# Supplementary material for: Exploring the cellular basis of human disease through a large-scale mapping of deleterious genes to cell types
Source: Genome Med. 2015 Sep 1;7(1):95. doi: 10.1186/s13073-015-0212-9 (PMC4557825; doi:10.1186/s13073-015-0212-9)
Supplement: Additional file 1 — Table S1. Disease–gene associations extracted from DisGeNET used in the analyses. DISEASE: Name of the disease in the analysis. GENE: Ensembl gene identifier of the associated gene. PUBMED_ID: PubMed identifiers reported by DisGeNET as supporting the association between the gene and the disease. SNP_ID: dbSNP identifiers reported by DisGeNET as linking the gene to the disease. (XLS 830 kb) [file 13073_2015_212_MOESM1_ESM.xls]

## Sheet: Sheet1
DISEASE	GENE	PUBMED_ID	SNP_ID
AS IF' PERSONALITY	ENSG00000147246	[pubmed:19032968][pubmed:20010449]
	ENSG00000102468	[pubmed:18609439][pubmed:19032968][pubmed:20006992]
	ENSG00000135312	[pubmed:19032968][pubmed:19626271][pubmed:20010449]
	ENSG00000178394	[pubmed:18387137][pubmed:18796187][pubmed:19032968]
	ENSG00000111275	[pubmed:19230487][pubmed:19298328][pubmed:19302089]
	ENSG00000149295	[pubmed:19278736][pubmed:19717274][pubmed:19897017][pubmed:20033274]
	ENSG00000180176	[pubmed:19221445][pubmed:19958792]
	ENSG00000108576	[pubmed:18546120][pubmed:18756498][pubmed:18826446][pubmed:19032968][pubmed:19121834][pubmed:19358998][pubmed:19423361][pubmed:19437595][pubmed:19699062][pubmed:20010449]
	ENSG00000176697	[pubmed:18548532][pubmed:18957941][pubmed:19088493][pubmed:19626271][pubmed:19817874][pubmed:20006992]
ABORTION, HABITUAL	ENSG00000198734	[pubmed:11821292][pubmed:11843387][pubmed:12380673][pubmed:12447960][pubmed:12956845][pubmed:16052395][pubmed:16138341][pubmed:16601830][pubmed:17640947][pubmed:20605623]
	ENSG00000180210	[pubmed:11843387][pubmed:12380673][pubmed:12447960][pubmed:12956845][pubmed:16138341][pubmed:16189694]
	ENSG00000082175	[pubmed:11677150][pubmed:20090851]
	ENSG00000106366	[pubmed:18318764][pubmed:20134171]
	ENSG00000164867	[pubmed:18211539][pubmed:18299866][pubmed:20134171]
	ENSG00000238130	[pubmed:11821292][pubmed:11843387][pubmed:12380673][pubmed:12447960][pubmed:12956845][pubmed:16052395][pubmed:16138341][pubmed:16601830][pubmed:17640947][pubmed:20605623]
	ENSG00000136689	[pubmed:12609525][pubmed:15866604]
	ENSG00000125538	[pubmed:11211945][pubmed:11476790][pubmed:15866604]
	ENSG00000136634	[pubmed:11160847][pubmed:17041236]
	ENSG00000159640	[pubmed:18318764][pubmed:20134171][pubmed:20722577]
	ENSG00000141510	[pubmed:15608028][pubmed:16569330]
ABORTION, SPONTANEOUS	ENSG00000136634	[pubmed:11160847][pubmed:12389596][pubmed:17034864][pubmed:17041236][pubmed:19778488][pubmed:20587610][pubmed:21481059][pubmed:22131390][pubmed:23062580][pubmed:23677264]
	ENSG00000134184	[pubmed:11471167][pubmed:16052406][pubmed:19892789][pubmed:22633257][pubmed:8834564]
	ENSG00000172179	[pubmed:15218000][pubmed:20587610][pubmed:7962432]
	ENSG00000238130	[pubmed:14981149][pubmed:20587610]
	ENSG00000112715	[pubmed:15820807][pubmed:18294357][pubmed:19131057][pubmed:20587610][pubmed:20950367][pubmed:21071334][pubmed:21458805][pubmed:21902756][pubmed:22402207][pubmed:22766401][pubmed:23211130]
	ENSG00000111537	[pubmed:11160845][pubmed:16421220][pubmed:20587610][pubmed:21481059][pubmed:22131390][pubmed:23062580][pubmed:9080226]
	ENSG00000257017	[pubmed:19356838][pubmed:20587610]
	ENSG00000100292	[pubmed:14981149][pubmed:20587610]
	ENSG00000078401	[pubmed:16879994][pubmed:20587610]
	ENSG00000198734	[pubmed:10402408][pubmed:10655323][pubmed:11018168][pubmed:12137081][pubmed:12738509][pubmed:15618258][pubmed:16135581][pubmed:16390788][pubmed:16431900][pubmed:16450127][pubmed:16753154][pubmed:17217367][pubmed:17439630][pubmed:18754836]
	ENSG00000180210	[pubmed:10655323][pubmed:11018168][pubmed:11506076][pubmed:12447960][pubmed:12738509][pubmed:15006834][pubmed:16138341][pubmed:16390788][pubmed:16431900][pubmed:16753154][pubmed:17439630][pubmed:18754836][pubmed:21259017][pubmed:22990475]
	ENSG00000091831	[pubmed:16753154][pubmed:1756270][pubmed:17895504][pubmed:19200973][pubmed:20884142][pubmed:7802071][pubmed:7851874][pubmed:8219254][pubmed:8333417][pubmed:9409287]
	ENSG00000163599	[pubmed:15790344][pubmed:16421220][pubmed:16564528][pubmed:19766059][pubmed:20587610][pubmed:21481059][pubmed:22727980][pubmed:9881742]
	ENSG00000143727	[pubmed:16762482][pubmed:17216808][pubmed:17565542][pubmed:20587610][pubmed:8718786]
	ENSG00000141510	[pubmed:15608028][pubmed:16569330][pubmed:19432615][pubmed:20587610]
	ENSG00000139618	[pubmed:15116316][pubmed:16563180][pubmed:20587610]
	ENSG00000176890	[pubmed:15985285][pubmed:18177869][pubmed:18990369]
ACNE VULGARIS	ENSG00000169083	[pubmed:19218788][pubmed:22829074]
	ENSG00000136689	[pubmed:20630038]
	ENSG00000115008	[pubmed:20630038]
ACQUIRED HYPEROSTOSIS SYNDROME	ENSG00000152229	[pubmed:20032092]
	ENSG00000167207	[pubmed:20032092]
	ENSG00000101577	[pubmed:20032092]
ACQUIRED IMMUNODEFICIENCY SYNDROME	ENSG00000160791	[pubmed:10068655][pubmed:10575146][pubmed:12215252][pubmed:12634405][pubmed:15717264][pubmed:16778803][pubmed:17845302][pubmed:18691022][pubmed:18776933][pubmed:18845960][pubmed:19124913][pubmed:19669591][pubmed:21502085][pubmed:21505069][pubmed:22102307][pubmed:9712084][pubmed:9836644]	[rs6441975]
	ENSG00000121807	[pubmed:12325020][pubmed:12436194][pubmed:16206074][pubmed:16462290][pubmed:18845960][pubmed:19124913][pubmed:19669591][pubmed:21739027][pubmed:9252328][pubmed:9430590][pubmed:9836644]
	ENSG00000107562	[pubmed:12044982][pubmed:12436194][pubmed:14742283][pubmed:16177829][pubmed:16964435][pubmed:18845960][pubmed:19124913][pubmed:19669591][pubmed:21739027][pubmed:9430590][pubmed:9836644]
	ENSG00000113520	[pubmed:11930331][pubmed:12944981]
	ENSG00000125538	[pubmed:17083033][pubmed:8903854]
	ENSG00000115008	[pubmed:17083033][pubmed:8903854]
ACROMEGALY	ENSG00000162009	[pubmed:15914528][pubmed:21744088][pubmed:21810856][pubmed:7521350]
	ENSG00000180616	[pubmed:10651751][pubmed:15914528][pubmed:17941904]
	ENSG00000112964	[pubmed:12372843][pubmed:17573420][pubmed:18611972][pubmed:19089622][pubmed:19336510][pubmed:19407498][pubmed:19439509][pubmed:19850678][pubmed:19864451][pubmed:20447065][pubmed:21744231]
	ENSG00000146674	[pubmed:20920870][pubmed:9024241]
	ENSG00000135744	[pubmed:20361261]
ACUTE CORONARY SYNDROME	ENSG00000117525	[pubmed:16239598][pubmed:16324758][pubmed:16461845][pubmed:18217146][pubmed:18292391]
	ENSG00000131187	[pubmed:11843842][pubmed:15567455][pubmed:18021303]
	ENSG00000169252	[pubmed:16189366][pubmed:17293738][pubmed:20135061]
	ENSG00000043591	[pubmed:16189366]
	ENSG00000178726	[pubmed:15183044][pubmed:16307806]
	ENSG00000136689	[pubmed:15171792][pubmed:15670034][pubmed:18299273][pubmed:20709104]
	ENSG00000164867	[pubmed:11797337][pubmed:12193156][pubmed:12684755][pubmed:14610742][pubmed:14966047][pubmed:14999203][pubmed:15801202][pubmed:15823793][pubmed:16161413][pubmed:17291796][pubmed:17996131][pubmed:18298848][pubmed:18651012][pubmed:19819117][pubmed:22475779]
	ENSG00000132170	[pubmed:14500030][pubmed:17892998][pubmed:19117570][pubmed:19500413]
	ENSG00000186951	[pubmed:18855529][pubmed:20838448]
	ENSG00000130203	[pubmed:10487142][pubmed:17174184][pubmed:19545491][pubmed:19667110][pubmed:19851649]
	ENSG00000084674	[pubmed:19122170][pubmed:19667110]
	ENSG00000085563	[pubmed:19667110][pubmed:19784880][pubmed:20801494][pubmed:20801498]
	ENSG00000106258	[pubmed:18394438][pubmed:19337788][pubmed:19667110][pubmed:20873239]
	ENSG00000160868	[pubmed:18004210][pubmed:18394438][pubmed:19337788][pubmed:19667110]
	ENSG00000140465	[pubmed:19650794]
	ENSG00000087237	[pubmed:17310124][pubmed:18783479][pubmed:19728844][pubmed:23891427]
	ENSG00000169313	[pubmed:17337040][pubmed:18004210][pubmed:18577829][pubmed:20873239][pubmed:22240602][pubmed:22360514][pubmed:22724420][pubmed:23506580]
	ENSG00000130234	[pubmed:18926157]	[rs1978124]
	ENSG00000101017	[pubmed:16627810][pubmed:19246174][pubmed:19679244][pubmed:20127135][pubmed:20137882][pubmed:20552594][pubmed:21091218]
	ENSG00000163735	[pubmed:18769620]
	ENSG00000136244	[pubmed:15171792][pubmed:16098388][pubmed:16324758][pubmed:16782174][pubmed:17487763][pubmed:18281810][pubmed:20939703][pubmed:21090240][pubmed:21245598][pubmed:21872532][pubmed:22372709][pubmed:23305094]
	ENSG00000136634	[pubmed:17174184][pubmed:17621545][pubmed:17690160][pubmed:20807264][pubmed:21090240][pubmed:21481602][pubmed:22372709]
	ENSG00000111537	[pubmed:17182600][pubmed:20939703][pubmed:22372709]
	ENSG00000125538	[pubmed:18166103][pubmed:18299273][pubmed:22768033]
ACUTE MYOCARDIAL INFARCTION	ENSG00000170458	[pubmed:10839736][pubmed:10980225][pubmed:12860878][pubmed:14648231][pubmed:14711179]
	ENSG00000178726	[pubmed:11245641][pubmed:11848462][pubmed:14523329][pubmed:14715348][pubmed:15183044][pubmed:18035074]
ACUTE PANCREATITIS	ENSG00000108691	[pubmed:15880317][pubmed:16636603][pubmed:17940904][pubmed:18837094][pubmed:19844201][pubmed:21303407]
	ENSG00000136689	[pubmed:10766448][pubmed:11331456]
	ENSG00000169429	[pubmed:17124436][pubmed:18837094][pubmed:19680809]
	ENSG00000136869	[pubmed:17124436][pubmed:17414051][pubmed:18288881][pubmed:19122498][pubmed:19280717][pubmed:19480862][pubmed:22415665]
	ENSG00000136244	[pubmed:10881937][pubmed:12060857][pubmed:18815552][pubmed:19220961]
	ENSG00000125538	[pubmed:18815552][pubmed:19220961][pubmed:23418608]
	ENSG00000170458	[pubmed:15599151][pubmed:15714129][pubmed:16038043][pubmed:18580445][pubmed:19997857]
	ENSG00000137462	[pubmed:19280717][pubmed:19480862]
ADDISON DISEASE	ENSG00000163599	[pubmed:10197076][pubmed:10690877][pubmed:15240634][pubmed:15621571][pubmed:19500759][pubmed:9398726]
	ENSG00000111424	[pubmed:12444895]
	ENSG00000113580	[pubmed:16118334][pubmed:19282465][pubmed:22587831][pubmed:22823394][pubmed:23134110][pubmed:23239757]
	ENSG00000134242	[pubmed:16273109][pubmed:16322396][pubmed:18301444][pubmed:19500759][pubmed:23076337]
ADENOCARCINOMA PANCREAS	ENSG00000141510	[pubmed:11263374][pubmed:11462947][pubmed:11696726][pubmed:23238993][pubmed:7730141][pubmed:9219065][pubmed:9252195][pubmed:9646028][pubmed:9820739][pubmed:9888666]
	ENSG00000135679	[pubmed:11263374][pubmed:18559624][pubmed:19752772]
ADENOMA OF LARGE INTESTINE	ENSG00000134982	[pubmed:10391560][pubmed:10612810][pubmed:11932472][pubmed:15623940][pubmed:17638869][pubmed:19888426][pubmed:22122764][pubmed:23919615][pubmed:8012980][pubmed:8080037][pubmed:9012454][pubmed:9024698]
	ENSG00000111424	[pubmed:11489753][pubmed:11552708][pubmed:11751444][pubmed:14652238][pubmed:15066918][pubmed:16097046][pubmed:18470879][pubmed:22193171]
	ENSG00000095002	[pubmed:17949294][pubmed:18306971][pubmed:19888426]
	ENSG00000076242	[pubmed:17949294][pubmed:18306971][pubmed:19423536][pubmed:19888426][pubmed:23328702]
	ENSG00000174775	[pubmed:17949294][pubmed:18306971][pubmed:19888426]
	ENSG00000085563	[pubmed:19250544][pubmed:19888426]
	ENSG00000176890	[pubmed:12067974][pubmed:15598787][pubmed:17113224][pubmed:17971770][pubmed:19888426][pubmed:22407825]
	ENSG00000141510	[pubmed:10612810][pubmed:10818595][pubmed:11815980][pubmed:12010886][pubmed:16127747][pubmed:16896030][pubmed:17374954][pubmed:19888426][pubmed:8205349][pubmed:8317895][pubmed:8504962]
ADVANCED SLEEP-PHASE SYNDROME, FAMILIAL	ENSG00000141551	[pubmed:23636092]
	ENSG00000132326	[pubmed:11232563][pubmed:15289749][pubmed:16983144][pubmed:21324900]
AFFECTIVE DISORDERS, PSYCHOTIC	ENSG00000108576	[pubmed:14735161][pubmed:18264772][pubmed:20031235]
	ENSG00000176697	[pubmed:14673216][pubmed:16139165][pubmed:23429848]
ALCOHOL ABUSE	ENSG00000113327	[pubmed:12232773][pubmed:12766633]
	ENSG00000145864	[pubmed:12232773][pubmed:16766085]
	ENSG00000149295	[pubmed:11918988][pubmed:12766633][pubmed:15066703][pubmed:15084894][pubmed:15845322][pubmed:16766085][pubmed:17079080][pubmed:17440951][pubmed:17446975][pubmed:17476365][pubmed:18514919][pubmed:19344737][pubmed:19376678][pubmed:22970887]
	ENSG00000130649	[pubmed:12824748][pubmed:1575782][pubmed:16425414][pubmed:8747406]
	ENSG00000111275	[pubmed:12211622][pubmed:12517056][pubmed:12519453][pubmed:12766630][pubmed:12766633][pubmed:12824748][pubmed:12884000][pubmed:15084894][pubmed:15679538][pubmed:15842823][pubmed:16702384][pubmed:19251111][pubmed:21917409][pubmed:8727242][pubmed:9211568][pubmed:9514293]
	ENSG00000108576	[pubmed:12083964][pubmed:12766633][pubmed:12915525][pubmed:15066703][pubmed:15581469][pubmed:15635592][pubmed:15834221][pubmed:15845322][pubmed:17079080][pubmed:17440951]
	ENSG00000112038	[pubmed:11840318][pubmed:12813472][pubmed:15525999][pubmed:15608594]
	ENSG00000122585	[pubmed:12544000][pubmed:12766633][pubmed:14628185][pubmed:15897713]
	ENSG00000147246	[pubmed:12766633][pubmed:15581469]
	ENSG00000102468	[pubmed:12766633][pubmed:15581469][pubmed:18241316]
	ENSG00000135312	[pubmed:11496363][pubmed:12766633]
	ENSG00000165092	[pubmed:17286337][pubmed:19129088]
	ENSG00000130203	[pubmed:16766085][pubmed:18241317]
ALCOHOL WITHDRAWAL DELIRIUM	ENSG00000149295	[pubmed:20002020]
	ENSG00000108576	[pubmed:20002020]
ALCOHOL-RELATED DISORDERS	ENSG00000108576	[pubmed:19895766][pubmed:20071033]
	ENSG00000111275	[pubmed:11767261][pubmed:1302043][pubmed:15542751]
ALCOHOLISM	ENSG00000176884	[pubmed:14573320][pubmed:15635650][pubmed:17370105][pubmed:18606955][pubmed:22924764]
	ENSG00000149295	[pubmed:10023512][pubmed:11054769][pubmed:11692072][pubmed:11807408][pubmed:12781734][pubmed:12782972][pubmed:14643564][pubmed:15545020][pubmed:16766132][pubmed:17446975][pubmed:17761687][pubmed:17948902][pubmed:18307984][pubmed:20554694][pubmed:20924884][pubmed:21906503][pubmed:22474103][pubmed:7550364][pubmed:7695792][pubmed:8095994][pubmed:8277546]	[rs1800497]
	ENSG00000100299	[pubmed:11857580][pubmed:6146271][pubmed:8730212][pubmed:8730213]
	ENSG00000165092	[pubmed:14506398][pubmed:15597079][pubmed:17286337][pubmed:17718395][pubmed:17718396][pubmed:17718398][pubmed:18331377][pubmed:21083667][pubmed:2806215][pubmed:6354997][pubmed:6356157]
	ENSG00000159640	[pubmed:12204015][pubmed:15809232][pubmed:17033615]
	ENSG00000180176	[pubmed:10490712][pubmed:15722952][pubmed:7919920][pubmed:9046370][pubmed:9184313][pubmed:9754624]
	ENSG00000110436	[pubmed:11204345][pubmed:15542698]
	ENSG00000147955	[pubmed:14706429]
	ENSG00000136689	[pubmed:11045853][pubmed:15797878]
	ENSG00000147246	[pubmed:10088053][pubmed:10494451][pubmed:10776672][pubmed:10994642][pubmed:11525423][pubmed:15304380]
	ENSG00000135312	[pubmed:11104852][pubmed:11956970][pubmed:12022963][pubmed:12496953][pubmed:12898580][pubmed:14714219][pubmed:15698927][pubmed:17217931][pubmed:19519719][pubmed:21906503][pubmed:22550993][pubmed:9819067]
	ENSG00000128245	[pubmed:10776673]
	ENSG00000176697	[pubmed:15547445][pubmed:15896496][pubmed:17200667][pubmed:17850220][pubmed:18077569][pubmed:19170664][pubmed:21098877][pubmed:22047728][pubmed:23023098][pubmed:23582695]
	ENSG00000178394	[pubmed:10064377][pubmed:10776672][pubmed:17217240][pubmed:18962444][pubmed:19060480][pubmed:21621273][pubmed:22176604][pubmed:23216389]
	ENSG00000148053	[pubmed:17200667]
	ENSG00000138669	[pubmed:18606955]
	ENSG00000089250	[pubmed:18606955]
	ENSG00000125538	[pubmed:15797878][pubmed:19742166][pubmed:19764937][pubmed:19801958]
	ENSG00000115008	[pubmed:15797878][pubmed:19742166][pubmed:19764937]
	ENSG00000168959	[pubmed:18606955][pubmed:20202923]	[rs6483362]
	ENSG00000183454	[pubmed:18606955][pubmed:21507155][pubmed:23693003]
	ENSG00000171189	[pubmed:19320626][pubmed:19331489][pubmed:20201926]
	ENSG00000145864	[pubmed:15630072][pubmed:16766085][pubmed:19523047]
	ENSG00000118260	[pubmed:18606955][pubmed:19756388]
	ENSG00000139287	[pubmed:17251907][pubmed:18405071][pubmed:19361870][pubmed:19742166][pubmed:21621273]
	ENSG00000157017	[pubmed:18828808][pubmed:20586762]
	ENSG00000152495	[pubmed:18606955]
	ENSG00000165495	[pubmed:20202923][pubmed:21703634][pubmed:21956439][pubmed:22488850]	[rs10893366,rs10893365,rs750338][rs10893366][rs1426153][rs750338]
	ENSG00000164093	[pubmed:20332099][pubmed:20430014]
	ENSG00000125510	[pubmed:15797878][pubmed:19742166][pubmed:19764937][pubmed:19801958]
	ENSG00000082556	[pubmed:14745298][pubmed:16924269][pubmed:17374034][pubmed:17503481][pubmed:17622222][pubmed:18319328][pubmed:23101464]
	ENSG00000021645	[pubmed:17804423]
	ENSG00000109320	[pubmed:17895971][pubmed:18079108][pubmed:19673747][pubmed:20332099][pubmed:21195164]
	ENSG00000100985	[pubmed:20197064]
	ENSG00000169083	[pubmed:15091318][pubmed:21169611]
	ENSG00000130203	[pubmed:12658367][pubmed:15809232][pubmed:17420762]
	ENSG00000087460	[pubmed:20201926][pubmed:22717047]
	ENSG00000074047	[pubmed:19361870][pubmed:20201926]
	ENSG00000136750	[pubmed:17034009][pubmed:17067345][pubmed:19111404][pubmed:20201926]
	ENSG00000128683	[pubmed:17067345][pubmed:19111404][pubmed:20201926][pubmed:20598486][pubmed:3261342]
	ENSG00000138798	[pubmed:20201926][pubmed:20332099]
	ENSG00000155011	[pubmed:20332099]
	ENSG00000118473	[pubmed:20421487][pubmed:21317682]
	ENSG00000181072	[pubmed:15229186][pubmed:16000316][pubmed:16612210][pubmed:17160701][pubmed:17567401][pubmed:17982586][pubmed:18316677][pubmed:20201926][pubmed:21176104][pubmed:21441226][pubmed:23963516]
	ENSG00000138083	[pubmed:20201926][pubmed:22488850]	[rs528301]
	ENSG00000103546	[pubmed:10817597][pubmed:12374639][pubmed:17630229][pubmed:19650813][pubmed:21070505]
ALLERGIC ASTHMA	ENSG00000077238	[pubmed:10390422][pubmed:12358844][pubmed:12911786][pubmed:14641543][pubmed:15479272][pubmed:16917945][pubmed:17586032]
	ENSG00000113520	[pubmed:10810222][pubmed:11122208][pubmed:11704288][pubmed:12911786][pubmed:17303923][pubmed:17563406][pubmed:18396027][pubmed:18425216][pubmed:20229526][pubmed:23654077][pubmed:7650396]
	ENSG00000169194	[pubmed:10651947][pubmed:11197307][pubmed:11678850][pubmed:11704288][pubmed:17014625][pubmed:17563406][pubmed:20126925][pubmed:20232770][pubmed:21425907][pubmed:2353830][pubmed:8618061]
	ENSG00000111537	[pubmed:11240951][pubmed:1530827][pubmed:21468546]
ALOPECIA AREATA	ENSG00000136689	[pubmed:11841485][pubmed:11841553][pubmed:22584901][pubmed:8077705]
	ENSG00000125538	[pubmed:11703512][pubmed:12190641][pubmed:8573920]
	ENSG00000115008	[pubmed:11703512][pubmed:11841553][pubmed:12190641][pubmed:23542780][pubmed:8573920]
	ENSG00000160224	[pubmed:10623641][pubmed:12190641][pubmed:12542742][pubmed:16704638][pubmed:16774540][pubmed:18194361][pubmed:18616774][pubmed:22584901]
	ENSG00000108691	[pubmed:16479072][pubmed:22584901]
	ENSG00000134242	[pubmed:16829308][pubmed:18028494][pubmed:22584901][pubmed:23570882]
	ENSG00000056558	[pubmed:20030635]
	ENSG00000117560	[pubmed:20394629]
	ENSG00000026103	[pubmed:20394629]
	ENSG00000111424	[pubmed:15246940][pubmed:17822494]
ALTITUDE SICKNESS	ENSG00000159640	[pubmed:11851983][pubmed:15578201][pubmed:18081503][pubmed:18333655]
	ENSG00000116016	[pubmed:20961960][pubmed:21030426][pubmed:22595196]
	ENSG00000135766	[pubmed:20961960][pubmed:21030426][pubmed:22595196]
ALVEOLAR BONE LOSS	ENSG00000125538	[pubmed:12562360][pubmed:15271905][pubmed:17435158][pubmed:17954336]
	ENSG00000115008	[pubmed:12562360][pubmed:17954336]
AMYLOIDOSIS	ENSG00000162711	[pubmed:10564549][pubmed:14986481][pubmed:15071491][pubmed:8494327][pubmed:8604984]
	ENSG00000103313	[pubmed:10211405][pubmed:10799634][pubmed:11029479][pubmed:11156548][pubmed:11175300][pubmed:12105243][pubmed:12401847][pubmed:15071491][pubmed:15122067][pubmed:17102945][pubmed:17469185][pubmed:18061974][pubmed:18266121][pubmed:19210876][pubmed:19797919][pubmed:20506103][pubmed:9851884]
	ENSG00000067182	[pubmed:12105243][pubmed:15071491][pubmed:15570662][pubmed:16308343]
AMYOTROPHIC LATERAL SCLEROSIS	ENSG00000214274	[pubmed:15557516][pubmed:16501576][pubmed:16843725][pubmed:17113198][pubmed:17703939][pubmed:17886298][pubmed:17900154][pubmed:18087731][pubmed:18781822][pubmed:19110600][pubmed:19840884][pubmed:20428114][pubmed:20577002][pubmed:21085671][pubmed:21091473][pubmed:21621297][pubmed:22190368][pubmed:22722621]
	ENSG00000112367	[pubmed:19118816][pubmed:20472325]
	ENSG00000123240	[pubmed:20428114][pubmed:21074290][pubmed:21220178][pubmed:21550138][pubmed:21613650][pubmed:21802176][pubmed:21825243][pubmed:21852022][pubmed:21901496][pubmed:22015311][pubmed:22166431][pubmed:22244934][pubmed:22402017][pubmed:22708870][pubmed:22722621][pubmed:23062601]
	ENSG00000142168	[pubmed:10400992][pubmed:10425565][pubmed:10764647][pubmed:10964497][pubmed:11181815][pubmed:11346368][pubmed:11469788][pubmed:11561030][pubmed:11675877][pubmed:11796754][pubmed:11951178][pubmed:11996514][pubmed:12124437][pubmed:12127151][pubmed:12138710][pubmed:12402272][pubmed:12421599][pubmed:12963370][pubmed:14734542][pubmed:14756802][pubmed:14978393][pubmed:15096637][pubmed:15208263][pubmed:…
	ENSG00000124164	[pubmed:15372378][pubmed:16729899][pubmed:17804640][pubmed:18322265][pubmed:19183264][pubmed:20008544][pubmed:20207736][pubmed:20227395][pubmed:20377183][pubmed:20477942][pubmed:20577002][pubmed:20940299][pubmed:21144830][pubmed:21933185][pubmed:22105541][pubmed:22454507][pubmed:22611258][pubmed:22878164]	[rs281875284][rs74315431]
	ENSG00000080815	[pubmed:11200686]
	ENSG00000111424	[pubmed:12896855]
	ENSG00000005421	[pubmed:16822964][pubmed:16822965][pubmed:17204329][pubmed:17702780][pubmed:18618303][pubmed:18695162][pubmed:19104460][pubmed:19321847][pubmed:20381198][pubmed:20582942][pubmed:20625960][pubmed:21864557][pubmed:22330174][pubmed:22884547]
	ENSG00000100985	[pubmed:15652414][pubmed:17362932][pubmed:19484688][pubmed:20441996][pubmed:21816207]
	ENSG00000123104	[pubmed:17827064][pubmed:19193627][pubmed:19464757]	[rs2306677,rs2306677]
	ENSG00000130203	[pubmed:10737125][pubmed:10737598][pubmed:11574101][pubmed:11940705][pubmed:15657798][pubmed:17408694][pubmed:18656208][pubmed:19365373][pubmed:20880000][pubmed:21251163][pubmed:7668834][pubmed:8899655]
	ENSG00000010704	[pubmed:15136693][pubmed:15546588][pubmed:16186539][pubmed:17210810][pubmed:17308297][pubmed:18325820][pubmed:18689356][pubmed:18987350][pubmed:20642794][pubmed:21346098][pubmed:21349849][pubmed:23063643][pubmed:23813494]
	ENSG00000075945	[pubmed:19088126][pubmed:19451621][pubmed:20566859][pubmed:20942785][pubmed:21659726]	[rs1541160,rs1541160]
	ENSG00000124788	[pubmed:19451621][pubmed:23197749]	[rs697739,rs697739]
	ENSG00000089280	[pubmed:19251627][pubmed:19251628][pubmed:19450904][pubmed:19741215][pubmed:19861302][pubmed:19967541][pubmed:20142531][pubmed:20232451][pubmed:20385912][pubmed:20406185][pubmed:20544928][pubmed:20577002][pubmed:20598774][pubmed:20655970][pubmed:20660363][pubmed:20728492][pubmed:21408206][pubmed:21881207][pubmed:22454397][pubmed:22980027][pubmed:23041957][pubmed:23046859][pubmed:23056579][pubmed:…
	ENSG00000130427	[pubmed:17142042][pubmed:17174305][pubmed:17364433][pubmed:17439481][pubmed:17888545]
	ENSG00000140465	[pubmed:17852022]
	ENSG00000165280	[pubmed:21145000][pubmed:21725240][pubmed:22040362][pubmed:22078486][pubmed:22137929][pubmed:22196955][pubmed:22477152][pubmed:22572540][pubmed:22898872][pubmed:23029473][pubmed:23152587][pubmed:23349634][pubmed:23498975]
	ENSG00000170745	[pubmed:17362836][pubmed:18084291]	[rs16984239,rs2345089][rs7580332]
	ENSG00000058335	[pubmed:11586297][pubmed:15388334][pubmed:17362836][pubmed:22835604]	[rs3816282]
	ENSG00000198947	[pubmed:18057069][pubmed:8460531]	[rs10521979]
	ENSG00000107968	[pubmed:11279269][pubmed:18057069]	[rs10763807]
ANEMIA	ENSG00000134184	[pubmed:14752874][pubmed:19635899]
	ENSG00000160211	[pubmed:10556177][pubmed:12130518][pubmed:14978696][pubmed:16637741][pubmed:18568599][pubmed:19112496][pubmed:21666744][pubmed:22112733][pubmed:7628584][pubmed:8474108]
	ENSG00000244734	[pubmed:16637741][pubmed:16755567][pubmed:17768122][pubmed:22244832][pubmed:23082485][pubmed:23651408][pubmed:24020406]
	ENSG00000111424	[pubmed:12324918]
	ENSG00000125877	[pubmed:20637204][pubmed:21274861][pubmed:21703177][pubmed:21817190][pubmed:22052220][pubmed:22156486][pubmed:22158703][pubmed:22406654][pubmed:22554247][pubmed:23012624][pubmed:23730840]	[rs1127354]
ANEMIA, APLASTIC	ENSG00000147601	[pubmed:16647572][pubmed:9572992]
	ENSG00000132604	[pubmed:16647572]
	ENSG00000010704	[pubmed:19731820][pubmed:20563578]
ANEURYSM	ENSG00000100985	[pubmed:10415728][pubmed:10558909][pubmed:16476613][pubmed:16987162][pubmed:17182923][pubmed:17182940][pubmed:17714769][pubmed:17949555][pubmed:20212283][pubmed:21802713][pubmed:23413358][pubmed:7627707][pubmed:9588507]
	ENSG00000106366	[pubmed:10558909][pubmed:11795260][pubmed:16082623][pubmed:17182940][pubmed:20561659]
	ENSG00000102265	[pubmed:10372551][pubmed:12023844][pubmed:16432074][pubmed:17182940][pubmed:17714769][pubmed:7627707]
	ENSG00000087245	[pubmed:10415728][pubmed:11457749][pubmed:11496285][pubmed:12208863][pubmed:17182933][pubmed:17182940][pubmed:17198804][pubmed:17714769][pubmed:20212283][pubmed:21436157]
ANGINA PECTORIS	ENSG00000185245	[pubmed:15346842][pubmed:9396417]
	ENSG00000080618	[pubmed:12624641]
	ENSG00000090339	[pubmed:11678724][pubmed:18848929]
	ENSG00000136244	[pubmed:15342284][pubmed:21421628]
ANGINA PECTORIS, VARIANT	ENSG00000078401	[pubmed:19012521]
	ENSG00000164867	[pubmed:10929782][pubmed:12678200][pubmed:20211321][pubmed:23567331]
ANOREXIA NERVOSA	ENSG00000140009	[pubmed:11803451][pubmed:20375995][pubmed:9851804]
	ENSG00000159723	[pubmed:11326303][pubmed:11704425][pubmed:15927146][pubmed:16314751][pubmed:16904835][pubmed:17197106]
	ENSG00000108576	[pubmed:10686552][pubmed:11244478][pubmed:12784104][pubmed:14987118][pubmed:15211642][pubmed:15523490][pubmed:16397402][pubmed:19863848][pubmed:19957188][pubmed:22488946]
	ENSG00000103546	[pubmed:12140790][pubmed:12784104][pubmed:14508509][pubmed:15523490]
	ENSG00000099889	[pubmed:16118784]
	ENSG00000157017	[pubmed:12519838][pubmed:12679456][pubmed:12892652][pubmed:15998770][pubmed:17197106][pubmed:18728162]
	ENSG00000116329	[pubmed:12740597][pubmed:16806108][pubmed:21079607]
	ENSG00000149295	[pubmed:15920508][pubmed:17615493][pubmed:19728374][pubmed:23775054]
ANTI-GLOMERULAR BASEMENT MEMBRANE DISEASE	ENSG00000203747	[pubmed:19640933][pubmed:19946017]
	ENSG00000143226	[pubmed:19640933][pubmed:19946017]
ANTIPHOSPHOLIPID SYNDROME	ENSG00000143226	[pubmed:12847687]
	ENSG00000198734	[pubmed:11085290][pubmed:11454529][pubmed:11994568][pubmed:12192310][pubmed:12464993][pubmed:12616091][pubmed:15522067][pubmed:19005247][pubmed:20662756][pubmed:21188340][pubmed:23566870]
	ENSG00000180210	[pubmed:10726001][pubmed:11085290][pubmed:11454529][pubmed:12616091][pubmed:16965389][pubmed:17768691][pubmed:19005247][pubmed:19101711][pubmed:22964766][pubmed:9890720]
	ENSG00000091583	[pubmed:11711550][pubmed:11953211][pubmed:12471146][pubmed:12571857][pubmed:14601646][pubmed:14768953][pubmed:15240156][pubmed:15507263][pubmed:15507264][pubmed:15641049][pubmed:16603439][pubmed:17469158][pubmed:18328538][pubmed:19002041][pubmed:19758232][pubmed:21029246][pubmed:21123944][pubmed:22106343][pubmed:22932793][pubmed:22964479][pubmed:22966172]
	ENSG00000106366	[pubmed:11037896][pubmed:11454529]
ANTISOCIAL PERSONALITY DISORDER	ENSG00000149295	[pubmed:10898904][pubmed:14643564][pubmed:15457501][pubmed:17007976][pubmed:17449448][pubmed:19900188][pubmed:21070510]
	ENSG00000108576	[pubmed:10483057][pubmed:11449397][pubmed:19829167][pubmed:20192950][pubmed:20363030][pubmed:20422643][pubmed:20677849][pubmed:20947778][pubmed:21399568][pubmed:22985017]
ANXIETY DISORDERS	ENSG00000163485	[pubmed:12825092][pubmed:20520601]
	ENSG00000087085	[pubmed:11299326][pubmed:15060281][pubmed:15974920]
	ENSG00000005421	[pubmed:15060281]
	ENSG00000196549	[pubmed:10994648]
	ENSG00000176697	[pubmed:15118353][pubmed:15770238][pubmed:19088493][pubmed:19153574][pubmed:19582565][pubmed:20213725][pubmed:20478625][pubmed:21596481][pubmed:21988661][pubmed:23168995][pubmed:23221871]
	ENSG00000089041	[pubmed:17197037]
	ENSG00000076356	[pubmed:17339520][pubmed:20455246]
	ENSG00000116741	[pubmed:17728697][pubmed:18316676][pubmed:18833580][pubmed:19162436][pubmed:20847599][pubmed:21438143]
AORTIC ANEURYSM, ABDOMINAL	ENSG00000140009	[pubmed:15698546][pubmed:21119710]
	ENSG00000091831	[pubmed:15698546][pubmed:21119710][pubmed:23993200]
	ENSG00000035862	[pubmed:10372551][pubmed:14522424][pubmed:15530910][pubmed:15944607][pubmed:18702016][pubmed:9588507]
	ENSG00000102265	[pubmed:10372551][pubmed:15530910][pubmed:15944607][pubmed:16432074][pubmed:17182940][pubmed:17182944][pubmed:17899257][pubmed:17920311][pubmed:22433495][pubmed:8350436]
	ENSG00000105329	[pubmed:15944607][pubmed:19897194]
	ENSG00000137745	[pubmed:10441523][pubmed:15944607][pubmed:22094117]
	ENSG00000196611	[pubmed:15530910][pubmed:15944607]
	ENSG00000100292	[pubmed:12182912][pubmed:23430116]
	ENSG00000164867	[pubmed:10888208][pubmed:16171581][pubmed:17920311][pubmed:19638352]
	ENSG00000100234	[pubmed:11815431][pubmed:15530910][pubmed:15944607][pubmed:20513153][pubmed:22433495][pubmed:23144462]
	ENSG00000166670	[pubmed:15944607]
	ENSG00000049540	[pubmed:11457749][pubmed:15800662][pubmed:15944607][pubmed:16127278][pubmed:1641765][pubmed:17721627][pubmed:19010778][pubmed:20725971][pubmed:23413358][pubmed:3539908][pubmed:9588507]
	ENSG00000198502	[pubmed:12021716][pubmed:17182961]
	ENSG00000118785	[pubmed:17170369][pubmed:22571802]
	ENSG00000090006	[pubmed:18487557][pubmed:19897194]
	ENSG00000142798	[pubmed:20053631]
	ENSG00000038427	[pubmed:11166769][pubmed:20053631]
	ENSG00000163513	[pubmed:19434696][pubmed:19601999][pubmed:19672284][pubmed:21855067][pubmed:21978186][pubmed:22310065]
	ENSG00000106799	[pubmed:19434696][pubmed:19601999][pubmed:19672284][pubmed:21855067][pubmed:21978186]
	ENSG00000119699	[pubmed:19897194]
	ENSG00000136244	[pubmed:10229162][pubmed:11342474][pubmed:15288631][pubmed:17182923][pubmed:17671746][pubmed:17932568][pubmed:17996468][pubmed:20302034][pubmed:20488324][pubmed:22912384]
	ENSG00000136634	[pubmed:11735270][pubmed:12756345][pubmed:15288631][pubmed:17903648][pubmed:20302034]
	ENSG00000125538	[pubmed:16268484][pubmed:17920311][pubmed:23288154][pubmed:7966813]
	ENSG00000140092	[pubmed:20133342]
	ENSG00000159640	[pubmed:10426973][pubmed:11352521][pubmed:12127851][pubmed:15694792][pubmed:17920311][pubmed:18239157][pubmed:18718603][pubmed:20302034][pubmed:20655774][pubmed:21570325][pubmed:22271804]
	ENSG00000123384	[pubmed:22055160][pubmed:22658609][pubmed:23478885]	[rs1466535]
APPENDICITIS	ENSG00000170458	[pubmed:15273551]
	ENSG00000136869	[pubmed:15273551]
	ENSG00000136244	[pubmed:15273551]
ARTHRITIS	ENSG00000010704	[pubmed:11684826][pubmed:11886966][pubmed:11981324][pubmed:14673391][pubmed:16468045][pubmed:16638105][pubmed:17904763][pubmed:19656448][pubmed:20583211][pubmed:20665138][pubmed:9727731]
	ENSG00000143226	[pubmed:12486608][pubmed:16277670]
	ENSG00000140465	[pubmed:12590982][pubmed:14687717]
	ENSG00000163599	[pubmed:11891412][pubmed:11981324][pubmed:15634938][pubmed:20483756][pubmed:23463251]
	ENSG00000026508	[pubmed:11981324][pubmed:16849507][pubmed:17911438]
	ENSG00000108691	[pubmed:12826377][pubmed:12960349][pubmed:1522232][pubmed:15611878][pubmed:1624809][pubmed:20012054][pubmed:21607290][pubmed:22037282][pubmed:8403545][pubmed:9207007]
	ENSG00000159640	[pubmed:11036822][pubmed:11981324]
	ENSG00000102265	[pubmed:11407707][pubmed:11762950][pubmed:11981324][pubmed:12379519][pubmed:12483743][pubmed:18301898]
	ENSG00000143799	[pubmed:12632415][pubmed:16461442]
	ENSG00000087245	[pubmed:11431697][pubmed:11824946][pubmed:11981324][pubmed:14749977][pubmed:15756348][pubmed:17400654][pubmed:17498959][pubmed:18985071][pubmed:19913533][pubmed:22573549][pubmed:9923652]
	ENSG00000196611	[pubmed:10334680][pubmed:10792621][pubmed:11981324][pubmed:12010565][pubmed:12379519][pubmed:21801306]
	ENSG00000165471	[pubmed:11981324][pubmed:18334024][pubmed:18602696]
	ENSG00000077238	[pubmed:11981324][pubmed:12115161]
	ENSG00000113520	[pubmed:10553063][pubmed:10637442][pubmed:10862785][pubmed:10921508][pubmed:11315919][pubmed:11879537][pubmed:12115161][pubmed:12483744][pubmed:17851546][pubmed:19606256][pubmed:21685887][pubmed:7612411]
	ENSG00000164399	[pubmed:11981324][pubmed:3263464]
	ENSG00000136689	[pubmed:10192503][pubmed:10921508][pubmed:11249645][pubmed:11665981][pubmed:11713759][pubmed:12115161][pubmed:12907945][pubmed:16793145][pubmed:20472930][pubmed:8552648]
	ENSG00000125538	[pubmed:11823537][pubmed:11981324][pubmed:12115161][pubmed:1386092][pubmed:14688369][pubmed:16947381][pubmed:18392953][pubmed:20472930][pubmed:21135226][pubmed:21357261][pubmed:22449076][pubmed:23280345][pubmed:23689131][pubmed:9460084]
	ENSG00000115008	[pubmed:10741403][pubmed:10894267][pubmed:11823537][pubmed:11981324][pubmed:12009331][pubmed:12115161][pubmed:12220548][pubmed:1386092][pubmed:14688369][pubmed:16710471][pubmed:16947381][pubmed:17009259][pubmed:17335371][pubmed:20472930][pubmed:22124790]
	ENSG00000164136	[pubmed:11981324][pubmed:20188418][pubmed:20736143]
	ENSG00000168811	[pubmed:11981324][pubmed:20647273]
	ENSG00000136634	[pubmed:10092823][pubmed:10225943][pubmed:10640777][pubmed:10849557][pubmed:11315919][pubmed:12618859][pubmed:16704745][pubmed:16947381][pubmed:18392953][pubmed:18824530][pubmed:19895848][pubmed:20472930][pubmed:23166758]
	ENSG00000111537	[pubmed:10953913][pubmed:11315919][pubmed:11981324][pubmed:12974768][pubmed:16947381][pubmed:17469140][pubmed:17713715][pubmed:18506884][pubmed:19035513][pubmed:2174906][pubmed:22269151][pubmed:22833339][pubmed:23630349]
	ENSG00000090339	[pubmed:11072593][pubmed:11981324][pubmed:20193033][pubmed:7866347]
	ENSG00000067182	[pubmed:11981324][pubmed:12209507][pubmed:18415772][pubmed:8750012]
	ENSG00000028137	[pubmed:11212177][pubmed:11981324][pubmed:12011375][pubmed:12209507][pubmed:15252214][pubmed:18415772][pubmed:21346237]
	ENSG00000203747	[pubmed:11145038][pubmed:11981324][pubmed:12486608][pubmed:12649399][pubmed:16277670][pubmed:19026120]
	ENSG00000136244	[pubmed:11315919][pubmed:11981324][pubmed:12960349][pubmed:14613283][pubmed:1550404][pubmed:15843582][pubmed:16710471][pubmed:16802343][pubmed:18597410][pubmed:18759290][pubmed:19109195][pubmed:1914237][pubmed:21633911]
	ENSG00000103313	[pubmed:14727057][pubmed:16570202][pubmed:17052063][pubmed:17665427][pubmed:18843775][pubmed:19364074][pubmed:19837680]
	ENSG00000162711	[pubmed:17178739][pubmed:18311798][pubmed:18368292][pubmed:19106604][pubmed:19824913][pubmed:21538043]
	ENSG00000103490	[pubmed:18311798][pubmed:20177071]
ARTHRITIS, JUVENILE RHEUMATOID	ENSG00000105329	[pubmed:15170937][pubmed:15901906]
	ENSG00000206281	[pubmed:10765921][pubmed:11359851][pubmed:11838858][pubmed:15170937][pubmed:16788246][pubmed:9676774]
	ENSG00000134242	[pubmed:15934099][pubmed:16464986][pubmed:17000021][pubmed:17729039][pubmed:19116933][pubmed:19210888][pubmed:19674979][pubmed:20072139][pubmed:22327470][pubmed:23603761]	[rs2476601]
	ENSG00000125347	[pubmed:11315919][pubmed:12195624][pubmed:17328074]
	ENSG00000113520	[pubmed:10765921][pubmed:11359851][pubmed:11838858][pubmed:15170937][pubmed:16788246][pubmed:9676774]
	ENSG00000136689	[pubmed:11665981][pubmed:12195624][pubmed:12223104][pubmed:15170937][pubmed:17963170][pubmed:21173013]
	ENSG00000125538	[pubmed:12195624][pubmed:12794844][pubmed:15170937][pubmed:15851489][pubmed:17324969][pubmed:21205466][pubmed:22124790]
	ENSG00000115008	[pubmed:10342632][pubmed:12195624][pubmed:12794844][pubmed:15170937][pubmed:15851489][pubmed:17324969][pubmed:21205466][pubmed:22124790][pubmed:7558921][pubmed:7848312]
	ENSG00000136634	[pubmed:10366102][pubmed:11371669][pubmed:12195624][pubmed:12223104][pubmed:15170937][pubmed:15901906][pubmed:16959027][pubmed:21205466][pubmed:23094074]
	ENSG00000111537	[pubmed:10765921][pubmed:11838858][pubmed:12858466][pubmed:15170937][pubmed:15743472][pubmed:15901906]
	ENSG00000111424	[pubmed:12375338]
	ENSG00000108691	[pubmed:12556201][pubmed:16835702]
	ENSG00000134258	[pubmed:19116933][pubmed:22323440][pubmed:23152861]	[rs12046117]
ARTHRITIS, PSORIATIC	ENSG00000140465	[pubmed:15124938]
	ENSG00000163599	[pubmed:15517637][pubmed:22328738]
	ENSG00000109320	[pubmed:16142871][pubmed:22170493][pubmed:22328738]
	ENSG00000138798	[pubmed:17204151]
	ENSG00000138685	[pubmed:17204151]
	ENSG00000115008	[pubmed:16918024][pubmed:20886249]
	ENSG00000125538	[pubmed:16918024]
	ENSG00000134242	[pubmed:15934099][pubmed:16456530][pubmed:16507123][pubmed:21410964][pubmed:22544573]
	ENSG00000067182	[pubmed:17530646][pubmed:20886249][pubmed:22480748]
	ENSG00000028137	[pubmed:12011375][pubmed:17530646]
	ENSG00000141510	[pubmed:16507123][pubmed:19779722]
	ENSG00000112715	[pubmed:12563678][pubmed:17204151][pubmed:17543159]
	ENSG00000113578	[pubmed:17204151]
	ENSG00000111424	[pubmed:17763859]
	ENSG00000162924	[pubmed:22170493][pubmed:22328738]	[rs13017599]
ARTHRITIS, RHEUMATOID	ENSG00000010704	[pubmed:10990216][pubmed:12635863][pubmed:15785438][pubmed:16468045]
	ENSG00000134184	[pubmed:10364914][pubmed:11920399][pubmed:15940757][pubmed:16870093][pubmed:16887863][pubmed:19473562][pubmed:20401725][pubmed:21087494][pubmed:21445357][pubmed:23053970][pubmed:23537991]
	ENSG00000091831	[pubmed:10343533][pubmed:10914844][pubmed:14570589][pubmed:15479887][pubmed:16060666][pubmed:18952640][pubmed:19555469][pubmed:19597294][pubmed:20141484][pubmed:24089231][pubmed:7633794]
	ENSG00000124795	[pubmed:15593216][pubmed:9058666]
	ENSG00000160791	[pubmed:10323455][pubmed:11196706][pubmed:12846056][pubmed:15004722][pubmed:15067318][pubmed:15331395][pubmed:15361394][pubmed:16541097][pubmed:17963165][pubmed:18189189][pubmed:19017998][pubmed:19538721][pubmed:19811270][pubmed:20682662]
	ENSG00000138363	[pubmed:15457444][pubmed:16947783][pubmed:17530705][pubmed:19193698][pubmed:19858780][pubmed:19902562][pubmed:22450926]
	ENSG00000085563	[pubmed:10773966][pubmed:15487808][pubmed:16932953][pubmed:17181924][pubmed:17466917][pubmed:18607581][pubmed:19093297][pubmed:20080907][pubmed:21947347][pubmed:23095111]
	ENSG00000175899	[pubmed:10491366][pubmed:11036822][pubmed:2426367]
	ENSG00000136869	[pubmed:12846053][pubmed:15022344][pubmed:16606645][pubmed:16709864][pubmed:18180278][pubmed:18584044][pubmed:19035519][pubmed:19134200][pubmed:22011399][pubmed:22360682][pubmed:22523426][pubmed:23129427]
	ENSG00000111602	[pubmed:14985107][pubmed:15565336][pubmed:22290466][pubmed:22353209]
	ENSG00000118785	[pubmed:10902765][pubmed:12842452][pubmed:15742429][pubmed:15742430][pubmed:15761492][pubmed:17601661][pubmed:18694758][pubmed:19950274][pubmed:20858714][pubmed:22992305]
	ENSG00000106366	[pubmed:15634264][pubmed:15998634][pubmed:16356191][pubmed:17899094][pubmed:19238514][pubmed:22200807][pubmed:9370880]
	ENSG00000131558	[pubmed:15880602]
	ENSG00000104368	[pubmed:16356191]
	ENSG00000143799	[pubmed:12632415][pubmed:15082117][pubmed:15743888][pubmed:17890271][pubmed:19030862][pubmed:20665026]
	ENSG00000007171	[pubmed:12140750][pubmed:15226517][pubmed:19242068][pubmed:19327239][pubmed:19635578]
	ENSG00000100985	[pubmed:10531073][pubmed:12379519][pubmed:16356191][pubmed:17697361][pubmed:18050191][pubmed:19446344][pubmed:19504098][pubmed:22614743][pubmed:22954486][pubmed:22990668][pubmed:23058179][pubmed:23146660][pubmed:23861949]
	ENSG00000137673	[pubmed:16356191][pubmed:17373931][pubmed:23343931]
	ENSG00000137745	[pubmed:10531073][pubmed:10753945][pubmed:11248661][pubmed:11817610][pubmed:11959761][pubmed:12632416][pubmed:16356191][pubmed:16891219][pubmed:17373931][pubmed:18289056][pubmed:21107991][pubmed:8730110]
	ENSG00000196611	[pubmed:10531073][pubmed:12784383][pubmed:1411083][pubmed:14626631][pubmed:14730602][pubmed:15142265][pubmed:15229943][pubmed:16356191][pubmed:1657008][pubmed:19056796][pubmed:19504098][pubmed:19800199][pubmed:21770773][pubmed:8730110]
	ENSG00000238130	[pubmed:15713218][pubmed:16476711][pubmed:16519794][pubmed:17896809][pubmed:17929131][pubmed:18322992][pubmed:20849588][pubmed:21279994][pubmed:21515993][pubmed:22166956][pubmed:22709495][pubmed:22742859][pubmed:22884682][pubmed:23233309][pubmed:23861949]
	ENSG00000197249	[pubmed:10531073][pubmed:10753945][pubmed:11248661][pubmed:11817610][pubmed:11959761][pubmed:12632416][pubmed:16356191][pubmed:16891219][pubmed:17373931][pubmed:18289056][pubmed:21107991][pubmed:8730110]
	ENSG00000164399	[pubmed:11179015][pubmed:22342385][pubmed:3263464][pubmed:8778953]
	ENSG00000113302	[pubmed:15993716]
	ENSG00000241674	[pubmed:10773966][pubmed:15487808][pubmed:16932953][pubmed:17181924][pubmed:17466917][pubmed:18607581][pubmed:19093297][pubmed:20080907][pubmed:21947347][pubmed:23095111]
	ENSG00000109079	[pubmed:11791643][pubmed:17611986][pubmed:3629207]
	ENSG00000067182	[pubmed:10088772][pubmed:12209507][pubmed:12233877][pubmed:12730509][pubmed:12913922][pubmed:14499710][pubmed:14872483][pubmed:15018649][pubmed:15457442][pubmed:15492850][pubmed:16142859][pubmed:16277675][pubmed:17234651]
	ENSG00000028137	[pubmed:10765919][pubmed:12209506][pubmed:12233877][pubmed:12528135][pubmed:12610797][pubmed:12858434][pubmed:14872483][pubmed:15018649][pubmed:15022314][pubmed:15252214][pubmed:15457442][pubmed:15603867][pubmed:16142859][pubmed:16277675][pubmed:18309487][pubmed:18385279][pubmed:18565259]
	ENSG00000120659	[pubmed:11426018][pubmed:12564836][pubmed:15290725][pubmed:15476205][pubmed:15593184][pubmed:16220542][pubmed:17133360][pubmed:17968879][pubmed:18565244][pubmed:19900478][pubmed:21708014][pubmed:21742639][pubmed:22867712]
	ENSG00000111424	[pubmed:11251690][pubmed:11306745][pubmed:12846052][pubmed:16151416][pubmed:16447061][pubmed:17659758][pubmed:20401725][pubmed:21110115][pubmed:23271131][pubmed:9598881]
	ENSG00000203747	[pubmed:10765917][pubmed:11037893][pubmed:12064825][pubmed:12486608][pubmed:15998631][pubmed:16356189][pubmed:16542359][pubmed:16987426][pubmed:17652100][pubmed:18565259][pubmed:18843786][pubmed:18930989][pubmed:19005160][pubmed:19700393][pubmed:19758217][pubmed:22368231]
	ENSG00000162747	[pubmed:11037893][pubmed:12064825][pubmed:15457442][pubmed:15713217][pubmed:16356189][pubmed:16987426][pubmed:18843786][pubmed:20472591][pubmed:20957197][pubmed:22290871][pubmed:22309893][pubmed:22337955][pubmed:2317110]
	ENSG00000096996	[pubmed:15993716]
	ENSG00000164867	[pubmed:15226517][pubmed:17009241][pubmed:18830734][pubmed:19327239][pubmed:22613658]
	ENSG00000176890	[pubmed:12684695][pubmed:15457444][pubmed:18274813][pubmed:18322994][pubmed:18607581][pubmed:19571519][pubmed:19858780][pubmed:22450926]
	ENSG00000167207	[pubmed:12595627][pubmed:12810925][pubmed:16134725][pubmed:16793911][pubmed:16977346][pubmed:18466472][pubmed:19180502][pubmed:22143988]
	ENSG00000113520	[pubmed:10503562][pubmed:10733472][pubmed:11035134][pubmed:11269532][pubmed:12115161][pubmed:15361391][pubmed:16646030][pubmed:17143971][pubmed:7492352][pubmed:8961900][pubmed:9433869]
	ENSG00000122861	[pubmed:10943860][pubmed:15083890][pubmed:19756998]
	ENSG00000186265	[pubmed:17024343][pubmed:21403914]
	ENSG00000120217	[pubmed:14686489][pubmed:17597384][pubmed:19395451]
	ENSG00000102468	[pubmed:16699051][pubmed:18006541][pubmed:20179740][pubmed:23254357]	[rs1328674]
	ENSG00000027697	[pubmed:16563189]
	ENSG00000164136	[pubmed:10562301][pubmed:10976081][pubmed:11086103][pubmed:12165497][pubmed:15879699][pubmed:16507118][pubmed:17161467][pubmed:17289161][pubmed:17616399][pubmed:20007590][pubmed:20736143][pubmed:22440823][pubmed:9326248]
	ENSG00000077238	[pubmed:16646030][pubmed:17143971][pubmed:20444266][pubmed:21294892][pubmed:21497535][pubmed:23883285][pubmed:23983153]
	ENSG00000138448	[pubmed:16947382][pubmed:17615072][pubmed:18001496][pubmed:19818132]
	ENSG00000125877	[pubmed:16947783][pubmed:17530705][pubmed:19193698][pubmed:19858780][pubmed:22450926]
	ENSG00000109320	[pubmed:15713218][pubmed:16476711][pubmed:16519794][pubmed:17896809][pubmed:17929131][pubmed:18322992][pubmed:20849588][pubmed:21279994][pubmed:21515993][pubmed:22166956][pubmed:22709495][pubmed:22742859][pubmed:22884682][pubmed:23233309][pubmed:23861949]
	ENSG00000100906	[pubmed:17284228][pubmed:21738080][pubmed:23072581]
	ENSG00000027075	[pubmed:17195206][pubmed:17957454][pubmed:22446963]	[rs1957895]
	ENSG00000137462	[pubmed:12651614][pubmed:14651524][pubmed:14707104][pubmed:16319097][pubmed:16712654][pubmed:17599732][pubmed:18584044][pubmed:19342676][pubmed:20473500][pubmed:20615213][pubmed:22523426][pubmed:22661088]
	ENSG00000082512	[pubmed:17277003]	[rs7514863]
	ENSG00000100714	[pubmed:17530705][pubmed:19858780][pubmed:22450926]
	ENSG00000007908	[pubmed:12643440][pubmed:15515123][pubmed:17014013][pubmed:1722512][pubmed:17963163][pubmed:20490888][pubmed:7540009][pubmed:8607896]
	ENSG00000197375	[pubmed:15751072][pubmed:16484987][pubmed:16652416][pubmed:22952014]
	ENSG00000132170	[pubmed:11712859][pubmed:12165097][pubmed:19199260]
	ENSG00000082175	[pubmed:14570589][pubmed:19555469]
	ENSG00000103313	[pubmed:15498798][pubmed:15958759][pubmed:17067442][pubmed:19364074][pubmed:20031469][pubmed:20533539][pubmed:22736089]
	ENSG00000165471	[pubmed:10943857][pubmed:11361219][pubmed:16220211][pubmed:16762148][pubmed:17610322][pubmed:18348874][pubmed:19273450][pubmed:19939454][pubmed:20824817][pubmed:21281477][pubmed:22002015][pubmed:22820623][pubmed:9569074]
	ENSG00000095015	[pubmed:19262425]
	ENSG00000169083	[pubmed:10419869][pubmed:10711573][pubmed:14570589][pubmed:17431729][pubmed:19555469][pubmed:21997404][pubmed:22089459][pubmed:22251404]
	ENSG00000162711	[pubmed:15498798][pubmed:18263599][pubmed:19001869][pubmed:19319132][pubmed:19443463][pubmed:19824913][pubmed:22128899][pubmed:23171454]
	ENSG00000070061	[pubmed:19262425]
	ENSG00000090339	[pubmed:12175089][pubmed:12296865][pubmed:15756053][pubmed:15934126][pubmed:17009243][pubmed:17963163][pubmed:18392953][pubmed:19597294][pubmed:20432452][pubmed:23401699][pubmed:23632129][pubmed:9058649][pubmed:9717978]
	ENSG00000084207	[pubmed:10364914][pubmed:15940757][pubmed:16870093][pubmed:19473562][pubmed:23053970]
	ENSG00000140009	[pubmed:19555469][pubmed:20349239][pubmed:21174621][pubmed:21523342][pubmed:22580535]
	ENSG00000120129	[pubmed:19262425][pubmed:20829434][pubmed:7809146]
	ENSG00000088305	[pubmed:19777235]
	ENSG00000106804	[pubmed:17880261][pubmed:18759306][pubmed:19116907][pubmed:19401279][pubmed:19503088][pubmed:20030635][pubmed:22196377][pubmed:23321589]	[rs881375]
	ENSG00000162692	[pubmed:10447928][pubmed:10623863][pubmed:12105209][pubmed:12296865][pubmed:12643440][pubmed:17530710][pubmed:17922685][pubmed:17963163][pubmed:19597294][pubmed:20604932][pubmed:22366735][pubmed:8824717][pubmed:9973520]
	ENSG00000105329	[pubmed:12563678][pubmed:15695537][pubmed:15794197][pubmed:18674744][pubmed:19279017][pubmed:20037209][pubmed:20047981][pubmed:2109776][pubmed:21113716][pubmed:22129793][pubmed:22513132][pubmed:22682473]
	ENSG00000073861	[pubmed:19287198]
	ENSG00000109610	[pubmed:11592381][pubmed:19242068][pubmed:19364074]
	ENSG00000176974	[pubmed:19858780][pubmed:22450926]
	ENSG00000035928	[pubmed:10446858][pubmed:15457444][pubmed:17325736][pubmed:17965559][pubmed:18607581][pubmed:19827168][pubmed:19858780][pubmed:23095111]
	ENSG00000169252	[pubmed:15498794][pubmed:15794198][pubmed:18267980][pubmed:19177262]
	ENSG00000102245	[pubmed:11056676][pubmed:12223112][pubmed:15248214][pubmed:15290728][pubmed:17845713][pubmed:22889643][pubmed:23166616][pubmed:7554443][pubmed:7633938][pubmed:9410920]
	ENSG00000119403	[pubmed:19503088][pubmed:19714643]	[rs881375]
	ENSG00000198821	[pubmed:20453842][pubmed:23861880]	[rs840016]
	ENSG00000111252	[pubmed:19648290][pubmed:20453842]	[rs3184504]
	ENSG00000160224	[pubmed:21505073]	[rs2075876]
	ENSG00000186642	[pubmed:22446963]	[rs3781913]
	ENSG00000134954	[pubmed:22446963][pubmed:23101665]	[rs4937362]
	ENSG00000140374	[pubmed:22491018][pubmed:23558378]	[rs1914816]
ASBESTOSIS	ENSG00000084207	[pubmed:18188076]
	ENSG00000134184	[pubmed:17563610][pubmed:9055949]
ASPERGILLOSIS	ENSG00000174130	[pubmed:16461792]
	ENSG00000174125	[pubmed:16461792]
	ENSG00000172243	[pubmed:20807886][pubmed:21242599]
ASTHMA	ENSG00000134202	[pubmed:11927838][pubmed:22610343]
	ENSG00000158869	[pubmed:11202474][pubmed:18595682]
	ENSG00000164825	[pubmed:15696078][pubmed:16435024][pubmed:22192168][pubmed:23185513]
	ENSG00000132676	[pubmed:15179560]
	ENSG00000140465	[pubmed:11470996][pubmed:12018173][pubmed:22236719]
	ENSG00000121966	[pubmed:15787642][pubmed:15788997]
	ENSG00000186810	[pubmed:11390417][pubmed:15879427][pubmed:16043121][pubmed:18962861]
	ENSG00000163599	[pubmed:10792419][pubmed:11447385][pubmed:12114354][pubmed:12417883][pubmed:16788246][pubmed:16926542][pubmed:17469155][pubmed:18070230][pubmed:19895365][pubmed:20016193][pubmed:20395963][pubmed:22707194][pubmed:22844542][pubmed:23663310][pubmed:9870929]
	ENSG00000164400	[pubmed:10400873][pubmed:10730545][pubmed:10903212][pubmed:1374772][pubmed:17225724][pubmed:21605124][pubmed:7742019][pubmed:8417755][pubmed:8977530][pubmed:8998072][pubmed:9525446]
	ENSG00000092009	[pubmed:15248847][pubmed:15924217][pubmed:18973102][pubmed:20736038]
	ENSG00000181072	[pubmed:11325793][pubmed:12724032][pubmed:12948933][pubmed:19308904]
	ENSG00000001626	[pubmed:10571949][pubmed:11175304][pubmed:11243954][pubmed:11354633][pubmed:11737931][pubmed:16678395][pubmed:16678503][pubmed:18757309][pubmed:19079680][pubmed:20298391][pubmed:21999194][pubmed:22324837][pubmed:22664493][pubmed:9654257]
	ENSG00000160791	[pubmed:10520641][pubmed:11447384][pubmed:12023175][pubmed:12437612][pubmed:12612298][pubmed:14607956][pubmed:15787642][pubmed:17445875][pubmed:18972295][pubmed:20220260][pubmed:21465943][pubmed:21886032][pubmed:23250822][pubmed:23454776]
	ENSG00000006606	[pubmed:15207712][pubmed:15863444][pubmed:16604488][pubmed:19203252][pubmed:22846146][pubmed:23402658]
	ENSG00000106178	[pubmed:15207712][pubmed:15744457][pubmed:15863444]
	ENSG00000106100	[pubmed:15718249][pubmed:16893397][pubmed:16918516][pubmed:19587002][pubmed:19968634][pubmed:20395963][pubmed:23524653]
	ENSG00000125730	[pubmed:10984054][pubmed:11067890][pubmed:12096683][pubmed:15278436][pubmed:16355111][pubmed:18566738][pubmed:4029967]
	ENSG00000132965	[pubmed:10527888][pubmed:11202474][pubmed:12724032][pubmed:12911785][pubmed:14749922][pubmed:15876305][pubmed:16825866][pubmed:18547289][pubmed:19450127][pubmed:19524426][pubmed:20067482][pubmed:20128419][pubmed:20810156][pubmed:22206291]
	ENSG00000111732	[pubmed:11544457][pubmed:12973929][pubmed:14767694][pubmed:15182647][pubmed:17208604]
	ENSG00000162104	[pubmed:12724032][pubmed:15879435][pubmed:20175803][pubmed:21545619]
	ENSG00000196839	[pubmed:12774669][pubmed:16224193][pubmed:16754522][pubmed:19019667][pubmed:21560049]
	ENSG00000143727	[pubmed:12022706][pubmed:16224193][pubmed:22371396][pubmed:23057634]
	ENSG00000159640	[pubmed:10197222][pubmed:11030378][pubmed:11153913][pubmed:12899394][pubmed:15115168][pubmed:15510584][pubmed:17014625][pubmed:18589597][pubmed:19423314][pubmed:19484664][pubmed:19525331][pubmed:20880211][pubmed:21889830][pubmed:9003211]
	ENSG00000174130	[pubmed:15266299][pubmed:16188043][pubmed:16505608][pubmed:18547625][pubmed:20815312][pubmed:22005301][pubmed:23817569]
	ENSG00000136869	[pubmed:12406828][pubmed:12897738][pubmed:15356557][pubmed:16215326][pubmed:16266379][pubmed:17877764][pubmed:17884733][pubmed:18312481][pubmed:18517079][pubmed:19159017][pubmed:19842845][pubmed:20085599][pubmed:20685742][pubmed:21158736][pubmed:21682740][pubmed:22402138]
	ENSG00000137462	[pubmed:15007351][pubmed:17877764][pubmed:18312481][pubmed:19842845][pubmed:20051845][pubmed:20085599][pubmed:20599261][pubmed:20685742][pubmed:20815312][pubmed:21134221][pubmed:21239529][pubmed:22402138]
	ENSG00000174123	[pubmed:15201134][pubmed:16505608][pubmed:20444155][pubmed:20815312][pubmed:23817569]
	ENSG00000102265	[pubmed:11167375][pubmed:14968124][pubmed:16061701][pubmed:16754484][pubmed:17088949][pubmed:17900681]
	ENSG00000006638	[pubmed:10830912][pubmed:12000493][pubmed:15805995][pubmed:15898979][pubmed:16502481][pubmed:16505607][pubmed:17924829][pubmed:18031559][pubmed:20395963][pubmed:22017802][pubmed:23517037][pubmed:8019502]
	ENSG00000138378	[pubmed:15637551][pubmed:15744455][pubmed:17532201][pubmed:22192168]
	ENSG00000168610	[pubmed:15935090][pubmed:17919711][pubmed:18841165][pubmed:21624746]
	ENSG00000168229	[pubmed:12002745][pubmed:12119603][pubmed:15496624][pubmed:15749909][pubmed:16629782][pubmed:17157653][pubmed:17538632][pubmed:17845306][pubmed:18757520][pubmed:21307858][pubmed:23101307]
	ENSG00000007168	[pubmed:10194471][pubmed:10733466][pubmed:11916011]
	ENSG00000089250	[pubmed:10673365][pubmed:10833424][pubmed:11112111][pubmed:11668616][pubmed:15080837][pubmed:16238787][pubmed:17177683][pubmed:17536218][pubmed:18086269][pubmed:19603529][pubmed:19657898][pubmed:20382750][pubmed:20395963][pubmed:22368302][pubmed:23517041]
	ENSG00000238130	[pubmed:15201134][pubmed:16505608][pubmed:20444155][pubmed:20815312][pubmed:23817569]
	ENSG00000130522	[pubmed:11488985][pubmed:12724032][pubmed:15853749][pubmed:16116958][pubmed:22461694][pubmed:22556157][pubmed:7500041][pubmed:7633872][pubmed:8541027][pubmed:9701442][pubmed:9854051]
	ENSG00000125347	[pubmed:11069564][pubmed:11240951][pubmed:11247662][pubmed:11543630][pubmed:16961714]
	ENSG00000124334	[pubmed:10629460][pubmed:10871433][pubmed:11039580][pubmed:11160343][pubmed:11842292][pubmed:17083349][pubmed:21371865][pubmed:9782093]
	ENSG00000180871	[pubmed:10830912][pubmed:12626595][pubmed:16897191]
	ENSG00000091181	[pubmed:15372320][pubmed:16217591][pubmed:17983872]
	ENSG00000077238	[pubmed:10051727][pubmed:10677312][pubmed:11709756][pubmed:12047364][pubmed:12358844][pubmed:12940513][pubmed:14641543][pubmed:14984008][pubmed:16387595][pubmed:16600026][pubmed:16613701][pubmed:16757160][pubmed:17083349][pubmed:17170387][pubmed:17586032][pubmed:17823973][pubmed:18849614][pubmed:19770271][pubmed:19796199][pubmed:20002627][pubmed:20128416][pubmed:20484924][pubmed:20517665]
	ENSG00000136689	[pubmed:10843772][pubmed:11027520][pubmed:12938145][pubmed:15020290][pubmed:16409203][pubmed:17107994][pubmed:18763028][pubmed:18926055][pubmed:21252117][pubmed:23602199]
	ENSG00000125538	[pubmed:10830912][pubmed:11027520][pubmed:11898000][pubmed:12938145][pubmed:1516385][pubmed:15372320][pubmed:15668323][pubmed:18926055][pubmed:19473523][pubmed:19801525][pubmed:21252117][pubmed:8703481]
	ENSG00000150782	[pubmed:10543274][pubmed:11342664][pubmed:12911784][pubmed:15230817][pubmed:15932380][pubmed:16516851][pubmed:17767553][pubmed:18093181][pubmed:18200581][pubmed:19288449][pubmed:19745201][pubmed:21611751][pubmed:22515387][pubmed:23085113]
	ENSG00000172349	[pubmed:10394103][pubmed:10572065][pubmed:10857846][pubmed:10932073][pubmed:15784111][pubmed:16387589][pubmed:16423044][pubmed:17303923][pubmed:9271307]
	ENSG00000131724	[pubmed:10686479][pubmed:17006604][pubmed:17392323][pubmed:19796199][pubmed:21596548]
	ENSG00000081985	[pubmed:11202474][pubmed:18595682]
	ENSG00000168811	[pubmed:14962816][pubmed:15356557][pubmed:18671862][pubmed:18972297][pubmed:21513752]
	ENSG00000111537	[pubmed:11240951][pubmed:12209087][pubmed:14767694][pubmed:15123769][pubmed:16961714][pubmed:17211638][pubmed:17532201][pubmed:18385742][pubmed:18972297][pubmed:21637953][pubmed:21798578][pubmed:22143036][pubmed:22268118][pubmed:23535363][pubmed:8342904][pubmed:8564096]
	ENSG00000257017	[pubmed:10970816][pubmed:12096683][pubmed:16224193][pubmed:21169467][pubmed:2474487][pubmed:6733892]
	ENSG00000118260	[pubmed:12724032][pubmed:17573727][pubmed:7500041][pubmed:8834349][pubmed:9701442]
	ENSG00000164867	[pubmed:10673365][pubmed:11030378][pubmed:12190658][pubmed:12738608][pubmed:15115168][pubmed:16081038][pubmed:16113535][pubmed:16238787][pubmed:16597326][pubmed:16837812][pubmed:18486767][pubmed:19603529][pubmed:22368302][pubmed:22590587]
	ENSG00000133019	[pubmed:12642833][pubmed:12724032][pubmed:22192964]
	ENSG00000176697	[pubmed:11544458][pubmed:12900521][pubmed:15710474][pubmed:17584309][pubmed:19237390][pubmed:19295238][pubmed:19895626][pubmed:22468730][pubmed:23195334][pubmed:23461616]
	ENSG00000168539	[pubmed:16931638][pubmed:19183167]
	ENSG00000019186	[pubmed:16600026][pubmed:19852851][pubmed:21613960]
	ENSG00000151617	[pubmed:15764725][pubmed:15947423][pubmed:17470272][pubmed:9988131]
	ENSG00000164136	[pubmed:11742275][pubmed:15131572][pubmed:16629787][pubmed:19133918][pubmed:20444155]
	ENSG00000197272	[pubmed:17318299][pubmed:23958647]
	ENSG00000090376	[pubmed:16432636][pubmed:17503328][pubmed:19013233][pubmed:22154382]
	ENSG00000128052	[pubmed:16630933][pubmed:17651148]
	ENSG00000065534	[pubmed:12388349][pubmed:17266121][pubmed:17472811][pubmed:17989521][pubmed:18094093][pubmed:18521921][pubmed:18828194][pubmed:19011151][pubmed:19277499][pubmed:22015949]
	ENSG00000134853	[pubmed:16804324]
	ENSG00000159216	[pubmed:17079875][pubmed:21803869]
	ENSG00000007908	[pubmed:12165540][pubmed:17563404][pubmed:7542080]
	ENSG00000185187	[pubmed:16432636][pubmed:19234154]
	ENSG00000185338	[pubmed:17099141][pubmed:20395963]
	ENSG00000145321	[pubmed:12096683][pubmed:16600026][pubmed:21169467][pubmed:21810276]
	ENSG00000132170	[pubmed:16312170][pubmed:17329993][pubmed:19217272][pubmed:20870897]
	ENSG00000116678	[pubmed:19191138]
	ENSG00000174697	[pubmed:15478389][pubmed:19191138][pubmed:20363117]
	ENSG00000096384	[pubmed:11775547][pubmed:19254810]
	ENSG00000080824	[pubmed:11677765][pubmed:11775547][pubmed:19254810]
	ENSG00000115604	[pubmed:15372320][pubmed:15464449][pubmed:17823973][pubmed:18382474][pubmed:18774397][pubmed:19910030][pubmed:20860503][pubmed:22112999][pubmed:23028483][pubmed:23666277][pubmed:23823820]	[rs3771166]
	ENSG00000004478	[pubmed:19254810][pubmed:20156738][pubmed:20853021][pubmed:21827450][pubmed:23762334]
	ENSG00000104921	[pubmed:10482830][pubmed:1401914][pubmed:16083870][pubmed:17980418][pubmed:19571570][pubmed:19663668][pubmed:21958076][pubmed:22059556]	[rs28364072]
	ENSG00000120738	[pubmed:15003938][pubmed:18507785][pubmed:19833116]
	ENSG00000170214	[pubmed:19910028]
	ENSG00000157017	[pubmed:19191138]
	ENSG00000110958	[pubmed:12891379][pubmed:19121862][pubmed:19254810]
	ENSG00000168439	[pubmed:19254810]
	ENSG00000154229	[pubmed:19576566]
	ENSG00000175206	[pubmed:18294255][pubmed:19615076]
	ENSG00000166949	[pubmed:20860503][pubmed:22112999]	[rs744910]
	ENSG00000170989	[pubmed:20624651]
	ENSG00000152822	[pubmed:21211648][pubmed:22306551]	[rs2179509]
	ENSG00000049768	[pubmed:16091206][pubmed:17349011][pubmed:17393103][pubmed:18053016][pubmed:19201288][pubmed:19205054][pubmed:20306694][pubmed:20599261][pubmed:20920773][pubmed:22824748][pubmed:23391720][pubmed:24097973]
	ENSG00000169429	[pubmed:10903212][pubmed:15356575][pubmed:15696082][pubmed:1583242][pubmed:17083726][pubmed:17302903][pubmed:17550933][pubmed:19842845][pubmed:20444155][pubmed:21155094][pubmed:22326254][pubmed:8398165]
	ENSG00000160712	[pubmed:19503017][pubmed:20599261][pubmed:21907864][pubmed:22554704][pubmed:23593036]	[rs4129267]
	ENSG00000100385	[pubmed:20860503][pubmed:22112999]	[rs2284033]
	ENSG00000165471	[pubmed:10394103][pubmed:14564351][pubmed:15853952][pubmed:16178865][pubmed:16487239][pubmed:17014624][pubmed:17651383][pubmed:17845414][pubmed:22512728][pubmed:22674410][pubmed:8970374]
	ENSG00000115008	[pubmed:11027520][pubmed:12209090][pubmed:12752325][pubmed:14566338][pubmed:15372320][pubmed:15668323][pubmed:18926055][pubmed:19801525][pubmed:20689814][pubmed:21703343]
	ENSG00000244067	[pubmed:10686479][pubmed:17006604][pubmed:17392323][pubmed:19796199][pubmed:21596548]
	ENSG00000023909	[pubmed:17643973]
	ENSG00000010810	[pubmed:17703099][pubmed:22468730]
	ENSG00000143631	[pubmed:16570058][pubmed:17299430][pubmed:17301831][pubmed:17531295][pubmed:18068483][pubmed:18073125][pubmed:18307574][pubmed:18325573][pubmed:18396323][pubmed:18619666][pubmed:18760831][pubmed:20176270][pubmed:20500796][pubmed:20573035][pubmed:20686498][pubmed:21501248][pubmed:22088612]
	ENSG00000120129	[pubmed:20043958][pubmed:20673984][pubmed:21827450]
	ENSG00000203747	[pubmed:18199088]
	ENSG00000091831	[pubmed:16522460][pubmed:21692888][pubmed:21752436]
	ENSG00000182578	[pubmed:20574656]
	ENSG00000065621	[pubmed:20367187][pubmed:20374258][pubmed:22040239]
	ENSG00000111199	[pubmed:20639579]
	ENSG00000009335	[pubmed:20934631][pubmed:21881582]
	ENSG00000239732	[pubmed:15843591][pubmed:16164440][pubmed:18312481][pubmed:19096003][pubmed:19130296][pubmed:20072849][pubmed:20085599][pubmed:20623989][pubmed:21324137][pubmed:21337914][pubmed:21640974]
	ENSG00000205755	[pubmed:20236697][pubmed:20663412]
	ENSG00000148834	[pubmed:20367187][pubmed:20374258]
	ENSG00000069702	[pubmed:20386084]
	ENSG00000163513	[pubmed:20599261][pubmed:23884466]
	ENSG00000106799	[pubmed:20599261][pubmed:23884466]
	ENSG00000075073	[pubmed:16961715][pubmed:20175803][pubmed:22105467]
	ENSG00000166863	[pubmed:20580442]
	ENSG00000006128	[pubmed:10197222][pubmed:11030378][pubmed:11712745][pubmed:14749007][pubmed:15544859][pubmed:17392578][pubmed:17611132][pubmed:18507649][pubmed:19803739][pubmed:20580442][pubmed:7573463]
	ENSG00000112096	[pubmed:14760150][pubmed:18048809][pubmed:20536280][pubmed:21703343][pubmed:22610343]
	ENSG00000092969	[pubmed:17651146][pubmed:18348727][pubmed:18410963][pubmed:22227417]
	ENSG00000108702	[pubmed:16540498][pubmed:17641040][pubmed:17845580]
	ENSG00000163485	[pubmed:11022011][pubmed:12139314][pubmed:14754517][pubmed:16364194][pubmed:19019667]	[rs16851020]
	ENSG00000069667	[pubmed:20860503][pubmed:22424883][pubmed:23380221][pubmed:23565190]	[rs11071559][rs1902618]
	ENSG00000197375	[pubmed:20860503][pubmed:22952014]	[rs2073643]
ATHEROSCLEROSIS	ENSG00000171564	[pubmed:18253477][pubmed:18772067][pubmed:7749821]
	ENSG00000143226	[pubmed:15583733][pubmed:19055599]
	ENSG00000130649	[pubmed:12355548][pubmed:19948975]
	ENSG00000107562	[pubmed:16227796][pubmed:17340464][pubmed:17673719][pubmed:19594447][pubmed:19821058][pubmed:21415067][pubmed:22137643][pubmed:22142194][pubmed:22386691]
	ENSG00000170458	[pubmed:11199329][pubmed:15116260][pubmed:15257175][pubmed:15854776][pubmed:16890863][pubmed:17087609][pubmed:17098305][pubmed:17436151][pubmed:18000963][pubmed:19948975][pubmed:20485444][pubmed:21803849][pubmed:22094710][pubmed:23146639][pubmed:24116867][pubmed:9863542]
	ENSG00000160200	[pubmed:11357934][pubmed:11479307][pubmed:12402342][pubmed:15030790][pubmed:15288502][pubmed:19948975]
	ENSG00000118137	[pubmed:10407497][pubmed:12742997][pubmed:15001567][pubmed:17113061][pubmed:17457002][pubmed:17475009][pubmed:17683612][pubmed:17693625][pubmed:19607643][pubmed:19948975][pubmed:6420790][pubmed:8088507][pubmed:9253538][pubmed:9464251]
	ENSG00000159640	[pubmed:10493570][pubmed:10642324][pubmed:11941276][pubmed:12143941][pubmed:12484511][pubmed:15694930][pubmed:16146835][pubmed:16764031][pubmed:17298481][pubmed:17327458][pubmed:18298340][pubmed:18498093][pubmed:18712159][pubmed:20134102][pubmed:20606419][pubmed:9261253][pubmed:9555861][pubmed:9667803]
	ENSG00000007908	[pubmed:10430030][pubmed:10699426][pubmed:14575520][pubmed:15179350][pubmed:16908800][pubmed:19420919][pubmed:19948975][pubmed:20485444][pubmed:21629188][pubmed:22648254][pubmed:7533025][pubmed:8557254]
	ENSG00000137745	[pubmed:12392760][pubmed:20485444][pubmed:21903941][pubmed:23365489]
	ENSG00000123384	[pubmed:11357934][pubmed:11479307][pubmed:12402342][pubmed:15030790][pubmed:15288502][pubmed:19948975]
	ENSG00000072310	[pubmed:11257259][pubmed:12752570][pubmed:19948975][pubmed:21546605]
	ENSG00000087237	[pubmed:10092998][pubmed:11322777][pubmed:12032161][pubmed:12518020][pubmed:12877809][pubmed:14660992][pubmed:14984434][pubmed:15811250][pubmed:17069349][pubmed:17311515][pubmed:18243217][pubmed:18275964][pubmed:18620517][pubmed:19131637][pubmed:19200546][pubmed:19345354][pubmed:19835569][pubmed:19948975]
	ENSG00000157168	[pubmed:17447867][pubmed:19644050]
	ENSG00000186951	[pubmed:10473669][pubmed:11897617][pubmed:11914252][pubmed:14659862][pubmed:15199365][pubmed:17909121][pubmed:18004978][pubmed:18541586][pubmed:19644041][pubmed:19948975][pubmed:20485444][pubmed:20842602][pubmed:9748221]
	ENSG00000173391	[pubmed:12163130][pubmed:15001526][pubmed:15727724][pubmed:16173915][pubmed:16285995][pubmed:17376315][pubmed:18000963][pubmed:18220661][pubmed:18469066][pubmed:19601801][pubmed:19667111][pubmed:19782984][pubmed:19948975][pubmed:20385360][pubmed:20485444][pubmed:21338316]
	ENSG00000087245	[pubmed:1333771][pubmed:16510149][pubmed:19339995][pubmed:20064641][pubmed:20485444][pubmed:22060290]
	ENSG00000113161	[pubmed:11877351][pubmed:15811249][pubmed:16781950][pubmed:19554360][pubmed:19948975]
	ENSG00000140009	[pubmed:15662019][pubmed:16608893][pubmed:17110088][pubmed:17272673][pubmed:17452498][pubmed:18566345][pubmed:18939943][pubmed:19948975][pubmed:23480168][pubmed:23519120]
	ENSG00000109472	[pubmed:17957445][pubmed:18080843][pubmed:18501121]
	ENSG00000110876	[pubmed:14505483][pubmed:14641238][pubmed:17420019][pubmed:19395438][pubmed:22307784][pubmed:24048900]
	ENSG00000116741	[pubmed:19948975][pubmed:21451528]
	ENSG00000196396	[pubmed:15504985][pubmed:16505227][pubmed:19948975]
	ENSG00000111725	[pubmed:19948975][pubmed:21459323]
	ENSG00000162409	[pubmed:19948975][pubmed:21459323]
	ENSG00000132356	[pubmed:19948975][pubmed:21459323]
	ENSG00000109819	[pubmed:16902166][pubmed:19948975][pubmed:20512451]
	ENSG00000112033	[pubmed:19395102][pubmed:19948975][pubmed:20485444][pubmed:20512451][pubmed:20842602]
	ENSG00000100979	[pubmed:12086920][pubmed:14993244][pubmed:15694928][pubmed:16935026][pubmed:17761633][pubmed:18421000][pubmed:19100548][pubmed:19948975][pubmed:19965587][pubmed:21252068][pubmed:21736953][pubmed:22037227]
	ENSG00000196262	[pubmed:15130913][pubmed:17919644][pubmed:18321308][pubmed:22930659]
	ENSG00000197249	[pubmed:11877351][pubmed:15811249][pubmed:16781950][pubmed:19554360][pubmed:19948975]
	ENSG00000145431	[pubmed:18573494][pubmed:20485444]
	ENSG00000100311	[pubmed:12023768][pubmed:19011671][pubmed:20485444][pubmed:2343305]
	ENSG00000197461	[pubmed:11838000][pubmed:12629513][pubmed:18573494][pubmed:20485444]
	ENSG00000113448	[pubmed:14517540][pubmed:15802632][pubmed:17655870][pubmed:19948975][pubmed:20540798]
	ENSG00000113580	[pubmed:11179765][pubmed:12574550][pubmed:19948975][pubmed:20485444]
	ENSG00000012504	[pubmed:19948975][pubmed:20041971][pubmed:22918042][pubmed:24041686]
	ENSG00000175206	[pubmed:12514664][pubmed:17709640][pubmed:19702001][pubmed:19948975]
	ENSG00000100906	[pubmed:19798070][pubmed:19948975]
	ENSG00000077150	[pubmed:17591977][pubmed:19948975]
	ENSG00000109320	[pubmed:14684616][pubmed:19948975][pubmed:20485444][pubmed:21106948][pubmed:21418223][pubmed:21798539][pubmed:21862018][pubmed:22060290][pubmed:22236003][pubmed:22293444][pubmed:23085260][pubmed:23519120][pubmed:23652462]
	ENSG00000116044	[pubmed:15917255][pubmed:17437032][pubmed:19799917][pubmed:19948975]
	ENSG00000100985	[pubmed:12728308][pubmed:15823277][pubmed:15896974][pubmed:16159601][pubmed:16574900][pubmed:16652230][pubmed:17261792][pubmed:18173548][pubmed:18810583][pubmed:19339995][pubmed:20485444][pubmed:20609440][pubmed:21733941][pubmed:9653834]
	ENSG00000118113	[pubmed:17932311][pubmed:18278188][pubmed:19745165][pubmed:20485444][pubmed:23365489]
	ENSG00000153208	[pubmed:20664904][pubmed:21384080]
	ENSG00000122585	[pubmed:11689216][pubmed:14747236][pubmed:18054939][pubmed:19119412][pubmed:21468772][pubmed:21746772][pubmed:23122776]
	ENSG00000147316	[pubmed:16116050][pubmed:20485444]
	ENSG00000238130	[pubmed:17717316]
	ENSG00000162337	[pubmed:19948975][pubmed:23490293]
	ENSG00000175445	[pubmed:11140837][pubmed:11477088][pubmed:11914743][pubmed:12483461][pubmed:12690214][pubmed:14580165][pubmed:15545743][pubmed:15928243][pubmed:16755277][pubmed:17032721][pubmed:17087965][pubmed:17854791][pubmed:18275964][pubmed:19948975][pubmed:7834891][pubmed:7912549][pubmed:8692976]
	ENSG00000160789	[pubmed:10843151][pubmed:11122771][pubmed:12647844][pubmed:15205220][pubmed:15531479][pubmed:15756215][pubmed:19095983][pubmed:19948975][pubmed:20485444][pubmed:23659872][pubmed:23846499]
	ENSG00000131871	[pubmed:18710632][pubmed:19948975]
	ENSG00000213398	[pubmed:10601244][pubmed:10669643][pubmed:10882342][pubmed:16061733][pubmed:18782872][pubmed:19306528][pubmed:19948975][pubmed:20656215][pubmed:21331766][pubmed:22701329][pubmed:8876155][pubmed:9212100]
	ENSG00000164171	[pubmed:20076847][pubmed:20485444]
	ENSG00000184216	[pubmed:16169330][pubmed:17382928][pubmed:18691762][pubmed:19948975]
	ENSG00000110245	[pubmed:11427182][pubmed:15949705][pubmed:19074352][pubmed:19948975][pubmed:2989400][pubmed:3345637][pubmed:3911967][pubmed:6314145][pubmed:8994037]
	ENSG00000171105	[pubmed:19948975][pubmed:21647535][pubmed:21984580]
	ENSG00000224916	[pubmed:11310852][pubmed:19948975]
	ENSG00000084674	[pubmed:10511898][pubmed:11737238][pubmed:12492446][pubmed:12547700][pubmed:1493642][pubmed:15451805][pubmed:16677655][pubmed:1685318][pubmed:17702862][pubmed:18258526][pubmed:19948975][pubmed:23121297][pubmed:7906211]
	ENSG00000180871	[pubmed:18276907][pubmed:20485444][pubmed:21441140]
	ENSG00000169429	[pubmed:10747344][pubmed:11996952][pubmed:14612204][pubmed:17726017][pubmed:18669888][pubmed:19851078][pubmed:19948975][pubmed:20467793][pubmed:20485444][pubmed:21310414][pubmed:8621523][pubmed:9125317]
	ENSG00000114650	[pubmed:12436350][pubmed:16466730][pubmed:19948975]
	ENSG00000113520	[pubmed:11164430][pubmed:15189499][pubmed:16249002][pubmed:17213232][pubmed:1729692][pubmed:19948975][pubmed:20364398][pubmed:20458432][pubmed:8979138][pubmed:9690907]
	ENSG00000158874	[pubmed:10449689][pubmed:10946021][pubmed:11073852][pubmed:11290828][pubmed:11714842][pubmed:12119188][pubmed:17446329][pubmed:19948975][pubmed:23241412][pubmed:7858910][pubmed:8413656]
	ENSG00000136689	[pubmed:11073843][pubmed:12624309][pubmed:19574724][pubmed:19948975][pubmed:20485444]
	ENSG00000166035	[pubmed:11427182][pubmed:15205216][pubmed:15755868][pubmed:15949705][pubmed:17234195][pubmed:17537154][pubmed:18275964][pubmed:19558527][pubmed:21371711][pubmed:23181436][pubmed:7583564]
	ENSG00000169083	[pubmed:15536156][pubmed:15890890]
	ENSG00000125538	[pubmed:10685360][pubmed:11073843][pubmed:14575520][pubmed:17213232][pubmed:18268038][pubmed:19228941][pubmed:19574724][pubmed:19948975][pubmed:20485444][pubmed:20651286][pubmed:21411094][pubmed:21418223][pubmed:21451572][pubmed:23564081][pubmed:8186319]
	ENSG00000115008	[pubmed:10685360][pubmed:11073843][pubmed:14575520][pubmed:17717316][pubmed:18268038][pubmed:19142372][pubmed:19948975][pubmed:21380730][pubmed:21451572][pubmed:23995233][pubmed:8186319]
	ENSG00000150782	[pubmed:11581135][pubmed:14527086][pubmed:15860738][pubmed:15860756][pubmed:16043644][pubmed:16554298][pubmed:17487222][pubmed:17626902][pubmed:19473509][pubmed:20350254][pubmed:20485444][pubmed:21842238][pubmed:22015107]
	ENSG00000169194	[pubmed:18187210][pubmed:19948975][pubmed:8979138]
	ENSG00000136634	[pubmed:15547296][pubmed:15953127][pubmed:16300768][pubmed:16523426][pubmed:16804000][pubmed:17213232][pubmed:18703105][pubmed:19118909][pubmed:19342680][pubmed:19700159][pubmed:19948975][pubmed:20485444][pubmed:20814021][pubmed:21844205][pubmed:23070607]
	ENSG00000132703	[pubmed:17138933][pubmed:17630380][pubmed:19948975]
	ENSG00000146674	[pubmed:15625284][pubmed:19948975]
	ENSG00000146678	[pubmed:19948975][pubmed:22104117][pubmed:22357965]
	ENSG00000017427	[pubmed:12791939][pubmed:15625284][pubmed:16179273][pubmed:16361587][pubmed:17916769][pubmed:19948975][pubmed:21664162][pubmed:21708381][pubmed:21872589][pubmed:22370764][pubmed:23121326][pubmed:8922883]
	ENSG00000117318	[pubmed:19948975][pubmed:20185798]
	ENSG00000101076	[pubmed:18162503][pubmed:19948975]
	ENSG00000100292	[pubmed:12118938][pubmed:12182912][pubmed:12805077][pubmed:15031206][pubmed:15140586][pubmed:15181468][pubmed:16246346][pubmed:16999951][pubmed:18289069][pubmed:19146802][pubmed:20485444][pubmed:20704550][pubmed:20796278][pubmed:21622183]
	ENSG00000010704	[pubmed:10719381][pubmed:11108765][pubmed:11257277][pubmed:12364722][pubmed:18593631][pubmed:20400082][pubmed:20485444][pubmed:9753040]
	ENSG00000000971	[pubmed:17396242][pubmed:18538409][pubmed:19076828][pubmed:19948975][pubmed:22067048]
	ENSG00000084207	[pubmed:12879272][pubmed:16973168][pubmed:19948975]
	ENSG00000213366	[pubmed:11500195][pubmed:20485444]
	ENSG00000104687	[pubmed:17363688][pubmed:20485444]
	ENSG00000111664	[pubmed:12052841][pubmed:12424427][pubmed:15033462][pubmed:16569552][pubmed:17299380][pubmed:17785925][pubmed:18551043][pubmed:19948975]
	ENSG00000023909	[pubmed:19126404][pubmed:20485444]
	ENSG00000106633	[pubmed:19948975][pubmed:21036910]
	ENSG00000115263	[pubmed:19948975][pubmed:21786155]
	ENSG00000183087	[pubmed:20664904][pubmed:21384080][pubmed:23372645]
	ENSG00000111275	[pubmed:14597338][pubmed:17785925][pubmed:19948975]
	ENSG00000142208	[pubmed:17255531][pubmed:18458087][pubmed:19948975]
	ENSG00000171557	[pubmed:17264959][pubmed:18772067][pubmed:19948975]
	ENSG00000171560	[pubmed:17264959][pubmed:18772067][pubmed:19948975]
	ENSG00000198734	[pubmed:15910861][pubmed:15968383][pubmed:17126308][pubmed:17439630][pubmed:18253477][pubmed:19948975][pubmed:9198120]
	ENSG00000124491	[pubmed:11834540][pubmed:15507206][pubmed:19948975]
	ENSG00000180772	[pubmed:17336987][pubmed:18534055][pubmed:19948975][pubmed:20606419]
	ENSG00000049540	[pubmed:11479936][pubmed:12023844][pubmed:12389231][pubmed:1789803][pubmed:1967566][pubmed:19755752][pubmed:19948975][pubmed:21979117][pubmed:23199021]
	ENSG00000151617	[pubmed:16300798][pubmed:17525706][pubmed:19150882][pubmed:19840952][pubmed:20485444]
	ENSG00000078401	[pubmed:10069781][pubmed:11580202][pubmed:12193044][pubmed:15838299][pubmed:15838357][pubmed:16741001][pubmed:16855133][pubmed:19948975][pubmed:20308035][pubmed:20485444][pubmed:21045115][pubmed:23887640][pubmed:23902937][pubmed:8466485][pubmed:8774487]
	ENSG00000117298	[pubmed:16741001][pubmed:17525706][pubmed:18997155][pubmed:19289136][pubmed:20485444]
	ENSG00000180210	[pubmed:12048131][pubmed:15968383][pubmed:16778142][pubmed:18253477][pubmed:19609209][pubmed:21918818]
	ENSG00000169252	[pubmed:15797659][pubmed:17356698][pubmed:19948975][pubmed:20142250][pubmed:20308035][pubmed:21044781]
	ENSG00000140465	[pubmed:11500195][pubmed:11996959][pubmed:15696395][pubmed:19948975]
	ENSG00000164400	[pubmed:10217656][pubmed:11755917][pubmed:1739124][pubmed:20485444][pubmed:21159337][pubmed:21418223][pubmed:9405978][pubmed:9409219]
	ENSG00000184371	[pubmed:11755917][pubmed:15919699][pubmed:20485444][pubmed:21159337][pubmed:9405978]
	ENSG00000125629	[pubmed:18989534][pubmed:19360016][pubmed:19523229][pubmed:19948975]
	ENSG00000169174	[pubmed:16554528][pubmed:17940607][pubmed:18436227][pubmed:19001363][pubmed:19948975][pubmed:20448210][pubmed:20623344][pubmed:21889147][pubmed:23283366][pubmed:23317404][pubmed:23973703]
	ENSG00000147883	[pubmed:20056914][pubmed:20142250][pubmed:21151960]
	ENSG00000147889	[pubmed:16239970][pubmed:17351341][pubmed:20056914][pubmed:20142250][pubmed:21151960][pubmed:22178423]
	ENSG00000198929	[pubmed:19204306][pubmed:19943157][pubmed:19948975][pubmed:23347024]
	ENSG00000073060	[pubmed:11111095][pubmed:16105476][pubmed:16151015][pubmed:16501936][pubmed:16777453][pubmed:17957039][pubmed:19948975][pubmed:20160195][pubmed:20431066][pubmed:21741044][pubmed:22062970][pubmed:22614118]
	ENSG00000135218	[pubmed:10865832][pubmed:10953027][pubmed:11884283][pubmed:15979077][pubmed:16952981][pubmed:18497330][pubmed:19065049][pubmed:19144874][pubmed:19948975][pubmed:20485444][pubmed:20634212][pubmed:20854809][pubmed:20935172][pubmed:21454644][pubmed:23748423]
	ENSG00000239732	[pubmed:16125159][pubmed:19948975]
	ENSG00000196664	[pubmed:19948975][pubmed:22787112]
	ENSG00000105971	[pubmed:14522500][pubmed:19948975]
	ENSG00000105974	[pubmed:15950204][pubmed:18596970][pubmed:19948975][pubmed:20375905][pubmed:20406324][pubmed:20581059][pubmed:21074769][pubmed:24161393]
	ENSG00000121691	[pubmed:11208296][pubmed:15528470][pubmed:19409565][pubmed:20485444][pubmed:21170678][pubmed:23055364]
	ENSG00000137752	[pubmed:18783480][pubmed:20485444][pubmed:21451572]
	ENSG00000125730	[pubmed:16497661][pubmed:17145993][pubmed:17457002][pubmed:19948975][pubmed:2097995][pubmed:8199177][pubmed:8536954]
	ENSG00000165392	[pubmed:19095983][pubmed:19948975]
	ENSG00000110799	[pubmed:11864703][pubmed:14717782][pubmed:1575209][pubmed:19948975][pubmed:21342431][pubmed:22422333][pubmed:22568520][pubmed:23075332]
	ENSG00000173511	[pubmed:16129816][pubmed:19948975][pubmed:20308035]
	ENSG00000175567	[pubmed:15604415][pubmed:15905464][pubmed:16487034][pubmed:17462780][pubmed:19531977][pubmed:19948975][pubmed:20142250]
	ENSG00000136810	[pubmed:16046214][pubmed:17115886][pubmed:17982132][pubmed:20485444][pubmed:22516068][pubmed:23335265][pubmed:9714183]
	ENSG00000102245	[pubmed:10546000][pubmed:12857968][pubmed:14517846][pubmed:14687897][pubmed:15277394][pubmed:15868137][pubmed:16186418][pubmed:16504636][pubmed:16777115][pubmed:17332487][pubmed:18787388][pubmed:19187784][pubmed:19282242][pubmed:19948975][pubmed:20485444][pubmed:21998326][pubmed:23896727]
	ENSG00000101017	[pubmed:10546000][pubmed:14687897][pubmed:14734771][pubmed:19061720][pubmed:19679244][pubmed:19948975][pubmed:20456428][pubmed:21223957][pubmed:21640399][pubmed:23166616][pubmed:23896727][pubmed:9050882]
	ENSG00000028137	[pubmed:20485444][pubmed:23249640]
	ENSG00000067182	[pubmed:14694358][pubmed:19948975][pubmed:20421368][pubmed:23249640]
	ENSG00000137462	[pubmed:11748108][pubmed:15875151][pubmed:16270639][pubmed:17872459][pubmed:18029454][pubmed:18974386][pubmed:19661481][pubmed:19948975][pubmed:20169003][pubmed:20505314][pubmed:21298446][pubmed:22229967][pubmed:23369747][pubmed:24116867]
	ENSG00000137801	[pubmed:20299182][pubmed:20485444][pubmed:9489988]
	ENSG00000178726	[pubmed:11864703][pubmed:12862205][pubmed:16611051][pubmed:19948975][pubmed:21840881][pubmed:21885846]
	ENSG00000105329	[pubmed:14699019][pubmed:15200451][pubmed:15910294][pubmed:17213232][pubmed:17591977][pubmed:20485444][pubmed:20511416][pubmed:21167485][pubmed:21679448][pubmed:22931704][pubmed:9887336]
	ENSG00000148737	[pubmed:18268068][pubmed:18437354][pubmed:18650481][pubmed:18931037][pubmed:19948975][pubmed:20142250][pubmed:20578204][pubmed:21423583]
	ENSG00000198911	[pubmed:12801623][pubmed:16466730][pubmed:19948975][pubmed:23838163]
	ENSG00000109610	[pubmed:15990442][pubmed:18726685][pubmed:19948975][pubmed:19958400][pubmed:20485444]
	ENSG00000117394	[pubmed:19948975][pubmed:21247498]
	ENSG00000188404	[pubmed:20306662][pubmed:20485444][pubmed:21465128]
	ENSG00000169245	[pubmed:20485444][pubmed:21850543]
	ENSG00000148834	[pubmed:17717316]
	ENSG00000158773	[pubmed:15175273][pubmed:17885212][pubmed:18276913][pubmed:19910639]
	ENSG00000141510	[pubmed:10454440][pubmed:11286645][pubmed:16973168][pubmed:17328047][pubmed:17868191][pubmed:20193641][pubmed:22037227][pubmed:22999639][pubmed:23197232][pubmed:23289388][pubmed:9157960]
	ENSG00000118785	[pubmed:11327728][pubmed:12142743][pubmed:16741188][pubmed:17360982][pubmed:17595250][pubmed:18317949][pubmed:20015201][pubmed:22978720][pubmed:8213995]
ATOPY	ENSG00000170458	[pubmed:11282774][pubmed:12911501][pubmed:14510720][pubmed:14617510][pubmed:15080833][pubmed:16142747][pubmed:16950285][pubmed:19761511]
	ENSG00000089250	[pubmed:12911502][pubmed:15080837]
	ENSG00000238130	[pubmed:15005726][pubmed:16759385]
	ENSG00000077238	[pubmed:10677312][pubmed:12897746][pubmed:15005726][pubmed:15007352][pubmed:15564773][pubmed:15737301][pubmed:9515586]
	ENSG00000113520	[pubmed:12897746][pubmed:15007352][pubmed:15969687][pubmed:16759385]
	ENSG00000136689	[pubmed:12746420][pubmed:15007345]
	ENSG00000115008	[pubmed:12746420][pubmed:15007345]
	ENSG00000150782	[pubmed:15005726][pubmed:16759385]
	ENSG00000169194	[pubmed:12897746][pubmed:15005726][pubmed:15007352][pubmed:15007355][pubmed:15969687]
	ENSG00000136634	[pubmed:15007355][pubmed:16759385]
	ENSG00000111537	[pubmed:15007355][pubmed:15969687]
	ENSG00000136244	[pubmed:15005726][pubmed:16759385]
ATRIAL FIBRILLATION	ENSG00000087237	[pubmed:16623947][pubmed:18393253][pubmed:18956684]
	ENSG00000152049	[pubmed:17016049]
	ENSG00000053918	[pubmed:12522251][pubmed:17016049][pubmed:17997361]
	ENSG00000164093	[pubmed:17603472][pubmed:19597491][pubmed:19597492][pubmed:20173747]	[rs17042171,rs17042171][rs2200733,rs10033464][rs2200733][rs6843082,rs6843082]
	ENSG00000175206	[pubmed:18614783][pubmed:19597492][pubmed:20543198]	[rs17375901]
	ENSG00000135744	[pubmed:15023884][pubmed:17257983][pubmed:18172037][pubmed:18239384][pubmed:18496132]
	ENSG00000043591	[pubmed:20384459][pubmed:20625396]
	ENSG00000132693	[pubmed:15772777][pubmed:18393253][pubmed:18523031][pubmed:20797493]
ATRIAL FIBRILLATION, FAMILIAL	ENSG00000069431	[pubmed:17245405]
	ENSG00000123700	[pubmed:15922306]
	ENSG00000053918	[pubmed:12522251]
	ENSG00000183873	[pubmed:18088563][pubmed:18378609]	[rs36210423,rs41315493]
ATTENTION DEFICIT DISORDER WITH HYPERACTIVITY	ENSG00000150594	[pubmed:10334470][pubmed:11304829][pubmed:12815749][pubmed:15520832][pubmed:16389583][pubmed:16806103][pubmed:16869226][pubmed:16917924][pubmed:17283289][pubmed:18314873][pubmed:18794646][pubmed:20146095][pubmed:20731965][pubmed:22825876]
	ENSG00000102003	[pubmed:16082702][pubmed:16894395]
	ENSG00000132639	[pubmed:10889551][pubmed:11920846][pubmed:12232787][pubmed:12660803][pubmed:15007392][pubmed:15578613][pubmed:16088329][pubmed:16961425][pubmed:17325713][pubmed:17427194][pubmed:17455213][pubmed:17501935][pubmed:19132710][pubmed:20599404][pubmed:20679152]
	ENSG00000108576	[pubmed:11425009][pubmed:11834311][pubmed:12097805][pubmed:15719397][pubmed:16082698][pubmed:16389711][pubmed:16856124][pubmed:16941663][pubmed:17093889][pubmed:17690945][pubmed:18188752][pubmed:18404133][pubmed:18452186][pubmed:19490304][pubmed:20113357][pubmed:23123360]
	ENSG00000103546	[pubmed:15322419][pubmed:15719398][pubmed:17146058][pubmed:17955457][pubmed:17994190][pubmed:18163388][pubmed:18591486][pubmed:20863575][pubmed:21569456][pubmed:22297068][pubmed:23052569][pubmed:23609393][pubmed:23872233]
	ENSG00000153234	[pubmed:15635701]
	ENSG00000173848	[pubmed:15717291][pubmed:15719398][pubmed:17994190][pubmed:20039948][pubmed:23083021][pubmed:23872233]
	ENSG00000151090	[pubmed:8150787][pubmed:8200958][pubmed:8450877]
	ENSG00000135312	[pubmed:12556913][pubmed:15578608][pubmed:16135997][pubmed:16197923][pubmed:16958036][pubmed:17093889][pubmed:17427194][pubmed:17501935][pubmed:19721846][pubmed:19756364][pubmed:20159345]
	ENSG00000102468	[pubmed:11032388][pubmed:12167522][pubmed:12192616][pubmed:12475403][pubmed:12606840][pubmed:16026119][pubmed:16701945][pubmed:16741915][pubmed:16958038][pubmed:17093889][pubmed:17691947][pubmed:17938636][pubmed:19352218][pubmed:22825876]
	ENSG00000176697	[pubmed:15940292][pubmed:17044097][pubmed:17216343][pubmed:17219016][pubmed:17427194][pubmed:17918236][pubmed:18286632][pubmed:18428117][pubmed:20943059][pubmed:21466746][pubmed:21733227]
	ENSG00000168621	[pubmed:17192954][pubmed:18081024]
	ENSG00000147246	[pubmed:16741915][pubmed:16959425]
	ENSG00000164270	[pubmed:16563621][pubmed:19352218]
	ENSG00000134259	[pubmed:17192954][pubmed:18763222]
	ENSG00000134824	[pubmed:16893529]
	ENSG00000157103	[pubmed:17440935][pubmed:23527680]
	ENSG00000185532	[pubmed:12622406][pubmed:20732627]
	ENSG00000185652	[pubmed:16919891][pubmed:17192954][pubmed:18179783][pubmed:18428117][pubmed:20576502][pubmed:23872233]
	ENSG00000178394	[pubmed:16887250][pubmed:20470849][pubmed:23308375]
	ENSG00000089250	[pubmed:16082698][pubmed:16165273][pubmed:18821565][pubmed:21724667]	[rs478597]
AUTISM, SUSCEPTIBILITY TO, X-LINKED	ENSG00000196338	[pubmed:12669065]
	ENSG00000147403	[pubmed:16940977][pubmed:21567917]
AUTISTIC DISORDER	ENSG00000126010	[pubmed:14729406][pubmed:16611092][pubmed:18393381][pubmed:9259269]
	ENSG00000106278	[pubmed:15523497][pubmed:15998549]
	ENSG00000126861	[pubmed:12566166][pubmed:17897745]
	ENSG00000184634	[pubmed:11039861][pubmed:11840515][pubmed:22213401]
	ENSG00000004848	[pubmed:17044103][pubmed:18799476]
	ENSG00000178394	[pubmed:17203304]
	ENSG00000148680	[pubmed:10490701][pubmed:17406648]
	ENSG00000150787	[pubmed:19360691][pubmed:19674121]
	ENSG00000171759	[pubmed:19360691][pubmed:19674121][pubmed:20889680]
	ENSG00000140538	[pubmed:19598235][pubmed:23715297]
	ENSG00000089250	[pubmed:11916331][pubmed:12297988][pubmed:12757358][pubmed:15813671][pubmed:16520824][pubmed:16761297][pubmed:18563708][pubmed:19127654][pubmed:22892527][pubmed:7507294][pubmed:9809261]
	ENSG00000102882	[pubmed:19242545][pubmed:21595826][pubmed:21848643]
	ENSG00000136531	[pubmed:12610651][pubmed:18203167][pubmed:19401682][pubmed:24080482]
	ENSG00000130203	[pubmed:14755445][pubmed:15167692][pubmed:16027737][pubmed:17621165][pubmed:19859026]
	ENSG00000147246	[pubmed:10374746][pubmed:19038234][pubmed:19997080]
	ENSG00000149295	[pubmed:12898583][pubmed:19997080][pubmed:20446882][pubmed:22559203]
	ENSG00000132437	[pubmed:11992572][pubmed:19184136]
	ENSG00000172943	[pubmed:18498374]
	ENSG00000091428	[pubmed:19401682][pubmed:19598235][pubmed:19734897]
	ENSG00000180176	[pubmed:19360691][pubmed:19674121][pubmed:8098541]
	ENSG00000006128	[pubmed:17376622][pubmed:19598235]
	ENSG00000004864	[pubmed:19401682][pubmed:19598235]
	ENSG00000176974	[pubmed:19440165]
	ENSG00000186260	[pubmed:20442744]
	ENSG00000004468	[pubmed:20435366][pubmed:21182206][pubmed:21528155][pubmed:22030357][pubmed:22278094]
AUTOIMMUNE DISEASES	ENSG00000134242	[pubmed:15208781][pubmed:15504986][pubmed:16052563][pubmed:16163373][pubmed:16273109][pubmed:16671954][pubmed:16697661][pubmed:17092257][pubmed:18200060][pubmed:18426414][pubmed:18576360][pubmed:18580482][pubmed:18759295][pubmed:19265110][pubmed:19500759][pubmed:19796918][pubmed:19951419][pubmed:20039785][pubmed:20070289][pubmed:20166877][pubmed:20615141][pubmed:21410964][pubmed:22396730]
	ENSG00000162747	[pubmed:16482158][pubmed:17457599][pubmed:19741716][pubmed:19946035][pubmed:20472591][pubmed:22025730][pubmed:22290871][pubmed:22309893][pubmed:22337955][pubmed:22865047]
	ENSG00000150637	[pubmed:18465659][pubmed:18971939][pubmed:19536154][pubmed:20338887][pubmed:21521299][pubmed:21765104][pubmed:22531499][pubmed:22941566][pubmed:23073294][pubmed:23980210]
	ENSG00000204842	[pubmed:21383967][pubmed:24074872]	[rs653178]
	ENSG00000175354	[pubmed:20473312][pubmed:20722033][pubmed:21246196][pubmed:21383967]	[rs1893217]
	ENSG00000198821	[pubmed:12421992][pubmed:16227148][pubmed:21383967][pubmed:22460144][pubmed:23861880]	[rs864537]
	ENSG00000138378	[pubmed:18204446][pubmed:18432273][pubmed:18576330][pubmed:18703106][pubmed:20131239][pubmed:20153791][pubmed:20454450][pubmed:21237270][pubmed:21383967][pubmed:21683716][pubmed:23727609]	[rs7574865]
	ENSG00000163565	[pubmed:17981573][pubmed:18598717][pubmed:21383967]	[rs1772408]
AUTOIMMUNE THYROID DISEASE	ENSG00000163599	[pubmed:10782900][pubmed:10895849][pubmed:10907987][pubmed:11081251][pubmed:12202150][pubmed:14585083][pubmed:14986169][pubmed:15928253][pubmed:16040335][pubmed:19506323][pubmed:22706687]
	ENSG00000042832	[pubmed:10403182][pubmed:14557492][pubmed:15242676][pubmed:19034705][pubmed:20972722][pubmed:21559421][pubmed:21683551][pubmed:22662162][pubmed:2307728][pubmed:3818891][pubmed:7889607]
	ENSG00000165409	[pubmed:10659563][pubmed:11081251][pubmed:1530609][pubmed:17952073][pubmed:22673349][pubmed:23852019][pubmed:7524954][pubmed:7544179][pubmed:8574284][pubmed:8981006][pubmed:9285944]
AZOOSPERMIA	ENSG00000170820	[pubmed:15955888][pubmed:16338864][pubmed:16730882][pubmed:17161332][pubmed:18645675][pubmed:19550076][pubmed:20170288][pubmed:9756276]
	ENSG00000147274	[pubmed:16491274]
	ENSG00000169083	[pubmed:10604712][pubmed:10999818][pubmed:11545293][pubmed:12220434][pubmed:12399527][pubmed:12634316][pubmed:14511217][pubmed:17919607][pubmed:18645675][pubmed:19937586][pubmed:21127309][pubmed:7926115]
	ENSG00000131470	[pubmed:18941885]
	ENSG00000104884	[pubmed:17912469][pubmed:18616887]
	ENSG00000012061	[pubmed:18616887]
	ENSG00000123374	[pubmed:18941885]
	ENSG00000073050	[pubmed:17912469][pubmed:17968463][pubmed:22868082]
	ENSG00000157911	[pubmed:22197933]	[rs2477686]
BACTEREMIA	ENSG00000140443	[pubmed:16886151]
	ENSG00000137462	[pubmed:17179672][pubmed:20696824][pubmed:20805788]
	ENSG00000136869	[pubmed:17179672][pubmed:19050632][pubmed:20805788][pubmed:22735756]
BACTERIAL INFECTIONS	ENSG00000143226	[pubmed:14740869][pubmed:16107886][pubmed:20007585][pubmed:22252124]
	ENSG00000136869	[pubmed:12853386][pubmed:16107886][pubmed:16395111][pubmed:16567359][pubmed:17100621][pubmed:17609337][pubmed:20222908][pubmed:20805788][pubmed:20833510][pubmed:21239458][pubmed:22575656]
	ENSG00000137462	[pubmed:12853386][pubmed:15146246][pubmed:16107886][pubmed:16115866][pubmed:16487238][pubmed:16754688][pubmed:16818794][pubmed:17100621][pubmed:17554618][pubmed:19592497][pubmed:20805788][pubmed:20861644][pubmed:21239529][pubmed:21892915]
	ENSG00000165471	[pubmed:14614673][pubmed:15674393][pubmed:15753758][pubmed:16337490][pubmed:17275645][pubmed:17484222][pubmed:17552055][pubmed:18292811][pubmed:19758139][pubmed:19790141][pubmed:21532056][pubmed:21557458]
	ENSG00000169429	[pubmed:12853386][pubmed:16107886][pubmed:16794530][pubmed:17177974][pubmed:17220369][pubmed:18678662][pubmed:21411730][pubmed:21994005][pubmed:9917883]
	ENSG00000136244	[pubmed:14576362][pubmed:16107886][pubmed:17362770][pubmed:17363400][pubmed:17690189][pubmed:20526368][pubmed:20861644][pubmed:9917883]
BALKAN NEPHROPATHY	ENSG00000134184	[pubmed:15365958][pubmed:15365959]
	ENSG00000181019	[pubmed:15365958]
	ENSG00000141510	[pubmed:16487937][pubmed:17620607][pubmed:19428366][pubmed:21413016][pubmed:22493262]
BARRETT ESOPHAGUS	ENSG00000114026	[pubmed:20056743]
	ENSG00000134184	[pubmed:17064856][pubmed:17476458][pubmed:19222528][pubmed:20056743]
	ENSG00000142168	[pubmed:20056743]
BEHCET SYNDROME	ENSG00000180210	[pubmed:10756370][pubmed:11128675][pubmed:11820731][pubmed:12632020][pubmed:12780409][pubmed:15077257][pubmed:15170396][pubmed:16189654][pubmed:19796528][pubmed:22495315][pubmed:23207285]
	ENSG00000163599	[pubmed:10201965][pubmed:16045690][pubmed:17284227][pubmed:18281862][pubmed:18498289][pubmed:19284445][pubmed:19563524][pubmed:19570770][pubmed:19657978][pubmed:20868585][pubmed:22722994][pubmed:23010350]
	ENSG00000108691	[pubmed:12739041][pubmed:14651522][pubmed:15115316][pubmed:15248229][pubmed:19782713][pubmed:22476561][pubmed:23928854]
	ENSG00000159640	[pubmed:14672905][pubmed:15045629][pubmed:15961928][pubmed:19255721][pubmed:22277255][pubmed:23065219][pubmed:23455487]
	ENSG00000112096	[pubmed:15088300][pubmed:17296902]
	ENSG00000103313	[pubmed:11313758][pubmed:11908568][pubmed:14727457][pubmed:15903027][pubmed:17005326][pubmed:17454935][pubmed:18609258][pubmed:20051862][pubmed:21385537][pubmed:21623663][pubmed:22808562]
	ENSG00000165471	[pubmed:12918709][pubmed:15730518][pubmed:19796526]
	ENSG00000164171	[pubmed:12412731]
	ENSG00000180871	[pubmed:14967163][pubmed:15630732][pubmed:17257314]
	ENSG00000115008	[pubmed:12730545][pubmed:15679582][pubmed:17960403][pubmed:21418526][pubmed:22197901][pubmed:23464866]
	ENSG00000112715	[pubmed:15338501][pubmed:16386649][pubmed:19054372][pubmed:19493574]
	ENSG00000164867	[pubmed:11908569][pubmed:14583572][pubmed:15705632][pubmed:16463158][pubmed:17067432][pubmed:17296902][pubmed:18718857][pubmed:19255721][pubmed:21481004][pubmed:21957880]
	ENSG00000198734	[pubmed:10326221][pubmed:11552181][pubmed:11820731][pubmed:12632020][pubmed:12780409][pubmed:15077257][pubmed:16601831][pubmed:19796528][pubmed:21813062][pubmed:23207285][pubmed:8948311][pubmed:9517770]
	ENSG00000140465	[pubmed:15088300]
	ENSG00000178562	[pubmed:17284227][pubmed:18281862][pubmed:19284445]
	ENSG00000160339	[pubmed:16839748]
	ENSG00000150782	[pubmed:16273766][pubmed:16809408][pubmed:17055358][pubmed:19796548][pubmed:22197901]
	ENSG00000174697	[pubmed:16786343][pubmed:17207170][pubmed:17641728]
	ENSG00000162711	[pubmed:17213252][pubmed:23211828]
	ENSG00000140368	[pubmed:17213252]
	ENSG00000137462	[pubmed:16901312][pubmed:18336589][pubmed:18411217][pubmed:19014987][pubmed:19693643][pubmed:19796535][pubmed:21705416][pubmed:23065292][pubmed:23211828][pubmed:24255044]
	ENSG00000213088	[pubmed:12739041]
	ENSG00000134882	[pubmed:19442274][pubmed:21918955][pubmed:22455605]
	ENSG00000154127	[pubmed:19442274][pubmed:22455605]
	ENSG00000203747	[pubmed:19026120]
	ENSG00000239732	[pubmed:17854429][pubmed:19796535][pubmed:23065292][pubmed:23237868]
	ENSG00000136869	[pubmed:18234118][pubmed:18336589][pubmed:18408113][pubmed:18411217][pubmed:19395541][pubmed:19796532][pubmed:19796535][pubmed:21705416]
	ENSG00000100985	[pubmed:20363273][pubmed:20842516][pubmed:22428754]
	ENSG00000134545	[pubmed:17767552]
	ENSG00000205809	[pubmed:17767552]
	ENSG00000130203	[pubmed:15569012]
	ENSG00000136689	[pubmed:12730545][pubmed:15679582]
	ENSG00000081985	[pubmed:17213252]
	ENSG00000125538	[pubmed:12730545][pubmed:15679582][pubmed:17960403][pubmed:21418526][pubmed:23211828][pubmed:23464866][pubmed:23928854]
	ENSG00000134184	[pubmed:15309405][pubmed:16283344][pubmed:22766250]
	ENSG00000162594	[pubmed:20375120][pubmed:20622878][pubmed:20622879][pubmed:22197900][pubmed:22378604][pubmed:22483685][pubmed:23291587]	[rs1495965][rs924080,rs1495966,rs1495965]
	ENSG00000160791	[pubmed:14651522][pubmed:15009175][pubmed:15654837][pubmed:17067435][pubmed:22966075]
	ENSG00000238130	[pubmed:17213252][pubmed:23211828]
	ENSG00000183625	[pubmed:11196669][pubmed:15654837][pubmed:20622878][pubmed:22829007]	[rs9990343]
BIPOLAR DISORDER	ENSG00000183454	[pubmed:12809987][pubmed:15237077][pubmed:17299517][pubmed:18534564][pubmed:18585682][pubmed:20148871][pubmed:22280433]
	ENSG00000111664	[pubmed:11317211][pubmed:19328558]
	ENSG00000047579	[pubmed:14677079][pubmed:15820225][pubmed:16946192][pubmed:17192893][pubmed:17251025][pubmed:17410640][pubmed:17433541][pubmed:18180429][pubmed:18234478][pubmed:18466879][pubmed:19089808][pubmed:19328558][pubmed:19573260][pubmed:21305691]
	ENSG00000149295	[pubmed:10402492][pubmed:1677600][pubmed:20071033][pubmed:20577142][pubmed:20874815][pubmed:21292452][pubmed:23044341][pubmed:7551964][pubmed:7760324][pubmed:8825888][pubmed:9754623]
	ENSG00000134852	[pubmed:12898572][pubmed:14582141][pubmed:15572273][pubmed:17428266][pubmed:18228528][pubmed:19224106][pubmed:19328558][pubmed:20072116][pubmed:20600471][pubmed:21835597][pubmed:22080789]
	ENSG00000108691	[pubmed:15034225][pubmed:17928143][pubmed:20451256]
	ENSG00000163485	[pubmed:9514582]
	ENSG00000159640	[pubmed:11027844][pubmed:11145009][pubmed:11920854][pubmed:14729237][pubmed:19736352][pubmed:21314245][pubmed:21320251]
	ENSG00000180176	[pubmed:10490711][pubmed:12232779][pubmed:1355073][pubmed:2881210][pubmed:7760324][pubmed:8103293][pubmed:8145651][pubmed:8561212][pubmed:8710185][pubmed:8750358][pubmed:9129719][pubmed:9440122][pubmed:9674984]
	ENSG00000124181	[pubmed:11353454][pubmed:11409699]
	ENSG00000157168	[pubmed:14677079][pubmed:15939841][pubmed:16940976][pubmed:18466879][pubmed:18466881][pubmed:19127563][pubmed:19328558][pubmed:19339916][pubmed:19449332][pubmed:19967439][pubmed:20374152][pubmed:21232925][pubmed:21637803][pubmed:21745728]
	ENSG00000196498	[pubmed:15635693]
	ENSG00000164270	[pubmed:12399948][pubmed:19328558]
	ENSG00000147246	[pubmed:11502363][pubmed:12111480][pubmed:12853111][pubmed:16382194][pubmed:18504633][pubmed:20015120][pubmed:20071033][pubmed:20494452][pubmed:8823764][pubmed:9342201]
	ENSG00000164867	[pubmed:15967063]
	ENSG00000100219	[pubmed:12949534][pubmed:15184063][pubmed:15331160][pubmed:15892135][pubmed:15927087][pubmed:15936534][pubmed:16539657][pubmed:18771604][pubmed:19154631][pubmed:19564049]
	ENSG00000162104	[pubmed:12082561]
	ENSG00000128272	[pubmed:17346882][pubmed:18189280]
	ENSG00000176884	[pubmed:12610658][pubmed:16969270][pubmed:17284422][pubmed:17299517][pubmed:19328558][pubmed:19488045][pubmed:22280433]
	ENSG00000134265	[pubmed:16395123][pubmed:19328558][pubmed:19429185]
	ENSG00000089041	[pubmed:16673375][pubmed:17558618][pubmed:17963976][pubmed:18268501][pubmed:18614336][pubmed:19160446][pubmed:19328558][pubmed:20446288][pubmed:22017219][pubmed:22952630][pubmed:23269209]
	ENSG00000049246	[pubmed:16528748][pubmed:18789374][pubmed:19328558][pubmed:21835597]
	ENSG00000105409	[pubmed:19058785][pubmed:9646882]
	ENSG00000133794	[pubmed:16528748][pubmed:18228528][pubmed:19328558][pubmed:20072116]
	ENSG00000112033	[pubmed:18606951]
	ENSG00000018625	[pubmed:19058785]
	ENSG00000163399	[pubmed:19058785][pubmed:9807644]
	ENSG00000126368	[pubmed:18228528][pubmed:19267705][pubmed:19818381][pubmed:20072116][pubmed:20348464][pubmed:21835597]
	ENSG00000089250	[pubmed:16389274][pubmed:17503990][pubmed:19328558][pubmed:20645313][pubmed:21396717]
	ENSG00000100714	[pubmed:17417062][pubmed:19328558]
	ENSG00000083857	[pubmed:16402135][pubmed:17938632][pubmed:19328558]
	ENSG00000150867	[pubmed:16094259][pubmed:17410640][pubmed:19328558]
	ENSG00000083093	[pubmed:17554300][pubmed:19308021][pubmed:19328558][pubmed:20872766][pubmed:21254220]	[rs420259,rs420259][rs420259]
	ENSG00000078328	[pubmed:19308021][pubmed:19567891]
	ENSG00000136689	[pubmed:15318032][pubmed:19125864][pubmed:23406623]
	ENSG00000125538	[pubmed:14985387][pubmed:15318032][pubmed:19125864]
	ENSG00000170606	[pubmed:19766166]
	ENSG00000120251	[pubmed:19448189][pubmed:22122651]
	ENSG00000155511	[pubmed:17942280][pubmed:18444252][pubmed:18484081][pubmed:22122651]
	ENSG00000141404	[pubmed:11032382][pubmed:12782961][pubmed:16044173][pubmed:19328558]
	ENSG00000128683	[pubmed:11059795][pubmed:15237077][pubmed:15684088][pubmed:17259861][pubmed:17442540][pubmed:18534564][pubmed:19328558][pubmed:21184762][pubmed:22122643][pubmed:22309971]
	ENSG00000145864	[pubmed:19078961][pubmed:19909288]
	ENSG00000010810	[pubmed:19330793][pubmed:19468241]
	ENSG00000142208	[pubmed:12618287][pubmed:18466879][pubmed:19051289][pubmed:20214684][pubmed:22277669]
	ENSG00000139318	[pubmed:11032376][pubmed:16491131][pubmed:19328558][pubmed:22155192]
	ENSG00000092964	[pubmed:12951196][pubmed:17105906][pubmed:19328558]
	ENSG00000162946	[pubmed:15386212][pubmed:15838535][pubmed:16797264][pubmed:16814263][pubmed:16936759][pubmed:16959794][pubmed:18317464][pubmed:19191256][pubmed:19328558][pubmed:19760522][pubmed:22348257][pubmed:22777684][pubmed:23389941]
	ENSG00000152034	[pubmed:19502010][pubmed:19927306]
	ENSG00000139287	[pubmed:15727488][pubmed:16240163][pubmed:16436194][pubmed:17015812][pubmed:17167340][pubmed:17768266][pubmed:17905754][pubmed:18797398][pubmed:19328558][pubmed:19352219][pubmed:19800079][pubmed:21085052][pubmed:21396719]
	ENSG00000156414	[pubmed:17554300][pubmed:19308021][pubmed:20414141][pubmed:21254220]	[rs11622475]
	ENSG00000122966	[pubmed:15983625][pubmed:19328558]
	ENSG00000038210	[pubmed:16402135][pubmed:17938632][pubmed:19328558]
	ENSG00000101224	[pubmed:17554300][pubmed:19308021][pubmed:21254220]	[rs3761218]
	ENSG00000095397	[pubmed:19308021][pubmed:20414141][pubmed:21254220][pubmed:21507135]	[rs10982256]
	ENSG00000070808	[pubmed:19328558][pubmed:21611732]
	ENSG00000128245	[pubmed:19160447]
	ENSG00000101558	[pubmed:18665321]
	ENSG00000165646	[pubmed:16936705][pubmed:17427184][pubmed:19328558][pubmed:7719701]
	ENSG00000198963	[pubmed:19909500]
	ENSG00000069667	[pubmed:19909500][pubmed:20072116]
	ENSG00000172575	[pubmed:18711365][pubmed:20351715][pubmed:21866111][pubmed:21926972]	[rs12899449][rs12912251]
	ENSG00000179094	[pubmed:18228528][pubmed:20072116]
	ENSG00000170485	[pubmed:20072116][pubmed:21835597]
	ENSG00000163939	[pubmed:21037240][pubmed:21217634][pubmed:22560537]
	ENSG00000135312	[pubmed:12496953][pubmed:20071033]
	ENSG00000091831	[pubmed:11121195][pubmed:11807414][pubmed:12627470][pubmed:15576061][pubmed:22389694]
	ENSG00000171587	[pubmed:18197079]
	ENSG00000213923	[pubmed:12565145][pubmed:18228528][pubmed:20072116][pubmed:22981886]
	ENSG00000121671	[pubmed:18228528][pubmed:20072116][pubmed:20856823]
	ENSG00000008405	[pubmed:15722957][pubmed:18228528][pubmed:20072116]
	ENSG00000141551	[pubmed:18228528][pubmed:22981886]
	ENSG00000029153	[pubmed:18228528][pubmed:20072116]
	ENSG00000123095	[pubmed:18228528][pubmed:20072116]
	ENSG00000111602	[pubmed:18228528][pubmed:20072116]
	ENSG00000134107	[pubmed:18228528][pubmed:20072116]
	ENSG00000117152	[pubmed:15660667][pubmed:16905560][pubmed:17410640][pubmed:18685145][pubmed:20414142]
	ENSG00000160299	[pubmed:17884020][pubmed:19191256][pubmed:19448849]
	ENSG00000088387	[pubmed:17728666]
	ENSG00000129810	[pubmed:18711365][pubmed:22365631]	[rs11720452][rs6767049]
	ENSG00000079134	[pubmed:18711365][pubmed:20351715]	[rs7226677]
	ENSG00000130287	[pubmed:21353194][pubmed:22497794][pubmed:22952076][pubmed:23198940]	[rs1064395]
BORDERLINE PERSONALITY DISORDER	ENSG00000180176	[pubmed:17948905][pubmed:20146650][pubmed:9686421]
	ENSG00000108576	[pubmed:15167705][pubmed:15824745][pubmed:16186633][pubmed:16690085][pubmed:17579356][pubmed:18004675][pubmed:18756498][pubmed:19032968][pubmed:19358998][pubmed:19699062][pubmed:20146650]
BRAIN ANEURYSM	ENSG00000049540	[pubmed:12690215][pubmed:17287949]
	ENSG00000164867	[pubmed:15633984][pubmed:15796389]
BRAIN INFARCTION	ENSG00000175445	[pubmed:11680797]
	ENSG00000027075	[pubmed:18164711][pubmed:19198108]
	ENSG00000051523	[pubmed:17880563][pubmed:19198108]
	ENSG00000164867	[pubmed:10884465][pubmed:14963277][pubmed:20372828]
	ENSG00000178726	[pubmed:18204921]
BRONCHIAL HYPERREACTIVITY	ENSG00000163599	[pubmed:12114354][pubmed:12417883][pubmed:15316504]
	ENSG00000169252	[pubmed:10673187][pubmed:11029338][pubmed:11941312][pubmed:12885990][pubmed:16899844][pubmed:16946993][pubmed:17714090][pubmed:23548524][pubmed:9351598][pubmed:9847294]
BRONCHIECTASIS WITH OR WITHOUT ELEVATED SWEAT CHLORIDE	ENSG00000111319	[pubmed:19462466]	[rs61758859,rs61759861]
	ENSG00000168447	[pubmed:16207733][pubmed:18507830][pubmed:19017867]	[rs35731153]
BRONCHIOLITIS	ENSG00000111537	[pubmed:10228104][pubmed:18286551][pubmed:19773677]
	ENSG00000136869	[pubmed:15143473][pubmed:16542364][pubmed:17471431][pubmed:18286551][pubmed:19773677][pubmed:20575099][pubmed:20963841][pubmed:22872782]
BRONCHIOLITIS OBLITERANS	ENSG00000137673	[pubmed:18385523][pubmed:20347338]
	ENSG00000136869	[pubmed:15640363][pubmed:20227302]
BRUCELLOSIS	ENSG00000136869	[pubmed:16343635]
	ENSG00000136634	[pubmed:14675398][pubmed:17544674][pubmed:18523359][pubmed:19579695]
	ENSG00000111537	[pubmed:14675398][pubmed:17544674][pubmed:17566759][pubmed:19579695][pubmed:21313874][pubmed:21988722][pubmed:22194770][pubmed:22636321]
	ENSG00000103313	[pubmed:11470495][pubmed:17005326]
	ENSG00000170458	[pubmed:16698680]
	ENSG00000113520	[pubmed:17148075][pubmed:17566759]
	ENSG00000136244	[pubmed:17544674][pubmed:18804384][pubmed:19579695]
	ENSG00000188404	[pubmed:16585636]
	ENSG00000105329	[pubmed:17184296][pubmed:17544674][pubmed:18804384][pubmed:19579695]
	ENSG00000136689	[pubmed:17026469]
	ENSG00000160791	[pubmed:12587636]
BULIMIA	ENSG00000108576	[pubmed:12478878][pubmed:14625025][pubmed:14987118][pubmed:16249995][pubmed:17823651][pubmed:18306344][pubmed:18505306][pubmed:19192439][pubmed:19493540][pubmed:19853632][pubmed:20209488][pubmed:22018958]
	ENSG00000166603	[pubmed:12646666][pubmed:15037865][pubmed:15585384][pubmed:16030156][pubmed:16507637][pubmed:18777518][pubmed:21710454]
	ENSG00000116678	[pubmed:12646666][pubmed:15585384]
	ENSG00000102468	[pubmed:10624828][pubmed:15999344][pubmed:17804117][pubmed:19192439][pubmed:19493540]
	ENSG00000157017	[pubmed:15382608][pubmed:16921495][pubmed:18728162]
CANDIDIASIS	ENSG00000165471	[pubmed:15627619][pubmed:16110781]
	ENSG00000113520	[pubmed:12660931]
	ENSG00000203747	[pubmed:14526422][pubmed:16110781]
CARDIOMYOPATHIES	ENSG00000010704	[pubmed:10024915][pubmed:10904833][pubmed:11404177][pubmed:11545759][pubmed:11601557][pubmed:15642540][pubmed:9727731]
	ENSG00000159640	[pubmed:10532509][pubmed:12031704][pubmed:12204015][pubmed:14767579][pubmed:15055254][pubmed:16087648][pubmed:16950195][pubmed:18165925][pubmed:19390744][pubmed:8105309][pubmed:8677872][pubmed:8869132][pubmed:9200271][pubmed:9657983]
	ENSG00000173991	[pubmed:15582318]
	ENSG00000112096	[pubmed:15591282]
	ENSG00000198523	[pubmed:12705874][pubmed:12721389][pubmed:14530977][pubmed:15640069][pubmed:16235537][pubmed:16382369][pubmed:16432188][pubmed:17010801][pubmed:18056057][pubmed:21132354][pubmed:22820313][pubmed:23270881][pubmed:23871674]
	ENSG00000134259	[pubmed:16313302][pubmed:22187379][pubmed:23437390]
	ENSG00000160808	[pubmed:12404107][pubmed:16199542]
	ENSG00000111245	[pubmed:12404107][pubmed:16199542][pubmed:17885681][pubmed:23365102]
	ENSG00000092054	[pubmed:10955954][pubmed:11532991][pubmed:11549319][pubmed:12473556][pubmed:12820698][pubmed:15563892][pubmed:15856146][pubmed:15858117][pubmed:15940186][pubmed:16087648][pubmed:16199542][pubmed:17383184][pubmed:17588755][pubmed:17947214][pubmed:17956225][pubmed:18506004][pubmed:19026577][pubmed:19864899][pubmed:20031619][pubmed:21211974][pubmed:22177269]
	ENSG00000197616	[pubmed:15998695][pubmed:22194935]
	ENSG00000160789	[pubmed:12015247][pubmed:12783988][pubmed:15219508][pubmed:15539782][pubmed:17599607][pubmed:18606848][pubmed:18927124][pubmed:19882644][pubmed:21818408][pubmed:22068161][pubmed:22691392][pubmed:23048029][pubmed:24001739]
	ENSG00000140416	[pubmed:12473556][pubmed:23147248]
	ENSG00000159251	[pubmed:12075240][pubmed:16199542][pubmed:17947298][pubmed:18506004][pubmed:20031619]
	ENSG00000175084	[pubmed:10717012][pubmed:11298680][pubmed:15078418][pubmed:1517757][pubmed:17325244][pubmed:19433360][pubmed:20636320][pubmed:21083940][pubmed:22403400][pubmed:22484823][pubmed:7919971]
	ENSG00000149596	[pubmed:17476457][pubmed:17509612]
	ENSG00000198626	[pubmed:11159936][pubmed:16769042]
	ENSG00000057294	[pubmed:16549640][pubmed:16567567][pubmed:17010805][pubmed:17413274][pubmed:19427443][pubmed:20031616][pubmed:20031617][pubmed:20423733][pubmed:22177269]
	ENSG00000096696	[pubmed:11063735][pubmed:14761782][pubmed:16628197][pubmed:16698823][pubmed:16823493][pubmed:16917092][pubmed:17105773][pubmed:17413274][pubmed:19178614][pubmed:20031617][pubmed:20423733][pubmed:21756917][pubmed:21789513]
	ENSG00000046604	[pubmed:16773573][pubmed:17413274][pubmed:20031616][pubmed:20031617]
	ENSG00000134755	[pubmed:17033975][pubmed:17413274][pubmed:20031616][pubmed:20031617][pubmed:21929534]
	ENSG00000197375	[pubmed:12084797][pubmed:12210323][pubmed:15487009][pubmed:18181056][pubmed:18337137][pubmed:18781113][pubmed:19238580][pubmed:21816129][pubmed:22177269][pubmed:22426942][pubmed:23097481]
CARDIOMYOPATHY, DILATED	ENSG00000109320	[pubmed:19480714][pubmed:20534156]
	ENSG00000004776	[pubmed:18790732]
	ENSG00000129170	[pubmed:10851202][pubmed:12507422][pubmed:12642359][pubmed:14567970][pubmed:17971502][pubmed:18505755][pubmed:19293840][pubmed:19412328][pubmed:21484537][pubmed:23708682][pubmed:9039266][pubmed:9484605]
	ENSG00000162594	[pubmed:19317742]
	ENSG00000115310	[pubmed:18948092][pubmed:22320844]
	ENSG00000140416	[pubmed:11273725][pubmed:16043485][pubmed:17360712][pubmed:17556658][pubmed:17932326][pubmed:19222994][pubmed:19293840][pubmed:19646950][pubmed:20117437][pubmed:21741356]
	ENSG00000183873	[pubmed:18048769][pubmed:19377496][pubmed:19412328][pubmed:19744495][pubmed:19808398][pubmed:20022821][pubmed:21454796][pubmed:21596231][pubmed:22519808][pubmed:22999724][pubmed:23123192][pubmed:23791817]
	ENSG00000198523	[pubmed:10555147][pubmed:12610310][pubmed:12639993][pubmed:16432188][pubmed:16829191][pubmed:17010801][pubmed:18056057][pubmed:18241046][pubmed:19139388][pubmed:19638213][pubmed:8862513]
	ENSG00000151929	[pubmed:21353195][pubmed:21459883][pubmed:21898660]	[rs2234962]
CARDIOMYOPATHY, HYPERTROPHIC	ENSG00000092054	[pubmed:10065021][pubmed:10606622][pubmed:12081993][pubmed:12707239][pubmed:1367210][pubmed:15563892][pubmed:15856146][pubmed:1638703][pubmed:17495353][pubmed:17612745][pubmed:18005871][pubmed:18029407][pubmed:18383048][pubmed:18513529][pubmed:19150014][pubmed:19184181][pubmed:19808356][pubmed:19853701][pubmed:20031618][pubmed:23233322]
	ENSG00000140416	[pubmed:10900175][pubmed:11136687][pubmed:12169652][pubmed:12778034][pubmed:12860912][pubmed:14734051][pubmed:15059934][pubmed:16043485][pubmed:17556170][pubmed:17932326][pubmed:18394456][pubmed:18513529][pubmed:19150014][pubmed:19853701][pubmed:20031618][pubmed:22462493][pubmed:23147248]
	ENSG00000106617	[pubmed:11318603][pubmed:12716108][pubmed:15673802][pubmed:15766830][pubmed:16487706][pubmed:16716659][pubmed:16836667][pubmed:17667862][pubmed:18409188][pubmed:19632136][pubmed:20031618][pubmed:23741347]
	ENSG00000160808	[pubmed:12404107][pubmed:12552558][pubmed:12707239][pubmed:15706574][pubmed:16106982][pubmed:18409188][pubmed:18513529][pubmed:19853701][pubmed:20031618][pubmed:20641121][pubmed:23594557]
	ENSG00000134571	[pubmed:11955864][pubmed:12110947][pubmed:15737656][pubmed:16004897][pubmed:16566405][pubmed:18273486][pubmed:18337725][pubmed:18383048][pubmed:18513529][pubmed:18573260][pubmed:18803133][pubmed:18929575][pubmed:19150014][pubmed:19219553][pubmed:19808356][pubmed:19853701][pubmed:20021930][pubmed:20031618][pubmed:20689143][pubmed:21839045][pubmed:22057632][pubmed:22267749][pubmed:23140321][pubmed:…
	ENSG00000135744	[pubmed:11171784][pubmed:11751703][pubmed:15640279][pubmed:19853701][pubmed:20560006][pubmed:20594303][pubmed:21163864][pubmed:9023164][pubmed:9444881][pubmed:9601485][pubmed:9822439]
	ENSG00000175084	[pubmed:20031618][pubmed:21083940]
	ENSG00000159640	[pubmed:12166654][pubmed:15314809][pubmed:18165925][pubmed:19853701][pubmed:20179607][pubmed:20594303][pubmed:23691019][pubmed:7484741][pubmed:7671365][pubmed:7788945][pubmed:8343162][pubmed:9601485]
	ENSG00000129170	[pubmed:12642359][pubmed:14567970][pubmed:15205937][pubmed:15582318][pubmed:16352453][pubmed:17097056][pubmed:18505755][pubmed:18513529]
	ENSG00000077522	[pubmed:17097056][pubmed:18513529][pubmed:20022194]
	ENSG00000122367	[pubmed:17097056][pubmed:18513529]
	ENSG00000035403	[pubmed:16236538][pubmed:16712796][pubmed:17097056][pubmed:18513529]
	ENSG00000129991	[pubmed:10591029][pubmed:10731450][pubmed:10931807][pubmed:11835033][pubmed:11853553][pubmed:12242271][pubmed:12707239][pubmed:15607392][pubmed:15698845][pubmed:15961398][pubmed:16288990][pubmed:18430738][pubmed:18513529][pubmed:19150014][pubmed:19853701][pubmed:20031618][pubmed:22086914][pubmed:22815480]
	ENSG00000114854	[pubmed:16302972][pubmed:17932326][pubmed:18572189][pubmed:18820258][pubmed:19506933][pubmed:20031618][pubmed:20459070][pubmed:21056975][pubmed:22515980][pubmed:22815480][pubmed:23425245][pubmed:9241277]
	ENSG00000173991	[pubmed:15582318][pubmed:16352453][pubmed:17097056][pubmed:18513529]
	ENSG00000159251	[pubmed:10966831][pubmed:12075240][pubmed:12222827][pubmed:12707239][pubmed:15819894][pubmed:17611253][pubmed:18513529][pubmed:19853701][pubmed:20031618][pubmed:21622575][pubmed:22112859][pubmed:22643837]
CARDIOVASCULAR DISEASES	ENSG00000111664	[pubmed:12052841][pubmed:12476328][pubmed:12694337][pubmed:15033462][pubmed:16908025][pubmed:20539277][pubmed:20577224][pubmed:20629643]
	ENSG00000124491	[pubmed:11307805][pubmed:11963567]
	ENSG00000118137	[pubmed:11827556][pubmed:11963567][pubmed:15314690][pubmed:15767855][pubmed:16011471][pubmed:16815124][pubmed:17298957][pubmed:17683612][pubmed:18565099][pubmed:19913121][pubmed:20178050][pubmed:20442857][pubmed:20480398][pubmed:22173797][pubmed:8546746]
	ENSG00000169252	[pubmed:11821707][pubmed:12523655][pubmed:15334382][pubmed:15931235][pubmed:17243909][pubmed:17916379][pubmed:18353108][pubmed:19190821][pubmed:19422376][pubmed:20078877]
	ENSG00000087274	[pubmed:12052841][pubmed:12116890][pubmed:15493144][pubmed:16702981][pubmed:17082469]
	ENSG00000109610	[pubmed:11350569][pubmed:12704594][pubmed:15528465]
	ENSG00000176974	[pubmed:16046727][pubmed:21178087][pubmed:22649255]
	ENSG00000104368	[pubmed:10235437][pubmed:11963567][pubmed:16614319][pubmed:18953568][pubmed:20856803][pubmed:21683250][pubmed:9193430][pubmed:9327764]
	ENSG00000055118	[pubmed:12829173][pubmed:16132053][pubmed:21956039]
	ENSG00000169047	[pubmed:12843189][pubmed:15240653][pubmed:17903304][pubmed:23107043][pubmed:23659870]	[rs10498211]
	ENSG00000141510	[pubmed:11856771][pubmed:12704594][pubmed:17934643][pubmed:21146884][pubmed:21844794][pubmed:22212723]
	ENSG00000101162	[pubmed:15956286][pubmed:17488662]
	ENSG00000091831	[pubmed:11997270][pubmed:14600184][pubmed:14993393][pubmed:16484614][pubmed:17309937][pubmed:17389465][pubmed:17510501][pubmed:17513703][pubmed:17907057][pubmed:18062975][pubmed:18445666][pubmed:19556726][pubmed:23480168]
	ENSG00000168610	[pubmed:16807407]
	ENSG00000186951	[pubmed:11864924][pubmed:12137403][pubmed:16316298][pubmed:17363837][pubmed:18241614][pubmed:18336366][pubmed:18586686][pubmed:18787507][pubmed:19776627][pubmed:19822141][pubmed:23858092]
	ENSG00000166035	[pubmed:16011471][pubmed:16256019][pubmed:16324926][pubmed:17440012][pubmed:19913121]
	ENSG00000130164	[pubmed:10559015][pubmed:15899484][pubmed:16201887][pubmed:16250003][pubmed:18039658][pubmed:18261733][pubmed:18700895][pubmed:19913121][pubmed:22398274][pubmed:23200093][pubmed:7635461][pubmed:9275065]
	ENSG00000111252	[pubmed:19913121][pubmed:21060863][pubmed:23045270][pubmed:23474010]
	ENSG00000169429	[pubmed:13129857][pubmed:15302608][pubmed:20061995][pubmed:23624317]
	ENSG00000136244	[pubmed:12201209][pubmed:12928784][pubmed:15036420][pubmed:15531184][pubmed:15780075][pubmed:16900203][pubmed:16988060][pubmed:17335789][pubmed:17508011][pubmed:17596140][pubmed:17684217][pubmed:17851695][pubmed:17994165][pubmed:18307986][pubmed:18420533][pubmed:18436879][pubmed:19066003][pubmed:19729864][pubmed:19750100][pubmed:20061995][pubmed:20358354][pubmed:21814463]
	ENSG00000150782	[pubmed:15941925][pubmed:16043644][pubmed:16186395][pubmed:16306550][pubmed:17984243][pubmed:18628791][pubmed:19473509][pubmed:19712260][pubmed:20150558][pubmed:21481392][pubmed:22015107]
	ENSG00000136634	[pubmed:11133172][pubmed:15084512][pubmed:15530917][pubmed:15780075][pubmed:17903648][pubmed:20061995][pubmed:20662694][pubmed:22825546]
	ENSG00000111537	[pubmed:11520645][pubmed:11845222][pubmed:17903304][pubmed:20061995][pubmed:20413967][pubmed:21646352][pubmed:21814463]	[rs2193035]
	ENSG00000113161	[pubmed:18261733][pubmed:18787507][pubmed:19913121][pubmed:22134829][pubmed:22688219]
	ENSG00000084734	[pubmed:19913121][pubmed:20352598][pubmed:20661421]
	ENSG00000171564	[pubmed:15983960][pubmed:16697386][pubmed:17497226][pubmed:18278190][pubmed:19332210][pubmed:19352213][pubmed:20059469][pubmed:20078877][pubmed:22836734]
	ENSG00000140009	[pubmed:16522905][pubmed:16766435][pubmed:17702854][pubmed:18445666][pubmed:19938352][pubmed:22324545][pubmed:22906475][pubmed:23480168]
	ENSG00000165029	[pubmed:10431237][pubmed:12069757][pubmed:12137403][pubmed:12151852][pubmed:12407001][pubmed:12615681][pubmed:16183915][pubmed:16235041][pubmed:19344785][pubmed:19913121][pubmed:21840005]
	ENSG00000169174	[pubmed:17435765][pubmed:18039658][pubmed:18262190][pubmed:19913121][pubmed:21040917][pubmed:21619378][pubmed:22311433][pubmed:22519528][pubmed:22811413][pubmed:23578522]
	ENSG00000169313	[pubmed:11196645][pubmed:18787507][pubmed:22757746]
	ENSG00000130204	[pubmed:19913121][pubmed:20370913]
	ENSG00000173334	[pubmed:18987386]	[rs17321515]
	ENSG00000198929	[pubmed:19076153][pubmed:23347024]
	ENSG00000186153	[pubmed:17903304][pubmed:18674750][pubmed:20942981]	[rs2278075]
	ENSG00000112715	[pubmed:12007735][pubmed:12499610][pubmed:12762479][pubmed:15212621][pubmed:15778409][pubmed:16608813][pubmed:17257729][pubmed:19715477][pubmed:21388351][pubmed:21737794][pubmed:23545315][pubmed:9839443]
	ENSG00000105329	[pubmed:12812985][pubmed:15200451][pubmed:15593053][pubmed:15910294][pubmed:17485238][pubmed:20061995][pubmed:21167485][pubmed:21685787][pubmed:22100658]
	ENSG00000174175	[pubmed:11597943][pubmed:12911583][pubmed:17598012][pubmed:17944986][pubmed:19590054][pubmed:19948214][pubmed:20193033][pubmed:22808171]
	ENSG00000183873	[pubmed:16132053][pubmed:19026623]
	ENSG00000179295	[pubmed:21060863][pubmed:21567923]
	ENSG00000132170	[pubmed:12663371][pubmed:18241614][pubmed:18308193][pubmed:18417957][pubmed:18467141][pubmed:19569080][pubmed:20078877][pubmed:23405096][pubmed:23825649][pubmed:24308220]
	ENSG00000106366	[pubmed:11567663][pubmed:11908512][pubmed:12431476][pubmed:14983217][pubmed:15116245][pubmed:15869613][pubmed:16039281][pubmed:16879223][pubmed:17903340][pubmed:18307986][pubmed:18953568][pubmed:19132219][pubmed:20856803][pubmed:21195592][pubmed:21824757][pubmed:22752805][pubmed:23624317]
	ENSG00000100985	[pubmed:12668489][pubmed:17289174][pubmed:20184534][pubmed:20616161][pubmed:20735854][pubmed:21266537][pubmed:21844877][pubmed:21887284][pubmed:23624317]
	ENSG00000113580	[pubmed:12376590][pubmed:16676134][pubmed:16849409][pubmed:18195193][pubmed:18812484][pubmed:21146942][pubmed:23212335][pubmed:23892712]
	ENSG00000138823	[pubmed:10657570][pubmed:12691171][pubmed:18065580][pubmed:18611256][pubmed:23356586]
	ENSG00000238130	[pubmed:15956286][pubmed:17488662]
	ENSG00000136689	[pubmed:16900886][pubmed:21814463]
	ENSG00000100292	[pubmed:14981149][pubmed:15925276][pubmed:16313248][pubmed:17822372][pubmed:18786476][pubmed:19389234][pubmed:20184791][pubmed:20708634][pubmed:21091076][pubmed:23732814]
	ENSG00000125538	[pubmed:16900886][pubmed:21411094][pubmed:21814463][pubmed:23995233]
	ENSG00000111275	[pubmed:11391053][pubmed:20541757][pubmed:20558439][pubmed:21372407][pubmed:21664374][pubmed:22870576][pubmed:23243119]
	ENSG00000198734	[pubmed:17677000][pubmed:19132201][pubmed:20078877][pubmed:20687780][pubmed:21553052][pubmed:9306126][pubmed:9776213][pubmed:9798979]
	ENSG00000180210	[pubmed:11230792][pubmed:12008943][pubmed:12713146][pubmed:15879303][pubmed:16778142][pubmed:17883698][pubmed:20078877][pubmed:20687780][pubmed:9691139][pubmed:9776213][pubmed:9869153]
	ENSG00000149485	[pubmed:18320251]
	ENSG00000134824	[pubmed:18320251]
	ENSG00000188778	[pubmed:15334382][pubmed:20078877][pubmed:22609474][pubmed:23113754]
	ENSG00000073060	[pubmed:15749707][pubmed:19421056][pubmed:20064494][pubmed:20442857][pubmed:22628436][pubmed:23403740]
	ENSG00000160791	[pubmed:18436884][pubmed:20130232][pubmed:21133894]
	ENSG00000121691	[pubmed:11350569][pubmed:20078877][pubmed:22167619]
	ENSG00000136869	[pubmed:15576653][pubmed:16437123][pubmed:16803999][pubmed:17008589][pubmed:17100625][pubmed:17332447][pubmed:17903304][pubmed:20078877][pubmed:20604744][pubmed:21126202][pubmed:21220319][pubmed:22360682]	[rs2806117]
	ENSG00000137462	[pubmed:17332447][pubmed:20604744][pubmed:21220319]
	ENSG00000096717	[pubmed:17895433][pubmed:18641460][pubmed:21719763][pubmed:22185448][pubmed:22939883]
	ENSG00000108576	[pubmed:14508013][pubmed:18158371][pubmed:20509052]
	ENSG00000162992	[pubmed:15864127][pubmed:15931235][pubmed:16573811][pubmed:17243909][pubmed:17903304][pubmed:18353108][pubmed:18647184][pubmed:19190821]	[rs6754481]
	ENSG00000186318	[pubmed:21779381]	[rs1047964]
CAROTID ARTERY DISEASES	ENSG00000132693	[pubmed:16908949][pubmed:17885262][pubmed:19055599][pubmed:19428053]
	ENSG00000084674	[pubmed:15358600][pubmed:18056683][pubmed:18684539]
	ENSG00000159640	[pubmed:10701811][pubmed:11387483]
	ENSG00000147852	[pubmed:18056683]
CAROTID ATHEROSCLEROSIS	ENSG00000130203	[pubmed:11784371][pubmed:11988615][pubmed:12666069][pubmed:15093983][pubmed:15258198][pubmed:15809232][pubmed:18022660][pubmed:20682673][pubmed:21296594][pubmed:9012642]
	ENSG00000084674	[pubmed:12774037][pubmed:15358600][pubmed:15823278][pubmed:16677655][pubmed:21642693][pubmed:9514419]
	ENSG00000118137	[pubmed:15359539][pubmed:15823278]
	ENSG00000159640	[pubmed:11155741][pubmed:12484511][pubmed:14994253][pubmed:15809232][pubmed:17298481][pubmed:20134102][pubmed:21984781][pubmed:8903616][pubmed:8906516][pubmed:9678776]
	ENSG00000112096	[pubmed:12732398][pubmed:22330623]
	ENSG00000132170	[pubmed:15144586][pubmed:15284449]
	ENSG00000005421	[pubmed:10729387][pubmed:12204800][pubmed:12618279][pubmed:15087255][pubmed:15576850][pubmed:23305304][pubmed:23497787][pubmed:9756579]
	ENSG00000100985	[pubmed:16159601][pubmed:16574900][pubmed:18173548][pubmed:22906271]
	ENSG00000175567	[pubmed:15604415]
	ENSG00000136244	[pubmed:11116068][pubmed:12574550][pubmed:12919773]
	ENSG00000164867	[pubmed:11239195][pubmed:12666069][pubmed:15079780][pubmed:16377020]
	ENSG00000170458	[pubmed:12624278][pubmed:15292769]
	ENSG00000087237	[pubmed:10619997][pubmed:11454014][pubmed:21371711][pubmed:21609439][pubmed:23039379]
CAROTID STENOSIS	ENSG00000196611	[pubmed:12364729]
	ENSG00000166035	[pubmed:12354428]
	ENSG00000164867	[pubmed:12089165][pubmed:20066125]
	ENSG00000132693	[pubmed:11739967][pubmed:17920229][pubmed:18421029][pubmed:20017311]
CATARACT	ENSG00000104936	[pubmed:11726559][pubmed:12630069][pubmed:14734627][pubmed:15824798][pubmed:15981568][pubmed:17101631][pubmed:17146587][pubmed:22643181][pubmed:9949207]
	ENSG00000134184	[pubmed:11040079][pubmed:15194507][pubmed:16551760][pubmed:17514530][pubmed:20120433][pubmed:20335620][pubmed:20574021][pubmed:21701824][pubmed:22446016][pubmed:22665971][pubmed:22876127][pubmed:7781744][pubmed:8631631]
	ENSG00000104884	[pubmed:17637462][pubmed:21245954]
	ENSG00000073050	[pubmed:17637462][pubmed:21245954][pubmed:22306120]
CATARACT, POSTERIOR POLAR	ENSG00000101421	[pubmed:17701905]
	ENSG00000142627	[pubmed:19649315][pubmed:22570727]	[rs116506614]
CELIAC DISEASE	ENSG00000178562	[pubmed:10372542][pubmed:11098935][pubmed:11826026][pubmed:12059054][pubmed:12174216][pubmed:14712308][pubmed:14989710][pubmed:15496203][pubmed:16237465][pubmed:17767555][pubmed:19672595][pubmed:20190752]	[rs4675374]
	ENSG00000108691	[pubmed:16078996][pubmed:9010269]
	ENSG00000165471	[pubmed:12439623][pubmed:15645196][pubmed:18478332]
	ENSG00000113525	[pubmed:14687824][pubmed:15713213][pubmed:1730922][pubmed:19845895][pubmed:7523534]
	ENSG00000113520	[pubmed:10548367][pubmed:15713213][pubmed:17127705][pubmed:18435801][pubmed:19862939][pubmed:9038663]
	ENSG00000125538	[pubmed:16078996][pubmed:16540751][pubmed:16567828][pubmed:18346907][pubmed:23658628]
	ENSG00000115008	[pubmed:16078996][pubmed:16567828][pubmed:23658628]
	ENSG00000150782	[pubmed:16078996][pubmed:17100768][pubmed:18435801][pubmed:19103669][pubmed:20478055][pubmed:23658628]
	ENSG00000113302	[pubmed:11972887][pubmed:14675396]
	ENSG00000136634	[pubmed:12198691][pubmed:12738467][pubmed:12959221][pubmed:15979955][pubmed:16182624][pubmed:16287542][pubmed:16540751][pubmed:16567828][pubmed:16579847][pubmed:18435801][pubmed:9038663]
	ENSG00000111537	[pubmed:10548367][pubmed:11908704][pubmed:12472679][pubmed:12949719][pubmed:15215891][pubmed:15324937][pubmed:15490153][pubmed:15979955][pubmed:16182624][pubmed:16540751][pubmed:17965065][pubmed:7926902]
	ENSG00000163600	[pubmed:14675397][pubmed:14712308][pubmed:14989710][pubmed:15657618][pubmed:16237465][pubmed:17767555][pubmed:19020530][pubmed:19672595][pubmed:20190752]	[rs4675374,rs4675374]
	ENSG00000198502	[pubmed:11045836][pubmed:11181188][pubmed:18084083][pubmed:2893373]
	ENSG00000026103	[pubmed:11040186][pubmed:14991945]
	ENSG00000136689	[pubmed:16078996][pubmed:16540751]
	ENSG00000090659	[pubmed:16865785]
	ENSG00000049768	[pubmed:16216670][pubmed:16996248][pubmed:18435801][pubmed:19096978][pubmed:19120312][pubmed:20216098][pubmed:21832836][pubmed:22235998]
	ENSG00000090339	[pubmed:12941768][pubmed:16916657][pubmed:16916660][pubmed:18703101]
	ENSG00000136244	[pubmed:15644122][pubmed:16287542][pubmed:16540751][pubmed:16567828][pubmed:18692934][pubmed:19280716][pubmed:19480857][pubmed:7638572]
	ENSG00000007908	[pubmed:16916660]
	ENSG00000105329	[pubmed:12410804][pubmed:16287542][pubmed:16540751][pubmed:19845895]
	ENSG00000092969	[pubmed:16608413]
	ENSG00000188404	[pubmed:16916660][pubmed:21386831]
	ENSG00000121807	[pubmed:19693089][pubmed:20190752]	[rs13098911]
	ENSG00000125347	[pubmed:12788988][pubmed:14675396][pubmed:19845895][pubmed:21288140]
	ENSG00000160712	[pubmed:19280716][pubmed:19480857]
	ENSG00000115607	[pubmed:18311140][pubmed:19073967][pubmed:19103669][pubmed:19542083][pubmed:19693089][pubmed:20190752][pubmed:21298027]	[rs13015714][rs917997,rs917997]
	ENSG00000168811	[pubmed:18311140][pubmed:18805825][pubmed:19073967][pubmed:19693089][pubmed:20190752][pubmed:20555355][pubmed:20560212]	[rs17810546]
	ENSG00000170458	[pubmed:18728522][pubmed:19845895][pubmed:22648004]
	ENSG00000183625	[pubmed:18311140][pubmed:19542083][pubmed:19693089][pubmed:20190752]	[rs13098911][rs6441961,rs6441961]
	ENSG00000163823	[pubmed:18311140][pubmed:19693089][pubmed:20190752]	[rs13098911][rs6441961]
	ENSG00000090104	[pubmed:18311140][pubmed:18805825][pubmed:19693089][pubmed:20190752][pubmed:20555355]	[rs2816316]
	ENSG00000204842	[pubmed:18311140][pubmed:20190752]	[rs653178,rs653178][rs653178]
	ENSG00000115604	[pubmed:18311140][pubmed:20190752]	[rs13015714][rs917997]
	ENSG00000115602	[pubmed:18311140][pubmed:20190752]	[rs13015714,rs13015714][rs917997]
	ENSG00000118503	[pubmed:19240061][pubmed:20190752][pubmed:22113471]	[rs2327832]
	ENSG00000173585	[pubmed:11487533][pubmed:17570212][pubmed:20190752]	[rs13098911]
	ENSG00000162924	[pubmed:19240061][pubmed:20190752]	[rs13003464]
	ENSG00000175354	[pubmed:19073967][pubmed:20190752][pubmed:21298027]	[rs1893217,rs1893217]
	ENSG00000179583	[pubmed:19317741][pubmed:20190752][pubmed:23052709]	[rs12928822]
	ENSG00000134242	[pubmed:15875058][pubmed:16112033][pubmed:16760194][pubmed:16793522][pubmed:18194365][pubmed:19073967]
	ENSG00000238130	[pubmed:12198691][pubmed:12738467][pubmed:12959221][pubmed:15979955][pubmed:16182624][pubmed:16287542][pubmed:16540751][pubmed:16567828][pubmed:16579847][pubmed:18435801][pubmed:9038663]
	ENSG00000257017	[pubmed:18258668][pubmed:18485912]
	ENSG00000160654	[pubmed:18815285][pubmed:20478055]
	ENSG00000198851	[pubmed:12851869][pubmed:20478055]
	ENSG00000136869	[pubmed:16984219][pubmed:17667714][pubmed:17927684][pubmed:18728522][pubmed:20483368][pubmed:22134550]
CEREBRAL AMYLOID ANGIOPATHY	ENSG00000080815	[pubmed:10644793][pubmed:11701593][pubmed:16400027][pubmed:20847045][pubmed:22355794][pubmed:9368568]
	ENSG00000123384	[pubmed:15634227][pubmed:22967844]
CEREBRAL INFARCTION	ENSG00000159640	[pubmed:11155741][pubmed:11859923][pubmed:14500990][pubmed:14521778][pubmed:14641479][pubmed:15901553][pubmed:16019571][pubmed:17441314][pubmed:19294883][pubmed:21592372][pubmed:8610309][pubmed:9242959][pubmed:9443775][pubmed:9777422]
	ENSG00000178726	[pubmed:15574195]
	ENSG00000106366	[pubmed:11332466][pubmed:12141403][pubmed:12859287][pubmed:15105509]
	ENSG00000005421	[pubmed:12824947][pubmed:16808888]
	ENSG00000113580	[pubmed:12903052]
	ENSG00000130164	[pubmed:12048680][pubmed:19589204][pubmed:22621231]
	ENSG00000115008	[pubmed:12824054][pubmed:12901853][pubmed:21919908][pubmed:9099804]
	ENSG00000171564	[pubmed:16215953][pubmed:16409729][pubmed:16604498][pubmed:17637253][pubmed:18188987]
	ENSG00000006638	[pubmed:17249521][pubmed:19403042]
	ENSG00000047597	[pubmed:11014961][pubmed:11024214]
	ENSG00000130203	[pubmed:10835448][pubmed:10877158][pubmed:12649507][pubmed:14500990][pubmed:14566994][pubmed:14726545][pubmed:15000890][pubmed:15774818][pubmed:16019571][pubmed:19199499][pubmed:20446941][pubmed:9721943]
	ENSG00000136689	[pubmed:10529471][pubmed:12901853][pubmed:9099804]
	ENSG00000125538	[pubmed:10529471][pubmed:12901853][pubmed:21919908][pubmed:9099804]
	ENSG00000171560	[pubmed:20533267][pubmed:22476643]
	ENSG00000135744	[pubmed:11024214][pubmed:14500990][pubmed:16019571][pubmed:17952138][pubmed:18446580][pubmed:19023100]
CEREBRAL PALSY	ENSG00000238130	[pubmed:10576642][pubmed:10864060][pubmed:15907528][pubmed:16359589][pubmed:19238444][pubmed:21291465]
	ENSG00000164867	[pubmed:15718364][pubmed:17267840][pubmed:19238444][pubmed:21291465]
	ENSG00000101000	[pubmed:18977990][pubmed:19238444]
	ENSG00000197632	[pubmed:17267840][pubmed:19238444]
	ENSG00000106366	[pubmed:15718364][pubmed:19238444][pubmed:21291465]
	ENSG00000165471	[pubmed:16522396][pubmed:18455525][pubmed:19238444]
	ENSG00000130203	[pubmed:11097255][pubmed:17272620][pubmed:18810496][pubmed:19238444][pubmed:20002130][pubmed:21291465][pubmed:23384326]
	ENSG00000169429	[pubmed:18391842][pubmed:18977990][pubmed:19238444]
	ENSG00000136244	[pubmed:18391842][pubmed:18715729][pubmed:19238444][pubmed:19566553][pubmed:19938160][pubmed:21291465][pubmed:22266275][pubmed:23415255]
	ENSG00000125538	[pubmed:19238444][pubmed:22266275]
	ENSG00000171564	[pubmed:19238444][pubmed:21291465]
	ENSG00000198734	[pubmed:10576642][pubmed:10864060][pubmed:15907528][pubmed:16359589][pubmed:19238444][pubmed:21291465]
	ENSG00000180210	[pubmed:15907528][pubmed:19238444][pubmed:21291465]
	ENSG00000169252	[pubmed:15718364][pubmed:17267840][pubmed:18977990][pubmed:19238444][pubmed:21291465]
	ENSG00000087274	[pubmed:17267840][pubmed:19238444][pubmed:21291465]
	ENSG00000136869	[pubmed:19238444][pubmed:19566553]
	ENSG00000178726	[pubmed:17267840][pubmed:19238444]
CEREBROVASCULAR DISORDERS	ENSG00000130203	[pubmed:11388660][pubmed:11722155][pubmed:12123486][pubmed:17337010][pubmed:20455859][pubmed:20471857]
	ENSG00000175206	[pubmed:11706124][pubmed:11985060]
CHAGAS CARDIOMYOPATHY	ENSG00000238130	NA	NA
	ENSG00000113302	[pubmed:17644387]
CHAGAS DISEASE	ENSG00000113520	[pubmed:15191519][pubmed:21729106]
	ENSG00000136634	[pubmed:15191519][pubmed:19099482][pubmed:20696836][pubmed:20964644][pubmed:21729106]
	ENSG00000108691	[pubmed:16804844]
CHILDHOOD ASTHMA	ENSG00000169252	[pubmed:14610472][pubmed:16935688][pubmed:18690379][pubmed:20210814][pubmed:22862293][pubmed:23463918]
	ENSG00000169194	[pubmed:11080708][pubmed:12432502][pubmed:16461126][pubmed:18417506][pubmed:18690379][pubmed:19862939][pubmed:20371397][pubmed:21255142][pubmed:23382814][pubmed:24053708]
CHILDHOOD ATAXIA WITH CENTRAL NERVOUS SYSTEM HYPOMYELINIZATION	ENSG00000119718	[pubmed:11704758][pubmed:15136673][pubmed:15776425][pubmed:16807905][pubmed:16823698][pubmed:21484434][pubmed:22285377][pubmed:22678813][pubmed:22729508]
	ENSG00000070785	[pubmed:11835386][pubmed:15776425][pubmed:19158808][pubmed:21484434]
	ENSG00000115211	[pubmed:11835386][pubmed:12707859][pubmed:15136673][pubmed:15776425][pubmed:16807905][pubmed:22678813]
	ENSG00000145191	[pubmed:11704758][pubmed:12325082][pubmed:12707859][pubmed:15136690][pubmed:15723074][pubmed:15776425][pubmed:16041584][pubmed:16246152][pubmed:16246171][pubmed:18294360][pubmed:19023445][pubmed:19158808][pubmed:21484434]	[rs113994049][rs28939717,rs28937596]
CHOLANGITIS, SCLEROSING	ENSG00000001626	[pubmed:12127423][pubmed:12783301][pubmed:14567462][pubmed:17719926][pubmed:17719933][pubmed:18992954]
	ENSG00000090339	[pubmed:15123348]
	ENSG00000160791	[pubmed:15215889][pubmed:16633049]
CHOLELITHIASIS	ENSG00000087237	[pubmed:12205929][pubmed:20082485][pubmed:22271356]
	ENSG00000130203	[pubmed:10075965][pubmed:10613722][pubmed:10759233][pubmed:11589721][pubmed:12087994][pubmed:15133863][pubmed:16631424][pubmed:22271356][pubmed:22922093][pubmed:23049877][pubmed:8500739]
	ENSG00000084674	[pubmed:12895336][pubmed:15133863][pubmed:17696941][pubmed:20082485][pubmed:20503456][pubmed:20872969][pubmed:22922093][pubmed:23637837][pubmed:7616125]
	ENSG00000005471	[pubmed:12891548][pubmed:17562004][pubmed:17786139][pubmed:19018976][pubmed:19408031][pubmed:19840255][pubmed:20163776][pubmed:20537830][pubmed:21638239][pubmed:23533021]
	ENSG00000130164	[pubmed:15133863][pubmed:16704534][pubmed:17913606][pubmed:17987404][pubmed:22922093]
	ENSG00000118137	[pubmed:17261136][pubmed:17853951]
	ENSG00000110245	[pubmed:17261136][pubmed:17853951]
CHOLESTASIS	ENSG00000091831	[pubmed:12206920][pubmed:12381474]
	ENSG00000146477	[pubmed:19591196]
	ENSG00000175003	[pubmed:19591196][pubmed:22498645]
CHOLESTEATOMA	ENSG00000121742	[pubmed:19877196]
	ENSG00000165474	[pubmed:19877196]
CHRONIC PERIODONTITIS	ENSG00000196611	[pubmed:12622858][pubmed:15257748][pubmed:16774538][pubmed:18710412][pubmed:19040577][pubmed:19659894][pubmed:21481333][pubmed:22401717][pubmed:22819245][pubmed:23527212]
	ENSG00000238130	[pubmed:18846948][pubmed:21163127]
	ENSG00000111424	[pubmed:12836289][pubmed:14572874][pubmed:15455736][pubmed:17848979][pubmed:18316854][pubmed:18846948][pubmed:19335080][pubmed:19684957][pubmed:21764034]
	ENSG00000165471	[pubmed:19252378][pubmed:20132924]
	ENSG00000125538	[pubmed:10711606][pubmed:11669477][pubmed:11858158][pubmed:12362317][pubmed:12702109][pubmed:15966908][pubmed:16945028][pubmed:17458053][pubmed:17711477][pubmed:18433382][pubmed:18980523][pubmed:19708438][pubmed:22124068][pubmed:23046796][pubmed:23220433][pubmed:23592003][pubmed:23610862]
	ENSG00000115008	[pubmed:11699474][pubmed:12362317][pubmed:12702109][pubmed:16945028][pubmed:17214636][pubmed:17711477][pubmed:19708438][pubmed:22124068][pubmed:23046796][pubmed:23241110][pubmed:23592003]
	ENSG00000136634	[pubmed:12631183][pubmed:17209781][pubmed:17335372][pubmed:18315435][pubmed:18725394][pubmed:19210338][pubmed:20718895][pubmed:21848614][pubmed:22077544][pubmed:22537751][pubmed:22698805][pubmed:23046796]
	ENSG00000091831	[pubmed:18846948][pubmed:21163127]
	ENSG00000170458	[pubmed:11350504][pubmed:15842262][pubmed:16246938][pubmed:17309585][pubmed:18315435][pubmed:19500269][pubmed:21118416][pubmed:23046822]
	ENSG00000136244	[pubmed:12716337][pubmed:15025214][pubmed:15663749][pubmed:15863389][pubmed:16708852][pubmed:16838563][pubmed:17209781][pubmed:20386787][pubmed:20681812][pubmed:20860764][pubmed:20881337][pubmed:23046796][pubmed:8735906]
	ENSG00000113520	[pubmed:12694433][pubmed:12877559][pubmed:17851828][pubmed:18834248][pubmed:20192866][pubmed:21198753][pubmed:21354455][pubmed:23046796][pubmed:9467381]
	ENSG00000203747	[pubmed:20439936]
	ENSG00000143226	[pubmed:15152814][pubmed:20439936]
CHYLOTHORAX	ENSG00000144668	[pubmed:18973153]
	ENSG00000037280	[pubmed:16419129][pubmed:18973153]
CIRRHOSIS	ENSG00000010704	[pubmed:10980924][pubmed:11500061][pubmed:12557137][pubmed:12586300][pubmed:12957298][pubmed:14557859][pubmed:15885363][pubmed:16157826][pubmed:18061182][pubmed:21176807][pubmed:22719190][pubmed:8986242]
	ENSG00000084207	[pubmed:15120366][pubmed:15215328][pubmed:16157826][pubmed:16527261][pubmed:19102379]
	ENSG00000105329	[pubmed:16029542][pubmed:1900574][pubmed:22653756][pubmed:22682513]
	ENSG00000112096	[pubmed:16157826][pubmed:21907168]
	ENSG00000007171	[pubmed:10462373][pubmed:15583989][pubmed:16489673]
	ENSG00000238130	[pubmed:10980924][pubmed:11500061][pubmed:12557137][pubmed:12586300][pubmed:12957298][pubmed:14557859][pubmed:15885363][pubmed:16157826][pubmed:18061182][pubmed:21176807][pubmed:22719190][pubmed:8986242]
	ENSG00000100292	[pubmed:12891549][pubmed:15885363]
CLEFT LIP WITH OR WITHOUT CLEFT PALATE	ENSG00000119699	[pubmed:11754469][pubmed:15965987][pubmed:16247549]
	ENSG00000163132	[pubmed:11332647][pubmed:15965987][pubmed:16723652][pubmed:16868654][pubmed:18177186][pubmed:20572854][pubmed:20635363][pubmed:23580168]
CLUSTER HEADACHE	ENSG00000010704	[pubmed:12100096][pubmed:16178952]
	ENSG00000111664	[pubmed:17361120]
COCAINE ABUSE	ENSG00000149295	[pubmed:16094250][pubmed:21150907][pubmed:23340505][pubmed:23635803]
	ENSG00000108576	[pubmed:15091312][pubmed:16109588]
COCAINE DEPENDENCE	ENSG00000084207	[pubmed:16272961]
	ENSG00000108576	[pubmed:11900612][pubmed:12218660][pubmed:15091312][pubmed:16972224][pubmed:17000009]
	ENSG00000139287	[pubmed:16759340]
COLITIS, ULCERATIVE	ENSG00000163599	[pubmed:12465728][pubmed:15973119][pubmed:16015687][pubmed:16509873][pubmed:16670525][pubmed:16831326][pubmed:17465502][pubmed:19089435][pubmed:20017310][pubmed:20445568][pubmed:21091900][pubmed:22851040]
	ENSG00000170458	[pubmed:12126249][pubmed:12447682][pubmed:15655821][pubmed:15764151][pubmed:15946916][pubmed:17565650][pubmed:18174680][pubmed:19664152][pubmed:21253969][pubmed:21498716][pubmed:22219617][pubmed:23904440]
	ENSG00000006606	[pubmed:16391516][pubmed:18336593][pubmed:21077277]
	ENSG00000106178	[pubmed:16391516][pubmed:21077277]
	ENSG00000172156	[pubmed:16391516][pubmed:18981162][pubmed:21077277][pubmed:23562811][pubmed:23904440]
	ENSG00000085563	[pubmed:12512026][pubmed:15102868][pubmed:15685540][pubmed:16374256][pubmed:16434479][pubmed:16462040][pubmed:16706074][pubmed:16773678][pubmed:17242936][pubmed:17665184][pubmed:17828778][pubmed:18819034][pubmed:19005421][pubmed:19288029][pubmed:19958093][pubmed:22661185][pubmed:23636052]
	ENSG00000136869	[pubmed:15194649][pubmed:15207785][pubmed:15655821][pubmed:15905704][pubmed:16085746][pubmed:16239841][pubmed:16840031][pubmed:17538633][pubmed:17850411][pubmed:18942754][pubmed:19664152][pubmed:20093834][pubmed:20591056]
	ENSG00000113520	[pubmed:10484006][pubmed:12133437][pubmed:16298681][pubmed:21249467][pubmed:8794795][pubmed:9771406]
	ENSG00000136689	[pubmed:10321759][pubmed:10500062][pubmed:11247888][pubmed:11740709][pubmed:14611908][pubmed:18942754][pubmed:8119534][pubmed:8723412][pubmed:8930557][pubmed:9014770][pubmed:9178675][pubmed:9203941]
	ENSG00000095752	[pubmed:12486609]
	ENSG00000141510	[pubmed:10323884][pubmed:11223540][pubmed:11429424][pubmed:11737306][pubmed:11761024][pubmed:11865380][pubmed:1346256][pubmed:16206288][pubmed:17671760][pubmed:21657151][pubmed:22398042][pubmed:9399746]
	ENSG00000137462	[pubmed:14738464][pubmed:17565650][pubmed:18942754][pubmed:19303021][pubmed:20591056][pubmed:22101184][pubmed:22185629][pubmed:23239925][pubmed:23636052]
	ENSG00000103313	[pubmed:16614989][pubmed:17520284][pubmed:19784369][pubmed:20224922][pubmed:22810105]
	ENSG00000197208	[pubmed:15955786][pubmed:16441470][pubmed:16469794][pubmed:17387389][pubmed:18668679][pubmed:21122496][pubmed:21279723][pubmed:21793125]
	ENSG00000197375	[pubmed:15955786][pubmed:17387389][pubmed:20722056][pubmed:21279723][pubmed:21793125]
	ENSG00000132170	[pubmed:12730867][pubmed:17151549][pubmed:18507082][pubmed:19104705][pubmed:19714744][pubmed:20591056][pubmed:21245992][pubmed:21710534][pubmed:23256116]
	ENSG00000116044	[pubmed:18613373]
	ENSG00000076242	[pubmed:12011151][pubmed:18200512][pubmed:19371218][pubmed:9230812]
	ENSG00000130203	[pubmed:18762952]
	ENSG00000181019	[pubmed:19715479]
	ENSG00000106100	[pubmed:16741608][pubmed:17613538][pubmed:19723304][pubmed:20818820][pubmed:21722177][pubmed:21729873]
	ENSG00000111424	[pubmed:10896912][pubmed:12428072][pubmed:19365702][pubmed:21401893][pubmed:22467262][pubmed:23945234]
	ENSG00000185339	[pubmed:18700049]
	ENSG00000112096	[pubmed:19715479]
	ENSG00000091140	[pubmed:19122664][pubmed:20228799]	[rs4598195,rs2158836,rs4730276][rs4598195]
	ENSG00000198502	[pubmed:10446108][pubmed:19122664][pubmed:7942717][pubmed:9777329]	[rs2395185]
	ENSG00000111537	[pubmed:12876555][pubmed:15628695][pubmed:15827446][pubmed:19122664][pubmed:19203362][pubmed:20228799][pubmed:20626296][pubmed:20848535][pubmed:21091928][pubmed:21818367][pubmed:21945121][pubmed:21994045][pubmed:8436398]	[rs1558744]
	ENSG00000162924	[pubmed:20228799][pubmed:21425313][pubmed:21530736]	[rs13003464]
	ENSG00000112115	[pubmed:12477762][pubmed:12678335][pubmed:17828618][pubmed:21672939][pubmed:21945121][pubmed:21994045][pubmed:22028838][pubmed:22984500][pubmed:23652560]
	ENSG00000105329	[pubmed:11742810][pubmed:17404043][pubmed:18186562][pubmed:8726826][pubmed:8978341][pubmed:9183654]
	ENSG00000164061	[pubmed:19657358][pubmed:19915572][pubmed:20024904]	[rs9858542]
	ENSG00000120053	[pubmed:19915572][pubmed:20228798][pubmed:21297633]	[rs6584283]
	ENSG00000162552	[pubmed:19915572][pubmed:21297633]	[rs7524102]
	ENSG00000066230	[pubmed:12181169][pubmed:20027604][pubmed:20228799][pubmed:21297633]	[rs11739663][rs4957048]
	ENSG00000180530	[pubmed:20228799][pubmed:21297633]	[rs1297265][rs1736135]
	ENSG00000120158	[pubmed:16391516][pubmed:18981162][pubmed:21077277][pubmed:23562811][pubmed:23904440]
	ENSG00000112715	[pubmed:10102229][pubmed:21115119][pubmed:21297633][pubmed:23856509]	[rs943072]
COLONIC POLYPS	ENSG00000134982	[pubmed:11606402][pubmed:15108288][pubmed:15733272][pubmed:15761860][pubmed:15951963][pubmed:19036155][pubmed:20665483][pubmed:23671587][pubmed:8012980][pubmed:8289454][pubmed:9296069][pubmed:9843214]
	ENSG00000132781	[pubmed:15726502][pubmed:15761860][pubmed:17703316][pubmed:18186383][pubmed:21424714]
COLORECTAL CANCER METASTATIC	ENSG00000084207	[pubmed:12072547][pubmed:18797455][pubmed:20216541]
	ENSG00000134184	[pubmed:12072547][pubmed:23287989]
COMMON VARIABLE IMMUNODEFICIENCY	ENSG00000136244	[pubmed:11196660][pubmed:19076825][pubmed:20177958][pubmed:2229813][pubmed:8485909]
	ENSG00000113520	[pubmed:19249119][pubmed:21058223][pubmed:7508119]
	ENSG00000136634	[pubmed:19249119][pubmed:7515919]
	ENSG00000111537	[pubmed:16634796][pubmed:19339796][pubmed:8349943]
	ENSG00000239732	[pubmed:16424230][pubmed:20635795][pubmed:21548449][pubmed:22048980][pubmed:22940579][pubmed:24051380]
CONGENITAL CENTRAL HYPOVENTILATION SYNDROME	ENSG00000176697	[pubmed:11840487][pubmed:14566559]	[rs8192466]
	ENSG00000165731	[pubmed:10570732][pubmed:12086152][pubmed:14566559][pubmed:16443855][pubmed:20456320][pubmed:22174939][pubmed:8826440][pubmed:9497256][pubmed:9565426]	[rs192489011][rs79853121]
CONGENITAL MYOPATHY WITH FIBER TYPE DISPROPORTION	ENSG00000143632	[pubmed:15468086][pubmed:17387733][pubmed:18300303][pubmed:19953533][pubmed:20951040]
	ENSG00000196218	[pubmed:20583297][pubmed:20951040]
CONGESTIVE HEART FAILURE	ENSG00000043591	[pubmed:11052857][pubmed:12197595][pubmed:12374873][pubmed:12422153][pubmed:14502278][pubmed:15735607][pubmed:17496726][pubmed:18158268][pubmed:19945058][pubmed:20643254][pubmed:22543981][pubmed:23065660]
	ENSG00000164867	[pubmed:12668492][pubmed:15334196][pubmed:15591845][pubmed:15846275][pubmed:20079452][pubmed:21945464][pubmed:22290017][pubmed:22470539][pubmed:22543981][pubmed:23770231]
CORONARY ARTERIOSCLEROSIS	ENSG00000111664	[pubmed:10704626][pubmed:11116112][pubmed:12446192][pubmed:20096003]
	ENSG00000143226	[pubmed:15910853][pubmed:20973705][pubmed:21934067]
	ENSG00000198734	[pubmed:10195931][pubmed:14701945][pubmed:15994914][pubmed:16472842][pubmed:19829138][pubmed:8872815][pubmed:9306126][pubmed:9722025]
	ENSG00000180210	[pubmed:11369682][pubmed:12439145][pubmed:14676252][pubmed:15353918][pubmed:15994914][pubmed:16675000][pubmed:19829138][pubmed:21555871][pubmed:9330434]
	ENSG00000140009	[pubmed:12691862][pubmed:15662019][pubmed:16099331][pubmed:17941906]
	ENSG00000091831	[pubmed:12379954][pubmed:12691862][pubmed:16014638][pubmed:16099331][pubmed:16612068][pubmed:16612467][pubmed:18360040][pubmed:19318036][pubmed:21106950][pubmed:21734414][pubmed:22061094][pubmed:9396482]
	ENSG00000078401	[pubmed:11087242][pubmed:11780050][pubmed:12446192][pubmed:17264805][pubmed:18923236][pubmed:19653178][pubmed:19672034]
	ENSG00000051523	[pubmed:10488959][pubmed:10510050][pubmed:10700443][pubmed:10865844][pubmed:12230880][pubmed:12446192][pubmed:12639216][pubmed:12877653][pubmed:15135268][pubmed:15193812][pubmed:15461271][pubmed:16788250][pubmed:16923427][pubmed:17383305][pubmed:18239158][pubmed:20512451][pubmed:20603655][pubmed:22199011]
	ENSG00000107562	[pubmed:12093767][pubmed:15302103][pubmed:22386691][pubmed:23531450]
	ENSG00000101439	[pubmed:14726415][pubmed:15860739][pubmed:21986502]
	ENSG00000132693	[pubmed:12842840][pubmed:12933535][pubmed:14606608][pubmed:15517131][pubmed:16682383][pubmed:16684835][pubmed:17056323][pubmed:19567438][pubmed:20131929][pubmed:21247529][pubmed:21325005][pubmed:21720757]
	ENSG00000087237	[pubmed:11111094][pubmed:11887180][pubmed:12104085][pubmed:12446192][pubmed:12579494][pubmed:14660992][pubmed:14729390][pubmed:14732872][pubmed:14967821][pubmed:14984434][pubmed:15026427][pubmed:15085362][pubmed:16049032][pubmed:16248996][pubmed:16680037][pubmed:1975178][pubmed:9420339]
	ENSG00000170458	[pubmed:10195920][pubmed:11199329][pubmed:12140663][pubmed:14648231][pubmed:14996480][pubmed:15116260][pubmed:15292769][pubmed:15686783][pubmed:15777548][pubmed:17087609][pubmed:17098305][pubmed:17436151]
	ENSG00000160791	[pubmed:15017357][pubmed:15302103][pubmed:20182805]
	ENSG00000108691	[pubmed:12239249][pubmed:15017357][pubmed:15302103][pubmed:16934270][pubmed:19247801][pubmed:19506371][pubmed:21033620]
	ENSG00000130203	[pubmed:10889803][pubmed:11463413][pubmed:11891417][pubmed:11988615][pubmed:12587416][pubmed:12778454][pubmed:12964943][pubmed:15144588][pubmed:15217762][pubmed:15769335][pubmed:16298355][pubmed:16459141][pubmed:16542392][pubmed:20966513][pubmed:22440829][pubmed:6882285][pubmed:9360638][pubmed:9706883]
	ENSG00000084674	[pubmed:11208426][pubmed:12778454][pubmed:12818419][pubmed:12964943][pubmed:1674237][pubmed:1967524][pubmed:2039496][pubmed:22893714][pubmed:2452042][pubmed:3024002][pubmed:3608115][pubmed:7700273][pubmed:8279486]
	ENSG00000118137	[pubmed:10942211][pubmed:11055796][pubmed:11306522][pubmed:11836686][pubmed:12145244][pubmed:12468059][pubmed:12754559][pubmed:12875674][pubmed:12964943][pubmed:15961173][pubmed:16039279][pubmed:16497661][pubmed:16542392][pubmed:19473658][pubmed:9125314][pubmed:9211063][pubmed:9714130]
	ENSG00000135744	[pubmed:10097233][pubmed:10325958][pubmed:10488958][pubmed:11234373][pubmed:12040348][pubmed:12446192][pubmed:15563875][pubmed:15763077][pubmed:16609364][pubmed:17785212][pubmed:19861351][pubmed:20945963][pubmed:23137822][pubmed:7850980][pubmed:9857918]
	ENSG00000159640	[pubmed:10554703][pubmed:11522715][pubmed:14989558][pubmed:15217762][pubmed:15563875][pubmed:15732660][pubmed:16248996][pubmed:16609364][pubmed:16926677][pubmed:18520711][pubmed:23030290][pubmed:7556981][pubmed:8541160][pubmed:8752809][pubmed:8773433][pubmed:9201110][pubmed:9893168]
	ENSG00000165029	[pubmed:11349008][pubmed:11476965][pubmed:12709788][pubmed:12840658][pubmed:14962947][pubmed:15528481][pubmed:15958302][pubmed:16596262][pubmed:17372331][pubmed:17608096][pubmed:17922810][pubmed:19059534][pubmed:21130966]
	ENSG00000239732	[pubmed:16125159][pubmed:22917564][pubmed:23091345]
	ENSG00000136869	[pubmed:12742999][pubmed:12957699][pubmed:15864121][pubmed:17045300][pubmed:18373609][pubmed:19140875][pubmed:20524934][pubmed:21044745][pubmed:21126202][pubmed:23091345]
	ENSG00000137462	[pubmed:11035751][pubmed:15875151][pubmed:23091345]
	ENSG00000178726	[pubmed:11257274][pubmed:14523329][pubmed:15135268][pubmed:15488871][pubmed:8392391]
	ENSG00000106366	[pubmed:10494775][pubmed:10641442][pubmed:11457467][pubmed:11884298][pubmed:12362251][pubmed:12446192][pubmed:15994914][pubmed:16043164][pubmed:16424345][pubmed:16926677][pubmed:20352162][pubmed:9409314][pubmed:9445260][pubmed:9519344][pubmed:9544737][pubmed:9569196]	[rs2227631]
	ENSG00000174175	[pubmed:11597943][pubmed:12165285][pubmed:12911583][pubmed:15497463][pubmed:23549485][pubmed:9670921]
	ENSG00000188404	[pubmed:16357481][pubmed:8701848]
	ENSG00000007908	[pubmed:11466561][pubmed:14691583][pubmed:15013273][pubmed:16061120][pubmed:16756647][pubmed:19564823][pubmed:22414298]
	ENSG00000073060	[pubmed:12771386][pubmed:15681296][pubmed:17618962]
	ENSG00000132170	[pubmed:11916624][pubmed:14616762][pubmed:16298355][pubmed:17892998][pubmed:21036322][pubmed:21536015]
	ENSG00000112033	[pubmed:14641801][pubmed:20512451]
	ENSG00000005421	[pubmed:10946025][pubmed:11788650][pubmed:11851721][pubmed:12417809][pubmed:12454802][pubmed:14551701][pubmed:14636952][pubmed:15214960][pubmed:15309416][pubmed:15928879][pubmed:16077191][pubmed:16078734][pubmed:17173245][pubmed:17299970][pubmed:17560461][pubmed:17617030][pubmed:18241625][pubmed:20856122][pubmed:22982463]
	ENSG00000173391	[pubmed:12646194][pubmed:12810610][pubmed:15562935][pubmed:16285995][pubmed:16829343][pubmed:20136518][pubmed:21847544][pubmed:23391848]
	ENSG00000113580	[pubmed:11344238][pubmed:12623935][pubmed:17535992][pubmed:18195193][pubmed:19783104]
	ENSG00000007171	[pubmed:14636285][pubmed:17287556]
	ENSG00000100985	[pubmed:12668489][pubmed:12728308][pubmed:15191941][pubmed:15772219][pubmed:16736997][pubmed:17275003][pubmed:17698228][pubmed:19438845][pubmed:19576641][pubmed:20184534][pubmed:20872564][pubmed:22809399]
	ENSG00000087245	[pubmed:14996438][pubmed:21041693]
	ENSG00000196611	[pubmed:14499230]
	ENSG00000238130	[pubmed:10729390][pubmed:11140837][pubmed:12446192][pubmed:12865761][pubmed:12964943][pubmed:17001213][pubmed:17721767][pubmed:18068174][pubmed:22729917][pubmed:8097805][pubmed:8835323][pubmed:9555857][pubmed:9719626]
	ENSG00000123384	[pubmed:11074235][pubmed:12402342][pubmed:12732394][pubmed:12898587][pubmed:14659844][pubmed:9342009]
	ENSG00000175445	[pubmed:10729390][pubmed:11140837][pubmed:12446192][pubmed:12865761][pubmed:12964943][pubmed:17001213][pubmed:17721767][pubmed:18068174][pubmed:22729917][pubmed:8097805][pubmed:8835323][pubmed:9555857][pubmed:9719626]
	ENSG00000160789	[pubmed:10838246][pubmed:15840906][pubmed:16208517][pubmed:16262891][pubmed:22065502]
	ENSG00000074695	[pubmed:14732744][pubmed:23557496]
	ENSG00000166035	[pubmed:10729390][pubmed:12883629][pubmed:12964943][pubmed:14585761][pubmed:15099346][pubmed:16822236][pubmed:18164013][pubmed:19558527][pubmed:21858147][pubmed:9486964]
	ENSG00000130164	[pubmed:10208489][pubmed:11005141][pubmed:12002911][pubmed:15144588][pubmed:17964958][pubmed:19001363][pubmed:19073363][pubmed:21858147][pubmed:2563220][pubmed:8098448][pubmed:9179542]
	ENSG00000213398	[pubmed:12673583][pubmed:15110745][pubmed:8675648][pubmed:9194753]
	ENSG00000005961	[pubmed:11341496][pubmed:12446192][pubmed:15227729][pubmed:15978110][pubmed:16248996]
	ENSG00000169047	[pubmed:12588284][pubmed:12843189][pubmed:12910680][pubmed:21700086][pubmed:21706003]
	ENSG00000171105	[pubmed:12575209][pubmed:17275003]
	ENSG00000136689	[pubmed:10027806][pubmed:11740709][pubmed:11816697][pubmed:12453918][pubmed:17847930]
	ENSG00000150782	[pubmed:15371332][pubmed:16043644][pubmed:16778130][pubmed:17445542][pubmed:17962365][pubmed:18599493][pubmed:19687159]
	ENSG00000111537	[pubmed:16115485][pubmed:16369773]
	ENSG00000090339	[pubmed:12127369][pubmed:15682683][pubmed:16043164][pubmed:16604496][pubmed:16604499][pubmed:18057581][pubmed:18787016][pubmed:19564823][pubmed:8701848][pubmed:9670921]
	ENSG00000257017	[pubmed:10217368][pubmed:10488955][pubmed:10809897][pubmed:15019547][pubmed:15047650][pubmed:15298155][pubmed:15942419][pubmed:18691072][pubmed:20425067][pubmed:22098782][pubmed:8279486]
	ENSG00000100292	[pubmed:14683741][pubmed:14691581][pubmed:15028349][pubmed:15589739][pubmed:16020495][pubmed:16198853][pubmed:16232329][pubmed:16609364][pubmed:17541213][pubmed:18620357][pubmed:19676145][pubmed:20184791][pubmed:20708634][pubmed:20796278]
	ENSG00000113161	[pubmed:15233402][pubmed:19067673][pubmed:19884908]
	ENSG00000164761	[pubmed:15292302][pubmed:16712673][pubmed:19907187][pubmed:21678294]
	ENSG00000112715	[pubmed:10430770][pubmed:11195786][pubmed:11717016][pubmed:12582471][pubmed:15331549][pubmed:15937083][pubmed:16990600][pubmed:19212427][pubmed:19920796][pubmed:9708799][pubmed:9860779]
	ENSG00000110799	[pubmed:10446495][pubmed:10760079][pubmed:11532189][pubmed:11736957][pubmed:12792699][pubmed:17619827][pubmed:21848660][pubmed:22915644][pubmed:22923007][pubmed:24200682][pubmed:9519344]
	ENSG00000110245	[pubmed:12754559][pubmed:12964943][pubmed:15715433][pubmed:16769999][pubmed:17367769][pubmed:19074352][pubmed:19701693][pubmed:22054125][pubmed:3081805][pubmed:3095836][pubmed:9211063]
	ENSG00000203747	[pubmed:15910853]
	ENSG00000164867	[pubmed:10781649][pubmed:15823793][pubmed:15921596][pubmed:16038712][pubmed:16284093][pubmed:16298355][pubmed:16804086][pubmed:16842840][pubmed:16845248][pubmed:17018701][pubmed:17108813][pubmed:17151815][pubmed:17289126][pubmed:19014005][pubmed:19434512][pubmed:19761682][pubmed:20470943][pubmed:21816783][pubmed:22123460][pubmed:23269619]
	ENSG00000186951	[pubmed:10855543][pubmed:11914252][pubmed:14641801][pubmed:16043164][pubmed:16275545][pubmed:17001213][pubmed:17608096][pubmed:18336366][pubmed:18855529][pubmed:20838448]
	ENSG00000137496	[pubmed:16043644][pubmed:19805173]
	ENSG00000136634	[pubmed:11168433][pubmed:16331571][pubmed:16570020][pubmed:17174184][pubmed:19005292][pubmed:21284833]
	ENSG00000010704	[pubmed:10854101][pubmed:12427496][pubmed:12505233][pubmed:12714262][pubmed:12850485][pubmed:12923017][pubmed:20031541]
	ENSG00000180772	[pubmed:16609364][pubmed:18049304][pubmed:19861351][pubmed:8957548]
	ENSG00000132965	[pubmed:17505527][pubmed:18374923][pubmed:19075735]
	ENSG00000114200	[pubmed:16298355][pubmed:17275003]
	ENSG00000160200	[pubmed:10729390][pubmed:11140837][pubmed:12446192][pubmed:12865761][pubmed:12964943][pubmed:17001213][pubmed:17721767][pubmed:18068174][pubmed:22729917][pubmed:8097805][pubmed:8835323][pubmed:9555857][pubmed:9719626]
	ENSG00000121807	[pubmed:12239249][pubmed:12426226][pubmed:12719858][pubmed:15017357][pubmed:17329566][pubmed:17482150][pubmed:20182805]
	ENSG00000117298	[pubmed:15067364][pubmed:17264805][pubmed:17618613]
	ENSG00000244734	[pubmed:17612748][pubmed:17717013]
	ENSG00000100079	[pubmed:17040205][pubmed:17493152][pubmed:19726041][pubmed:22310064]
	ENSG00000068305	[pubmed:15841183][pubmed:15861005][pubmed:16195615][pubmed:16767660][pubmed:16951497][pubmed:17579569][pubmed:19153100][pubmed:20031581][pubmed:23461724]
	ENSG00000073756	[pubmed:16702043][pubmed:18385811][pubmed:20332714]
	ENSG00000112096	[pubmed:16515365][pubmed:17299970]
	ENSG00000067182	[pubmed:17346438][pubmed:19103156][pubmed:23249640]
	ENSG00000028137	[pubmed:17346438][pubmed:20395596][pubmed:23249640]
	ENSG00000118503	[pubmed:17259397][pubmed:20483768]
	ENSG00000101017	[pubmed:16504636][pubmed:19679244][pubmed:23671649]
	ENSG00000000971	[pubmed:16630992][pubmed:17352366][pubmed:17877809]
	ENSG00000179348	[pubmed:16934006][pubmed:21808000]
CORONARY ARTERY DISEASE	ENSG00000198734	[pubmed:10070834][pubmed:11334615][pubmed:11397354][pubmed:11776127][pubmed:12765295][pubmed:14701945][pubmed:16472842][pubmed:17982311][pubmed:18452260][pubmed:19132201][pubmed:19349859][pubmed:19530321][pubmed:8581514][pubmed:9722025]
	ENSG00000180210	[pubmed:10070834][pubmed:11369682][pubmed:11397354][pubmed:12204058][pubmed:12765295][pubmed:15353918][pubmed:17334933][pubmed:18278189][pubmed:18452260][pubmed:19349859][pubmed:19530321][pubmed:19609209][pubmed:21080082][pubmed:22703881]
	ENSG00000124491	[pubmed:11916071][pubmed:11941274][pubmed:12878486][pubmed:17597187][pubmed:19784898]
	ENSG00000051523	[pubmed:10469162][pubmed:10754002][pubmed:11133215][pubmed:11530961][pubmed:11722480][pubmed:16293794][pubmed:16788250][pubmed:16923427][pubmed:17627182][pubmed:18327409][pubmed:18398337][pubmed:19689263][pubmed:20100625][pubmed:22613645][pubmed:9445163]
	ENSG00000168542	[pubmed:12149201][pubmed:15838180]
	ENSG00000087237	[pubmed:11325888][pubmed:11844871][pubmed:12499392][pubmed:12579494][pubmed:12642786][pubmed:12798569][pubmed:15026427][pubmed:15766738][pubmed:16822236][pubmed:16882279][pubmed:17275808][pubmed:17512305][pubmed:17512363][pubmed:18164013][pubmed:18289550][pubmed:18957472][pubmed:19056069][pubmed:19099922][pubmed:19471550][pubmed:20691829][pubmed:22143414][pubmed:8279486]
	ENSG00000160200	[pubmed:10959696][pubmed:21378988][pubmed:21555871][pubmed:21713319]	[rs7586970]
	ENSG00000114200	[pubmed:12074828][pubmed:12387587][pubmed:16298355][pubmed:17852836][pubmed:19685167][pubmed:21473860]
	ENSG00000169083	[pubmed:14974917][pubmed:15536156][pubmed:21712734]
	ENSG00000130203	[pubmed:10464784][pubmed:11420577][pubmed:11580926][pubmed:12074828][pubmed:14563588][pubmed:15183747][pubmed:15793777][pubmed:16043164][pubmed:17273655][pubmed:17283328][pubmed:17342071][pubmed:17689519][pubmed:17985658][pubmed:18219093][pubmed:18398670][pubmed:18443545][pubmed:18609102][pubmed:18765395][pubmed:19014618][pubmed:19148342][pubmed:19157170][pubmed:20864672][pubmed:21681990][pubmed:…
	ENSG00000084674	[pubmed:10383084][pubmed:10592684][pubmed:10720441][pubmed:11171287][pubmed:11748351][pubmed:12044583][pubmed:12642786][pubmed:12752570][pubmed:12760590][pubmed:12818419][pubmed:16007035][pubmed:16316917][pubmed:20691829][pubmed:20864672][pubmed:2434069][pubmed:7825589][pubmed:8141833][pubmed:8530010][pubmed:8665685][pubmed:9254062][pubmed:9489234][pubmed:9585673]
	ENSG00000118137	[pubmed:11055796][pubmed:11171287][pubmed:11472750][pubmed:11507973][pubmed:12044583][pubmed:1415250][pubmed:15177130][pubmed:15648787][pubmed:15657615][pubmed:16403951][pubmed:16931800][pubmed:18179799][pubmed:18280807][pubmed:18398670][pubmed:18801202][pubmed:21875686][pubmed:22297598][pubmed:22959663][pubmed:2569310][pubmed:9125314][pubmed:9211063]
	ENSG00000135744	[pubmed:10683876][pubmed:11507973][pubmed:15563875][pubmed:15599691][pubmed:16045904][pubmed:18409009][pubmed:18637188][pubmed:20223792][pubmed:20524934][pubmed:20529973][pubmed:20547537][pubmed:21769789][pubmed:9254851][pubmed:9313606]
	ENSG00000165029	[pubmed:11086027][pubmed:11238261][pubmed:11714841][pubmed:11940086][pubmed:12709788][pubmed:14962947][pubmed:15019541][pubmed:15135251][pubmed:15528481][pubmed:17412755][pubmed:18219093][pubmed:18468402][pubmed:18996286][pubmed:19099922][pubmed:20303467][pubmed:20691829][pubmed:21130966][pubmed:21310416][pubmed:21858147]
	ENSG00000106366	[pubmed:10577569][pubmed:10641442][pubmed:10803689][pubmed:11457467][pubmed:11884298][pubmed:12057695][pubmed:1456879][pubmed:14629464][pubmed:16043164][pubmed:16845248][pubmed:17467713][pubmed:17642204][pubmed:18307986][pubmed:18393255][pubmed:8560407][pubmed:9409314][pubmed:9484978]
	ENSG00000174175	[pubmed:11597943][pubmed:12165285][pubmed:12911583][pubmed:15756041][pubmed:18649055][pubmed:23549485]
	ENSG00000007908	[pubmed:10699426][pubmed:11168027][pubmed:12036529][pubmed:12940514][pubmed:15013273][pubmed:16061120][pubmed:16756647][pubmed:17578587][pubmed:18649056][pubmed:19564823][pubmed:21629188][pubmed:22116284][pubmed:22414298]
	ENSG00000073060	[pubmed:12227853][pubmed:12807968][pubmed:17618962][pubmed:20686565][pubmed:23510561][pubmed:24082102]
	ENSG00000104368	[pubmed:10744143][pubmed:11229822][pubmed:11507973][pubmed:9826310]
	ENSG00000173391	[pubmed:12646194][pubmed:12810610][pubmed:15562935][pubmed:16285995][pubmed:16829343][pubmed:18384690][pubmed:20023241][pubmed:20136518][pubmed:21901421][pubmed:21912121]
	ENSG00000113580	[pubmed:12623935][pubmed:17535992][pubmed:21971518][pubmed:23151527]
	ENSG00000007171	[pubmed:11294696][pubmed:17287556]
	ENSG00000100985	[pubmed:11410119][pubmed:11916008][pubmed:12103254][pubmed:12668489][pubmed:12728308][pubmed:17320799][pubmed:17698228][pubmed:18067861][pubmed:19283512][pubmed:19435423][pubmed:20184534][pubmed:21963461][pubmed:22664146][pubmed:22689717][pubmed:23377317]
	ENSG00000087245	[pubmed:12103254][pubmed:14996438][pubmed:17320799][pubmed:21142815][pubmed:21576412][pubmed:22664146]
	ENSG00000165471	[pubmed:12196331][pubmed:14732744][pubmed:21211797]
	ENSG00000175445	[pubmed:10091829][pubmed:10407505][pubmed:11683775][pubmed:12708905][pubmed:12747600][pubmed:12865761][pubmed:12919138][pubmed:15657615][pubmed:16086925][pubmed:16769999][pubmed:17342071][pubmed:17473385][pubmed:17533471][pubmed:18242618][pubmed:19167106][pubmed:20430250][pubmed:8641022][pubmed:8835323][pubmed:9017514][pubmed:9489234][pubmed:9550358]
	ENSG00000166035	[pubmed:10446080][pubmed:10936588][pubmed:11171287][pubmed:12235167][pubmed:12364543][pubmed:12417924][pubmed:12689525][pubmed:12964943][pubmed:15099346][pubmed:15979432][pubmed:17342071][pubmed:18164013][pubmed:19558527][pubmed:19810818][pubmed:20075193][pubmed:20691829][pubmed:21119571][pubmed:21858147][pubmed:23874450][pubmed:9409263]
	ENSG00000125538	[pubmed:11527622][pubmed:12551827][pubmed:15051633][pubmed:17827818][pubmed:19142372][pubmed:19618316][pubmed:20070880][pubmed:20206549][pubmed:21840356][pubmed:22780915]
	ENSG00000110245	[pubmed:11171287][pubmed:12235176][pubmed:14563827][pubmed:15124908][pubmed:16682041][pubmed:17342071][pubmed:17367769][pubmed:17672999][pubmed:18289550][pubmed:18801202][pubmed:19074352][pubmed:19701693][pubmed:23377670][pubmed:3095836]
	ENSG00000121807	[pubmed:11500196][pubmed:12239249][pubmed:12742282][pubmed:15017357][pubmed:16480760][pubmed:17329566][pubmed:17383752][pubmed:17482150][pubmed:21868018][pubmed:22752804]
	ENSG00000136244	[pubmed:12185451][pubmed:12943869][pubmed:15015143][pubmed:15896753][pubmed:16183563][pubmed:18279814][pubmed:18281810][pubmed:18307986][pubmed:18449426][pubmed:18562207][pubmed:18649055][pubmed:18753723][pubmed:19005292][pubmed:19140875][pubmed:19169973][pubmed:20206549][pubmed:20493832][pubmed:21512395][pubmed:23357300][pubmed:23461479][pubmed:23582716]
	ENSG00000074695	[pubmed:12196331][pubmed:23557496]
	ENSG00000065534	[pubmed:19706030]
	ENSG00000068305	[pubmed:14645853][pubmed:14657507][pubmed:15496429][pubmed:15841171][pubmed:15841183][pubmed:15861005][pubmed:16767660][pubmed:16951497][pubmed:17579569][pubmed:19153100][pubmed:20546016][pubmed:23461724]
	ENSG00000031081	[pubmed:19706030]
	ENSG00000005961	[pubmed:10780317][pubmed:15227729][pubmed:17337041][pubmed:19562259]
	ENSG00000164171	[pubmed:10744142][pubmed:19530321]
	ENSG00000224916	[pubmed:19014618][pubmed:20864672]
	ENSG00000136689	[pubmed:10027806][pubmed:11740709][pubmed:11816697][pubmed:12453918][pubmed:12551827][pubmed:15943888][pubmed:17847930][pubmed:19142372][pubmed:19618316][pubmed:20070880][pubmed:21840356]
	ENSG00000113161	[pubmed:12742282][pubmed:19067673][pubmed:19558216][pubmed:19884908][pubmed:20691829]
	ENSG00000000971	[pubmed:17352366][pubmed:17396242][pubmed:17472578][pubmed:18604638][pubmed:23620142]
	ENSG00000160145	[pubmed:17357071][pubmed:19706030]
	ENSG00000134184	[pubmed:11984214][pubmed:12519635][pubmed:12811412][pubmed:16620396][pubmed:17408703][pubmed:18583868][pubmed:19055448][pubmed:19102712][pubmed:19823950][pubmed:21389716][pubmed:21499713][pubmed:21848428][pubmed:23570881]
	ENSG00000185245	[pubmed:10446495][pubmed:19319159][pubmed:19515580][pubmed:19562259][pubmed:9396417]
	ENSG00000132965	[pubmed:17505527][pubmed:17627106][pubmed:18318662][pubmed:18369664][pubmed:19596330][pubmed:22726381]
	ENSG00000131979	[pubmed:18598896]
	ENSG00000179348	[pubmed:16934006][pubmed:19706030][pubmed:19885677]
	ENSG00000132693	[pubmed:12578865][pubmed:15571826][pubmed:15585215][pubmed:16368710][pubmed:16778366][pubmed:17380191][pubmed:17499233][pubmed:17530289][pubmed:17763921][pubmed:17827818][pubmed:18216376][pubmed:18401567][pubmed:18418236][pubmed:18609102][pubmed:18753723][pubmed:19876063][pubmed:20368232][pubmed:20691829][pubmed:21062467][pubmed:21119571][pubmed:21310412][pubmed:23582716]
	ENSG00000169252	[pubmed:16573811][pubmed:17094995][pubmed:18473266][pubmed:18534365][pubmed:18615004][pubmed:18940527][pubmed:19832974][pubmed:21928191]
	ENSG00000160868	[pubmed:18781853][pubmed:19576320]
	ENSG00000140465	[pubmed:11996959][pubmed:17408703][pubmed:17711714][pubmed:19563927][pubmed:19576320][pubmed:21378988][pubmed:21848428][pubmed:23229202][pubmed:23259321]	[rs2472299]
	ENSG00000138613	[pubmed:18987747]
	ENSG00000120254	[pubmed:19955471][pubmed:20738937]
	ENSG00000169313	[pubmed:15795539][pubmed:16405973][pubmed:17127487][pubmed:17803810][pubmed:17995973][pubmed:19530321][pubmed:19576320][pubmed:19914687][pubmed:20031628][pubmed:22574824][pubmed:22721490][pubmed:23751603]
	ENSG00000101916	[pubmed:18985439]
	ENSG00000148737	[pubmed:19924244][pubmed:21423583][pubmed:22189546]	[rs7903146]
	ENSG00000135100	[pubmed:19198612][pubmed:20738937][pubmed:21062467][pubmed:22849862]	[rs2259816,rs2259816][rs2259816]
	ENSG00000146477	[pubmed:19198611][pubmed:22216278][pubmed:23036009]
	ENSG00000132170	[pubmed:10690291][pubmed:11916624][pubmed:14616762][pubmed:17322631][pubmed:17342071][pubmed:17892998][pubmed:20430250][pubmed:21548985][pubmed:21643757][pubmed:21861709][pubmed:21889313][pubmed:23266668][pubmed:23300871]
	ENSG00000112033	[pubmed:20512451][pubmed:20645257]
	ENSG00000186951	[pubmed:10855543][pubmed:11872694][pubmed:11914252][pubmed:16043164][pubmed:17342071][pubmed:17608096][pubmed:18219093][pubmed:18336366][pubmed:21911782]
	ENSG00000112115	[pubmed:21062626][pubmed:21524750]
	ENSG00000113520	[pubmed:17540990][pubmed:18418228]
	ENSG00000115008	[pubmed:12551827][pubmed:15051633][pubmed:19142372][pubmed:20070880]
	ENSG00000136634	[pubmed:11689215][pubmed:12799207][pubmed:16570020][pubmed:17174184][pubmed:17706223][pubmed:18617279][pubmed:19005292][pubmed:20519163][pubmed:21284833][pubmed:21626471][pubmed:22825546]
	ENSG00000017427	[pubmed:21046444][pubmed:21708381][pubmed:23423640]
	ENSG00000143641	[pubmed:20686565][pubmed:23382687]
	ENSG00000111275	[pubmed:12119207][pubmed:19876063][pubmed:20417517][pubmed:21971053][pubmed:23685282]	[rs671]
	ENSG00000168496	[pubmed:20802161]
	ENSG00000143226	[pubmed:20973705][pubmed:21934067]
	ENSG00000197594	[pubmed:21119571]
	ENSG00000104884	[pubmed:18043991][pubmed:23368530]
	ENSG00000130649	[pubmed:20093049][pubmed:20406102]
	ENSG00000087274	[pubmed:17984662][pubmed:18657677][pubmed:21119571]
	ENSG00000188778	[pubmed:16715838]
	ENSG00000043591	[pubmed:16421173][pubmed:17541557][pubmed:18413560][pubmed:18534365][pubmed:18615004]
	ENSG00000147889	[pubmed:20738937][pubmed:21307941][pubmed:22189546][pubmed:22706276][pubmed:22768093][pubmed:23086272][pubmed:23199516]
	ENSG00000114013	[pubmed:17925605][pubmed:20230296][pubmed:21297489]
	ENSG00000173281	[pubmed:20686565][pubmed:20864672]
	ENSG00000009950	[pubmed:19571538]
	ENSG00000188404	[pubmed:16357481][pubmed:21119571][pubmed:23573259][pubmed:8701848]
	ENSG00000157017	[pubmed:17324965][pubmed:17884032]
	ENSG00000073050	[pubmed:18043991][pubmed:20093049][pubmed:23360319][pubmed:23368530]
	ENSG00000003436	[pubmed:10959696][pubmed:21378988][pubmed:21555871][pubmed:21713319]	[rs7586970]
	ENSG00000160712	[pubmed:22319020][pubmed:22902153]	[rs2229238]
	ENSG00000115414	[pubmed:16378831][pubmed:17636193][pubmed:18716775][pubmed:21479812][pubmed:22319020]	[rs17458018]
CORONARY DISEASE	ENSG00000010704	[pubmed:11257277][pubmed:12427496][pubmed:12505233][pubmed:12714262][pubmed:15352740][pubmed:16968463][pubmed:18810584][pubmed:20031541][pubmed:21696736][pubmed:23792061][pubmed:9520858]
	ENSG00000185245	[pubmed:11975906][pubmed:12082590][pubmed:14592833][pubmed:17105818][pubmed:19319159][pubmed:9396417]
	ENSG00000171564	[pubmed:12082590][pubmed:18434720][pubmed:20167083][pubmed:22116284]
	ENSG00000198734	[pubmed:10051935][pubmed:10070834][pubmed:11776127][pubmed:11872951][pubmed:11975906][pubmed:12067913][pubmed:12765295][pubmed:15910861][pubmed:16472842][pubmed:16503463][pubmed:19349859]
	ENSG00000124491	[pubmed:11834540][pubmed:11941274][pubmed:11975906]
	ENSG00000131187	[pubmed:12208481][pubmed:15257949][pubmed:18021303][pubmed:19204433]
	ENSG00000051523	[pubmed:10510050][pubmed:11530961][pubmed:11975906][pubmed:12037698][pubmed:16923427][pubmed:17383305][pubmed:17627182][pubmed:18324526][pubmed:19336475][pubmed:19564823][pubmed:20512451][pubmed:22199011][pubmed:22613645][pubmed:23040216]
	ENSG00000132693	[pubmed:11922913][pubmed:12151853][pubmed:12578865][pubmed:12835213][pubmed:12842840][pubmed:12921979][pubmed:15585208][pubmed:15585218][pubmed:15653107][pubmed:15887860][pubmed:16269662][pubmed:16409458][pubmed:16682383][pubmed:17101857][pubmed:18036188][pubmed:18167554][pubmed:18401567][pubmed:18403728][pubmed:18714384][pubmed:19567438][pubmed:19892791][pubmed:20580041][pubmed:21325005][pubmed:…
	ENSG00000160791	[pubmed:11975906][pubmed:12742282][pubmed:15017357][pubmed:15302103][pubmed:16055130][pubmed:16480760][pubmed:17383752][pubmed:18220812][pubmed:18629619][pubmed:20182805][pubmed:23312573]
	ENSG00000224916	[pubmed:11930616][pubmed:19014618][pubmed:19336475][pubmed:20498921]
	ENSG00000118137	[pubmed:10559020][pubmed:10895970][pubmed:11055796][pubmed:11975906][pubmed:12964943][pubmed:1415250][pubmed:15585206][pubmed:16403951][pubmed:17654446][pubmed:17825930][pubmed:18378026][pubmed:19336475][pubmed:1953512][pubmed:1975178][pubmed:20178050][pubmed:22359512][pubmed:8096444]
	ENSG00000135744	[pubmed:10615414][pubmed:11082147][pubmed:11345362][pubmed:11975906][pubmed:12040348][pubmed:14502296][pubmed:16045904][pubmed:16088850][pubmed:18300856][pubmed:18409009][pubmed:18575631][pubmed:22739771][pubmed:23666149][pubmed:9857918][pubmed:9893731]
	ENSG00000169252	[pubmed:11975906][pubmed:15797659][pubmed:18473266][pubmed:18534365][pubmed:18615004][pubmed:18940527][pubmed:21036322][pubmed:21928191]
	ENSG00000043591	[pubmed:12090746][pubmed:16421173][pubmed:18413560][pubmed:18534365][pubmed:18615004][pubmed:21880673]
	ENSG00000165029	[pubmed:11257260][pubmed:11714841][pubmed:11975906][pubmed:12700893][pubmed:14576201][pubmed:14681836][pubmed:15837080][pubmed:16086925][pubmed:17070530][pubmed:17368464][pubmed:17372331][pubmed:19059534][pubmed:19673941][pubmed:21347282][pubmed:21643759][pubmed:21858147]	[rs2515629]
	ENSG00000106366	[pubmed:10720441][pubmed:11229822][pubmed:11357934][pubmed:11975906][pubmed:12362314][pubmed:12444311][pubmed:15547022][pubmed:16086925][pubmed:16424345][pubmed:17975760][pubmed:22496752][pubmed:8578529][pubmed:9569196]
	ENSG00000174175	[pubmed:11597943][pubmed:12082590][pubmed:12165285][pubmed:12879153][pubmed:15756041][pubmed:16125711][pubmed:17420019][pubmed:19082691][pubmed:20376705][pubmed:20855565][pubmed:23549485]
	ENSG00000007908	[pubmed:10699426][pubmed:11168027][pubmed:11250042][pubmed:12036529][pubmed:12082590][pubmed:15013273][pubmed:17578587][pubmed:19564823][pubmed:21629188][pubmed:9020385][pubmed:9668170]
	ENSG00000130202	[pubmed:11984219]
	ENSG00000112033	[pubmed:14641801][pubmed:20512451][pubmed:20645257][pubmed:22277050]
	ENSG00000100985	[pubmed:12082590][pubmed:12728308][pubmed:15191941][pubmed:17364896][pubmed:17698228][pubmed:17892998][pubmed:17893005][pubmed:18035073][pubmed:19438845][pubmed:19576641][pubmed:21887284][pubmed:22689717][pubmed:23328249]
	ENSG00000196611	[pubmed:14499230][pubmed:17893005][pubmed:19006025][pubmed:21606841][pubmed:22226810][pubmed:23377317]
	ENSG00000175445	[pubmed:11872694][pubmed:12408999][pubmed:12964943][pubmed:15189363][pubmed:16002740][pubmed:16419488][pubmed:17533471][pubmed:17848837][pubmed:19336475][pubmed:1980816][pubmed:8097805][pubmed:9193431][pubmed:9387400]
	ENSG00000166035	[pubmed:10729390][pubmed:10936588][pubmed:12364543][pubmed:12964943][pubmed:14585761][pubmed:18164013][pubmed:18468200][pubmed:19810818][pubmed:20075193][pubmed:23874450][pubmed:9486964]
	ENSG00000005961	[pubmed:10780317][pubmed:11367863][pubmed:11975906][pubmed:15227729][pubmed:19082798][pubmed:19562259][pubmed:9589253]
	ENSG00000164171	[pubmed:10744142][pubmed:11975906][pubmed:12082590][pubmed:19082798]
	ENSG00000169047	[pubmed:10591678][pubmed:11975906][pubmed:12843189][pubmed:21700086][pubmed:21706003][pubmed:23659870][pubmed:9218152]
	ENSG00000125538	[pubmed:10027806][pubmed:11975906][pubmed:12551827][pubmed:15051633][pubmed:15379752][pubmed:18716798][pubmed:19142372][pubmed:19336475][pubmed:20070880][pubmed:20070881][pubmed:20206549][pubmed:21840356][pubmed:22780915]
	ENSG00000257017	[pubmed:10217368][pubmed:11427216][pubmed:15298155][pubmed:18332093][pubmed:18691072][pubmed:20368232][pubmed:20425067][pubmed:22098782][pubmed:23312704][pubmed:8279486]
	ENSG00000110799	[pubmed:10446495][pubmed:11229822][pubmed:12082590][pubmed:14717782][pubmed:16320153][pubmed:20940418][pubmed:22923007][pubmed:9031455][pubmed:9352376][pubmed:9396417][pubmed:9519344]
	ENSG00000136244	[pubmed:11728144][pubmed:11922913][pubmed:11975906][pubmed:12082590][pubmed:16269662][pubmed:17627181][pubmed:18307986][pubmed:18399716][pubmed:18562207][pubmed:19140875][pubmed:19169973][pubmed:19336475][pubmed:21245598][pubmed:22575724][pubmed:23461479]
	ENSG00000164867	[pubmed:11485372][pubmed:11755935][pubmed:11975906][pubmed:11978951][pubmed:12727149][pubmed:16038712][pubmed:16842840][pubmed:17108813][pubmed:19336475][pubmed:19574729][pubmed:20103956][pubmed:20846926][pubmed:21450592][pubmed:21816783]
	ENSG00000186951	[pubmed:10855543][pubmed:11119019][pubmed:11872694][pubmed:15199365][pubmed:16043164][pubmed:17608096][pubmed:18219093][pubmed:18336366][pubmed:21911782][pubmed:23583468]
	ENSG00000178726	[pubmed:11078228][pubmed:11245641][pubmed:11257274][pubmed:14523329][pubmed:15488871][pubmed:15837080][pubmed:22880619]
	ENSG00000136689	[pubmed:10027806][pubmed:11740709][pubmed:11816697][pubmed:12082590][pubmed:15379752][pubmed:15943888][pubmed:17847930][pubmed:19053923][pubmed:19142372][pubmed:19336475][pubmed:21840356][pubmed:23029154]
	ENSG00000147889	[pubmed:17478681][pubmed:17554300][pubmed:18340101][pubmed:18599554][pubmed:19214202][pubmed:21307941][pubmed:22152955][pubmed:22189546][pubmed:22706276][pubmed:22768093][pubmed:23086272][pubmed:23199516]	[rs1333049]
	ENSG00000181104	[pubmed:16194864][pubmed:17347481]
	ENSG00000187486	[pubmed:16455067][pubmed:19336475]
	ENSG00000147883	[pubmed:17478681][pubmed:17554300][pubmed:18340101][pubmed:18599554][pubmed:19214202][pubmed:21270820][pubmed:22706276][pubmed:22768093][pubmed:23086272][pubmed:23091611][pubmed:23199516][pubmed:23315372]	[rs1333049]
	ENSG00000132688	[pubmed:18724036]
	ENSG00000238130	[pubmed:19336475][pubmed:23582716]
	ENSG00000123384	[pubmed:11074235][pubmed:11357934][pubmed:12732394][pubmed:12898587][pubmed:19336475][pubmed:9342009]
	ENSG00000116678	[pubmed:18854995][pubmed:19567438][pubmed:21584748]
	ENSG00000135100	[pubmed:11286643][pubmed:19198612][pubmed:19280766][pubmed:19567438][pubmed:20031592][pubmed:21062467][pubmed:22152955][pubmed:22849862][pubmed:9562352]
	ENSG00000131871	[pubmed:17641917][pubmed:19336475]
	ENSG00000110245	[pubmed:11500189][pubmed:14563827][pubmed:15124908][pubmed:17654446][pubmed:17825930][pubmed:18801202][pubmed:19336475][pubmed:19701693][pubmed:21185820][pubmed:22054125][pubmed:23377670][pubmed:3081805][pubmed:3095836]
	ENSG00000134352	[pubmed:19336475][pubmed:23582716]
	ENSG00000160712	[pubmed:19336475][pubmed:19567438][pubmed:22421339][pubmed:22421340][pubmed:22902153][pubmed:23073775][pubmed:23593036]
	ENSG00000158874	[pubmed:1352975][pubmed:18179799][pubmed:19336475][pubmed:8248186][pubmed:9001797]
	ENSG00000115008	[pubmed:10027806][pubmed:12551827][pubmed:15051633][pubmed:18716798][pubmed:19053923][pubmed:19142372][pubmed:19336475][pubmed:19563289][pubmed:20070880][pubmed:20070881]
	ENSG00000136634	[pubmed:11689215][pubmed:16570020][pubmed:17413867][pubmed:18220812][pubmed:18617279][pubmed:19005292][pubmed:19336475][pubmed:21543297][pubmed:21626471][pubmed:22168225][pubmed:22825546]
	ENSG00000111537	[pubmed:12972116][pubmed:16369773][pubmed:19336475][pubmed:21841301][pubmed:22189538][pubmed:23159874][pubmed:23199516]
	ENSG00000090339	[pubmed:12127369][pubmed:15682683][pubmed:16043164][pubmed:18057581][pubmed:19048183][pubmed:19169973][pubmed:20940515][pubmed:21987404][pubmed:22203486][pubmed:8701848]
	ENSG00000144381	[pubmed:12421990][pubmed:16116071][pubmed:16602628][pubmed:18229457][pubmed:18320357][pubmed:19106391][pubmed:19336475][pubmed:20361711][pubmed:21889313]
	ENSG00000100292	[pubmed:12136229][pubmed:12182912][pubmed:12377749][pubmed:18443197][pubmed:19238116][pubmed:19336475][pubmed:19389234][pubmed:20656217][pubmed:22780915][pubmed:23293173][pubmed:23602216]
	ENSG00000000971	[pubmed:16630992][pubmed:17352366][pubmed:17396242][pubmed:17483111][pubmed:17877809][pubmed:18292760][pubmed:18604638][pubmed:19336475][pubmed:20127520][pubmed:20708732][pubmed:23620142]
	ENSG00000084207	[pubmed:19564823][pubmed:21352813][pubmed:22748443][pubmed:22815093][pubmed:23160801][pubmed:23570881]
	ENSG00000134184	[pubmed:12811412][pubmed:15088107][pubmed:17408703][pubmed:18583868][pubmed:19055448][pubmed:19336475][pubmed:19564823][pubmed:19662515][pubmed:19823950][pubmed:21848428][pubmed:22748443][pubmed:23570881]
	ENSG00000132965	[pubmed:17505527][pubmed:17627106][pubmed:18369664][pubmed:18775537][pubmed:19075735][pubmed:19336475][pubmed:19361804][pubmed:19596330][pubmed:21199733][pubmed:22726381]
	ENSG00000180210	[pubmed:10702702][pubmed:11369682][pubmed:12204058][pubmed:16503463][pubmed:17334933][pubmed:18452260][pubmed:19336475][pubmed:20737565][pubmed:21080082][pubmed:21555871][pubmed:9330434]
	ENSG00000163131	[pubmed:19336475][pubmed:19593952]
	ENSG00000080618	[pubmed:12956767][pubmed:15978108][pubmed:18683146][pubmed:18974842][pubmed:19017260][pubmed:21894805]
	ENSG00000169174	[pubmed:16183066][pubmed:16554528][pubmed:16943719][pubmed:17550346][pubmed:18262190][pubmed:18652535][pubmed:18672372][pubmed:19075777][pubmed:19191301][pubmed:19336475][pubmed:20699424][pubmed:22152955][pubmed:22355267]
	ENSG00000087237	[pubmed:10807749][pubmed:12104085][pubmed:12117730][pubmed:12588754][pubmed:14967821][pubmed:15585206][pubmed:15655129][pubmed:16098387][pubmed:16553359][pubmed:16855848][pubmed:17512363][pubmed:18063597][pubmed:18560005][pubmed:19056069][pubmed:21909703][pubmed:9539312]
	ENSG00000157017	[pubmed:17324965][pubmed:19100004]
	ENSG00000121691	[pubmed:12751697][pubmed:14767868][pubmed:19336475]
	ENSG00000125730	[pubmed:19336475][pubmed:7814010][pubmed:9211063]
	ENSG00000175567	[pubmed:15039126][pubmed:17555951][pubmed:18192542][pubmed:19336475][pubmed:19527523][pubmed:23537071][pubmed:23639961]
	ENSG00000136869	[pubmed:12957699][pubmed:15367917][pubmed:15910856][pubmed:17045300][pubmed:18220812][pubmed:19140875][pubmed:19273219][pubmed:19336475][pubmed:20524934][pubmed:21899916][pubmed:23091345]
	ENSG00000137462	[pubmed:19336475][pubmed:23091345]
	ENSG00000102265	[pubmed:14505232][pubmed:17320799][pubmed:19336475]
	ENSG00000105329	[pubmed:14575520][pubmed:15381204][pubmed:19336475][pubmed:22607024][pubmed:22662243][pubmed:23023190][pubmed:8901839]
	ENSG00000072310	[pubmed:19336475][pubmed:21036322]
	ENSG00000112096	[pubmed:19336475][pubmed:19696404][pubmed:22170599]
	ENSG00000107562	[pubmed:11500196][pubmed:12093767][pubmed:16480760][pubmed:17634449][pubmed:19363666][pubmed:21415067][pubmed:21804106][pubmed:22137643][pubmed:22216278][pubmed:22386691][pubmed:23531450]	[rs501120]
	ENSG00000154305	[pubmed:17634449][pubmed:21264445][pubmed:21804106][pubmed:22577832]	[rs17465637,rs17465637]
	ENSG00000120254	[pubmed:17634449][pubmed:21804106]	[rs6922269,rs6922269]
	ENSG00000166949	[pubmed:17634449][pubmed:21804106]	[rs17228212,rs17228212]
	ENSG00000001084	[pubmed:12081989][pubmed:12975258][pubmed:17961430]
	ENSG00000079805	[pubmed:21347282][pubmed:9245720]	[rs11671653]
	ENSG00000148737	[pubmed:18437354][pubmed:19055834][pubmed:19924244][pubmed:21347282][pubmed:21423583][pubmed:22189546]	[rs7901695]
	ENSG00000170962	[pubmed:21347282][pubmed:21378988][pubmed:22704460]	[rs10895547]
CORONARY STENOSIS	ENSG00000136244	[pubmed:16374139][pubmed:17194638][pubmed:18064337]
	ENSG00000135744	[pubmed:20299978][pubmed:20663844]
	ENSG00000165029	[pubmed:17268197][pubmed:21111564]
	ENSG00000159640	[pubmed:12133519][pubmed:15295089][pubmed:18231736][pubmed:18298340][pubmed:22679279][pubmed:7697839][pubmed:8170965][pubmed:8842348][pubmed:8866203][pubmed:9377825][pubmed:9693941]
	ENSG00000087237	[pubmed:16553359][pubmed:22854712]
CORONARY VASOSPASM	ENSG00000051523	[pubmed:15172469]
	ENSG00000136244	[pubmed:15172469]
CREUTZFELDT-JAKOB SYNDROME	ENSG00000130203	[pubmed:11684342][pubmed:21157024][pubmed:21799773][pubmed:7624027][pubmed:7968026][pubmed:8584252][pubmed:8970451][pubmed:9710033]
	ENSG00000117984	[pubmed:18426579][pubmed:19571726][pubmed:19828951]	[rs17571]
	ENSG00000104435	[pubmed:19081515][pubmed:21844666]	[rs1460163]
	ENSG00000003987	[pubmed:22137330][pubmed:23518043]	[rs4921542]
CROHN DISEASE	ENSG00000117560	[pubmed:16181301][pubmed:17554261][pubmed:18587394][pubmed:19183163][pubmed:20650551][pubmed:22860894]	[rs12035082][rs9286879]
	ENSG00000140465	[pubmed:12631667]
	ENSG00000170458	[pubmed:11843056][pubmed:12940436][pubmed:15655821][pubmed:15946916][pubmed:15966209][pubmed:16165702][pubmed:16174099][pubmed:18174680][pubmed:18497880][pubmed:20865702][pubmed:21039068][pubmed:22219617]
	ENSG00000160791	[pubmed:11377705][pubmed:11393656][pubmed:15215889][pubmed:15492753][pubmed:23461143]
	ENSG00000132906	[pubmed:16181301][pubmed:19183163][pubmed:20650551][pubmed:20887385][pubmed:23669401]
	ENSG00000197375	[pubmed:15107849][pubmed:15685536][pubmed:15751072][pubmed:15955786][pubmed:16333318][pubmed:16344054][pubmed:16437728][pubmed:16519742][pubmed:16771961][pubmed:16835882][pubmed:17006998][pubmed:17340776][pubmed:17451203][pubmed:17476680][pubmed:17554300][pubmed:18274826][pubmed:18804983][pubmed:20722056][pubmed:22952014]	[rs3792876][rs6596075]
	ENSG00000197208	[pubmed:15107849][pubmed:15685536][pubmed:16333318][pubmed:16437728][pubmed:16519742][pubmed:16771961][pubmed:16835882][pubmed:17213842][pubmed:17340776][pubmed:17451203][pubmed:17476680][pubmed:18715515][pubmed:18804983][pubmed:19660151][pubmed:21279723][pubmed:21695374][pubmed:22411504]	[rs3792876]
	ENSG00000106366	[pubmed:12694086][pubmed:17269998]
	ENSG00000109320	[pubmed:13680285][pubmed:16804398][pubmed:18832525][pubmed:20591056][pubmed:20693187][pubmed:20927194][pubmed:21335489][pubmed:22412931][pubmed:22684479][pubmed:23300802][pubmed:23615072]
	ENSG00000077238	[pubmed:10663555][pubmed:11294568]
	ENSG00000113520	[pubmed:11294568][pubmed:11528525][pubmed:15322210][pubmed:15528258][pubmed:16048556][pubmed:18064451][pubmed:21249467][pubmed:22573572][pubmed:8794795][pubmed:9207269]
	ENSG00000172349	[pubmed:11040184][pubmed:12706406]
	ENSG00000090339	[pubmed:11313303][pubmed:11713798][pubmed:12691536][pubmed:15290909][pubmed:15334773][pubmed:15958080][pubmed:16741608][pubmed:17593226][pubmed:22573572][pubmed:7615193]
	ENSG00000126803	[pubmed:10466882][pubmed:12730033][pubmed:16165702][pubmed:17301649][pubmed:17532782]
	ENSG00000181634	[pubmed:14568967][pubmed:15207783][pubmed:16221758][pubmed:17663424][pubmed:18338776][pubmed:18422820][pubmed:18587394][pubmed:19124533][pubmed:19174806][pubmed:20367632][pubmed:21102463][pubmed:21228792][pubmed:22346247][pubmed:22684480]	[rs3810936][rs4263839,rs4263839]
	ENSG00000111424	[pubmed:10896912][pubmed:15282199][pubmed:15684874][pubmed:16009674][pubmed:20736230][pubmed:22467262][pubmed:23945234]
	ENSG00000203747	[pubmed:14987319][pubmed:16344720][pubmed:17108815][pubmed:18804983][pubmed:19664152][pubmed:20456413][pubmed:23358932]
	ENSG00000150782	[pubmed:10384110][pubmed:11282552][pubmed:11606501][pubmed:11739524][pubmed:12572878][pubmed:12594843][pubmed:14527086][pubmed:15996200][pubmed:16306764][pubmed:17318554][pubmed:21273776]
	ENSG00000121807	[pubmed:11377705][pubmed:22848538][pubmed:23461143]
	ENSG00000134184	[pubmed:12631667][pubmed:17565649][pubmed:21243434]
	ENSG00000085563	[pubmed:15102868][pubmed:15236169][pubmed:15505619][pubmed:15685540][pubmed:16374256][pubmed:16434479][pubmed:17260353][pubmed:17262810][pubmed:17665184][pubmed:18804983][pubmed:18819034][pubmed:19107781][pubmed:22661185]
	ENSG00000165471	[pubmed:11607788][pubmed:15480986][pubmed:17303612][pubmed:17480019][pubmed:17921115][pubmed:20079790][pubmed:20182871][pubmed:20824817][pubmed:21088049][pubmed:21702710]
	ENSG00000100906	[pubmed:13680285][pubmed:17333217][pubmed:17593226][pubmed:17701919][pubmed:18716880]
	ENSG00000125347	[pubmed:16724073][pubmed:17213842][pubmed:20031577][pubmed:21816865]
	ENSG00000072682	[pubmed:17213842]
	ENSG00000134242	[pubmed:15986374][pubmed:16164701][pubmed:16185327][pubmed:16391555][pubmed:18489434][pubmed:18587394][pubmed:18804983][pubmed:20403149][pubmed:21287672][pubmed:21830272][pubmed:23380085][pubmed:23913970]	[rs2476601,rs2476601]
	ENSG00000113580	[pubmed:19429432][pubmed:19673019][pubmed:21633323][pubmed:21788965]
	ENSG00000099331	[pubmed:17087940][pubmed:17944996][pubmed:18804983][pubmed:19235913][pubmed:21515326]
	ENSG00000238130	[pubmed:11377705][pubmed:22848538][pubmed:23461143]
	ENSG00000164825	[pubmed:12169983][pubmed:15618294][pubmed:17921115][pubmed:18397186][pubmed:18938660][pubmed:20421464]
	ENSG00000106100	[pubmed:12019468][pubmed:12477763][pubmed:16115863][pubmed:16493424][pubmed:16637007][pubmed:17907287][pubmed:17964870][pubmed:18397186][pubmed:18521924][pubmed:21729873][pubmed:21739538]
	ENSG00000164061	[pubmed:17554261][pubmed:17554300][pubmed:19657358][pubmed:20024904]	[rs9858542,rs9858542][rs9858542]
	ENSG00000160223	[pubmed:18587394][pubmed:23707475]	[rs762421]
	ENSG00000179914	[pubmed:16386808][pubmed:18587394][pubmed:22573572]	[rs2274910,rs2274910]
	ENSG00000096968	[pubmed:18587394][pubmed:19592695][pubmed:20109474][pubmed:21831733][pubmed:22065112][pubmed:22269120][pubmed:23511034]	[rs10758669]
	ENSG00000188906	[pubmed:18587394][pubmed:21552986][pubmed:21983832][pubmed:22302802][pubmed:22573572][pubmed:22594666][pubmed:23619718]	[rs11175593]
	ENSG00000172057	[pubmed:18587394][pubmed:21072187][pubmed:21252204]	[rs2872507]
	ENSG00000168610	[pubmed:18500230][pubmed:18587394][pubmed:20159113][pubmed:20222910][pubmed:21152001][pubmed:21548950][pubmed:22065112][pubmed:22213179][pubmed:23266558][pubmed:23408403][pubmed:23643741]	[rs744166,rs744166]
	ENSG00000153071	[pubmed:17447842][pubmed:17554261][pubmed:17554300][pubmed:17684544][pubmed:18587394][pubmed:21102463][pubmed:22412388]	[rs11742570][rs1373692][rs17234657][rs1992660][rs4613763][rs9292777]
	ENSG00000120053	[pubmed:17554261][pubmed:17554300][pubmed:21102463]	[rs10883365][rs4409764]
	ENSG00000128789	[pubmed:17554261][pubmed:17554300][pubmed:18587394]	[rs2542151]
	ENSG00000213066	[pubmed:18587394][pubmed:20570966]	[rs2301436]
	ENSG00000173334	[pubmed:18587394][pubmed:22412388]	[rs1551398][rs1906493]
	ENSG00000187796	[pubmed:18439550][pubmed:21102463]	[rs4077515]
	ENSG00000185651	[pubmed:20601676][pubmed:21102463][pubmed:22592522][pubmed:23511034]	[rs181359]
	ENSG00000115607	[pubmed:18439550][pubmed:21102463][pubmed:21298027]	[rs2058660]
	ENSG00000049246	[pubmed:21102463][pubmed:22881285]	[rs2797685]
	ENSG00000205220	[pubmed:17124531][pubmed:22412388]	[rs11574514]
CRYPTOCOCCOSIS	ENSG00000162747	[pubmed:17710620]
	ENSG00000203747	[pubmed:17710620]
	ENSG00000143226	[pubmed:17710620]
CUSHING'S SYMPHALANGISM	ENSG00000125965	[pubmed:16532400][pubmed:16892395][pubmed:16957682][pubmed:18283415][pubmed:19956691]
	ENSG00000183691	[pubmed:10080184][pubmed:11545688][pubmed:11562478][pubmed:11846737][pubmed:15066478][pubmed:15770128][pubmed:16957682][pubmed:17668388][pubmed:17994231][pubmed:18096605][pubmed:18440889][pubmed:21538686]	[rs28937580]
CYSTITIS, INTERSTITIAL	ENSG00000188778	[pubmed:12442007]
	ENSG00000169252	[pubmed:12442007][pubmed:16971769]
	ENSG00000171873	[pubmed:12442007]
	ENSG00000077238	[pubmed:12442007]
	ENSG00000113520	[pubmed:12442007]
CYTOMEGALOVIRUS INFECTIONS	ENSG00000136634	[pubmed:10704336][pubmed:12663757][pubmed:14722299][pubmed:16672419][pubmed:17138064][pubmed:17667821][pubmed:19624695][pubmed:21239188]
	ENSG00000137462	[pubmed:17082626][pubmed:17443468]
	ENSG00000165471	[pubmed:19715891][pubmed:20712489][pubmed:21334396][pubmed:21722964][pubmed:22444663][pubmed:22779691][pubmed:23302099]
	ENSG00000239732	[pubmed:19380814][pubmed:19539691]	[rs5743836]
DEAFNESS	ENSG00000121742	[pubmed:12064630][pubmed:12419304][pubmed:12784229][pubmed:12865758][pubmed:12910486][pubmed:15150777][pubmed:15464305][pubmed:15464308][pubmed:15638823][pubmed:15790391][pubmed:16702564][pubmed:17672988][pubmed:18294049][pubmed:18580690][pubmed:18585793][pubmed:18607988][pubmed:18809214][pubmed:19027966][pubmed:19051073][pubmed:19125024][pubmed:19254696][pubmed:19371219][pubmed:19375528][pubmed:…
	ENSG00000196586	[pubmed:10471988][pubmed:11167014][pubmed:11468689][pubmed:12471897][pubmed:12687499][pubmed:15060111][pubmed:15123708][pubmed:18212818][pubmed:18348273][pubmed:18833301][pubmed:19744958][pubmed:23743496][pubmed:7493015][pubmed:9259267]
	ENSG00000073756	[pubmed:19898482][pubmed:23256547]
	ENSG00000100345	[pubmed:11590545][pubmed:12500226][pubmed:12621333][pubmed:16162639][pubmed:16630581][pubmed:17146397][pubmed:17975807][pubmed:18059020][pubmed:19285578][pubmed:19645626][pubmed:19726116][pubmed:20416459][pubmed:20601875][pubmed:21210153]
	ENSG00000134184	[pubmed:15891640][pubmed:19643173][pubmed:19898482][pubmed:20812880][pubmed:22885711]
	ENSG00000152661	[pubmed:11741837][pubmed:12791041][pubmed:15757815][pubmed:19027966][pubmed:19416251][pubmed:20130915][pubmed:23141803]
	ENSG00000112096	[pubmed:15345661][pubmed:19493484][pubmed:20534900][pubmed:22877234][pubmed:23500038]
	ENSG00000142168	[pubmed:12654476][pubmed:19895330]
	ENSG00000108576	[pubmed:19558834][pubmed:19558853]
DEAFNESS, AUTOSOMAL DOMINANT	ENSG00000184047	[pubmed:21722859]
	ENSG00000105357	[pubmed:15015131][pubmed:16222661][pubmed:21480433]	[rs28940307,rs28940306]
	ENSG00000100345	[pubmed:11023810]
	ENSG00000166866	[pubmed:12736868]	[rs113470661]
	ENSG00000196586	[pubmed:11468689][pubmed:12687499][pubmed:15060111][pubmed:23340379]	[rs28936391]
	ENSG00000137474	[pubmed:11889386][pubmed:11992483][pubmed:15121790][pubmed:15221449][pubmed:15300860][pubmed:16449806][pubmed:8776602][pubmed:9150164]	[rs28934903]
DEATH, SUDDEN	ENSG00000053918	[pubmed:17544529]
	ENSG00000183873	[pubmed:12471205][pubmed:15828879][pubmed:17544529]
DEATH, SUDDEN, CARDIAC	ENSG00000198929	[pubmed:19204306][pubmed:19643915]
	ENSG00000134318	[pubmed:15044207][pubmed:21658281]	[rs6716724]
DEEP VEIN THROMBOSIS	ENSG00000171564	[pubmed:12406024][pubmed:12616980][pubmed:16144795][pubmed:16466010]
	ENSG00000185010	[pubmed:12358922][pubmed:15353485][pubmed:16709943][pubmed:18766260][pubmed:20682599]
	ENSG00000198734	[pubmed:10930988][pubmed:11132655][pubmed:15033664][pubmed:15262837][pubmed:15921597][pubmed:16061406][pubmed:16082606][pubmed:16135581][pubmed:16466010][pubmed:16532157][pubmed:16630215][pubmed:16877827][pubmed:17284699][pubmed:19811220][pubmed:20664190][pubmed:7888671]
	ENSG00000180210	[pubmed:10073976][pubmed:10192660][pubmed:11114134][pubmed:12067473][pubmed:15033664][pubmed:16061406][pubmed:16082606][pubmed:16466010][pubmed:16532157][pubmed:16630215][pubmed:17145624][pubmed:17184825][pubmed:17890946][pubmed:22422337]
	ENSG00000080618	[pubmed:11410415][pubmed:12958613][pubmed:14651335][pubmed:16803573]
	ENSG00000160200	[pubmed:16507317][pubmed:23080367]
	ENSG00000106366	[pubmed:11091191][pubmed:12682447][pubmed:14653439][pubmed:14977830][pubmed:16061406][pubmed:16331557][pubmed:16466010][pubmed:1958488][pubmed:20017074][pubmed:8578529][pubmed:8987164][pubmed:9869167]
	ENSG00000101000	[pubmed:11686350][pubmed:12152662][pubmed:12413583][pubmed:12529763][pubmed:15304035][pubmed:20141580][pubmed:21362311]
	ENSG00000088926	[pubmed:17284699][pubmed:18349091][pubmed:19583818][pubmed:21057700]
	ENSG00000124491	[pubmed:11941274][pubmed:17195962]
	ENSG00000171560	[pubmed:16144795][pubmed:16466010][pubmed:19515723]
	ENSG00000171557	[pubmed:16144795][pubmed:17403086][pubmed:17445871][pubmed:19515723][pubmed:20709368]
	ENSG00000104368	[pubmed:16331557][pubmed:16466010]
	ENSG00000184500	[pubmed:16720551][pubmed:16868938][pubmed:17938802][pubmed:18954896][pubmed:20200160]
	ENSG00000178726	[pubmed:16507317][pubmed:23080367]
	ENSG00000115718	[pubmed:11943931][pubmed:17284699][pubmed:18954896][pubmed:7902898][pubmed:8164741][pubmed:9157592]
	ENSG00000096968	[pubmed:17110452][pubmed:19478480][pubmed:20551270]
DELIRIUM	ENSG00000130203	[pubmed:17133176][pubmed:17203511][pubmed:17606532][pubmed:17721242][pubmed:17728664][pubmed:19219710][pubmed:19269948][pubmed:19910874][pubmed:20471115][pubmed:21222188]
	ENSG00000149295	[pubmed:19309018][pubmed:19739106]
DEMENTIA	ENSG00000091831	[pubmed:10362895][pubmed:10765041][pubmed:11955468][pubmed:12174171][pubmed:12852830][pubmed:15263903][pubmed:18072983][pubmed:20616674]
	ENSG00000114200	[pubmed:10206226][pubmed:12668920][pubmed:15802910][pubmed:15853480][pubmed:16083515][pubmed:18640242][pubmed:19359103][pubmed:20058037][pubmed:9302273]
	ENSG00000130203	[pubmed:10818513][pubmed:12107813][pubmed:12634288][pubmed:15596614][pubmed:15883313][pubmed:16606914][pubmed:16841077][pubmed:17101827][pubmed:17250929][pubmed:17350142][pubmed:17556102][pubmed:17623814][pubmed:17659264][pubmed:17979899][pubmed:18003940][pubmed:18195144][pubmed:18235080][pubmed:18305286][pubmed:18307571][pubmed:18322386][pubmed:18370334][pubmed:18525196][pubmed:18555606][pubmed:…
	ENSG00000106546	[pubmed:12852830]
	ENSG00000145335	[pubmed:12576551][pubmed:15365127][pubmed:15451224][pubmed:16609851][pubmed:16651889][pubmed:17017543][pubmed:17049244][pubmed:17918232][pubmed:18195271][pubmed:18571778][pubmed:18625222][pubmed:18824390][pubmed:19562770][pubmed:19735092][pubmed:19740488][pubmed:19833540][pubmed:21863007][pubmed:23457019]
	ENSG00000163536	[pubmed:12103288][pubmed:15090543][pubmed:15664988]
	ENSG00000143801	[pubmed:10636133][pubmed:11193137][pubmed:14681895][pubmed:15975068][pubmed:18078356][pubmed:18427071][pubmed:18727676][pubmed:19073399][pubmed:19204149][pubmed:20375137][pubmed:9450781]
	ENSG00000080815	[pubmed:10923058][pubmed:11836371][pubmed:11920851][pubmed:11973477][pubmed:14967768][pubmed:15159497][pubmed:15469450][pubmed:15975068][pubmed:16139258][pubmed:16344340][pubmed:16388371][pubmed:16401857][pubmed:17627113][pubmed:17718701][pubmed:18024701][pubmed:18587238][pubmed:21296022][pubmed:22343824][pubmed:2314579][pubmed:9129727]
	ENSG00000005421	[pubmed:15016430]
	ENSG00000116288	[pubmed:14705119][pubmed:15542239][pubmed:16240358][pubmed:19735092][pubmed:19815446]
	ENSG00000100985	[pubmed:14550924]
	ENSG00000147852	[pubmed:11342683]
	ENSG00000007171	[pubmed:10674474][pubmed:11297817][pubmed:12167619]
	ENSG00000083937	[pubmed:16041373][pubmed:16941655][pubmed:16954699][pubmed:16979267][pubmed:17095158][pubmed:18484988][pubmed:18684309][pubmed:19329383][pubmed:22366797][pubmed:23142962]
	ENSG00000165029	[pubmed:18841006][pubmed:19606474][pubmed:20167577]
	ENSG00000132170	[pubmed:16988505][pubmed:20640553][pubmed:22833456]
	ENSG00000113580	[pubmed:17184882]
	ENSG00000123384	[pubmed:11069947][pubmed:18721259][pubmed:20167577][pubmed:21676498]
	ENSG00000130164	[pubmed:18721259][pubmed:20167577]
	ENSG00000084674	[pubmed:20167577][pubmed:9681639]
	ENSG00000118137	[pubmed:17298956][pubmed:17298957][pubmed:18805838][pubmed:20167577][pubmed:20972885]
	ENSG00000136244	[pubmed:12909295][pubmed:15619128][pubmed:16297587][pubmed:16635548][pubmed:17845840][pubmed:21116047][pubmed:9523575]
	ENSG00000101439	[pubmed:1352269][pubmed:20157249][pubmed:2574869][pubmed:2602413][pubmed:8108423][pubmed:8579098]
	ENSG00000159640	[pubmed:10818534][pubmed:11402126][pubmed:12070247][pubmed:12634288][pubmed:16645274][pubmed:16959815][pubmed:16970648][pubmed:17270454][pubmed:18838196][pubmed:19939808][pubmed:21833743][pubmed:9777422]
	ENSG00000171953	[pubmed:20167577]
	ENSG00000087237	[pubmed:20068209][pubmed:20167577][pubmed:21892657][pubmed:22122979]
	ENSG00000175662	[pubmed:20167577]
	ENSG00000072310	[pubmed:20167577]
	ENSG00000134243	[pubmed:20167577][pubmed:23075484]
	ENSG00000105329	[pubmed:16635548][pubmed:16904244]
DEMENTIA, VASCULAR	ENSG00000198911	[pubmed:16082694]
	ENSG00000090339	[pubmed:12095649]
	ENSG00000135744	[pubmed:16603315][pubmed:19550366]
	ENSG00000112715	[pubmed:16583410]
	ENSG00000130203	[pubmed:10362893][pubmed:10609690][pubmed:11172628][pubmed:12480755][pubmed:14739533][pubmed:14763962][pubmed:16758323][pubmed:16926537][pubmed:21474934][pubmed:22433749][pubmed:23216585][pubmed:7964823][pubmed:8741132]
	ENSG00000159640	[pubmed:10400221][pubmed:11328206][pubmed:14763962][pubmed:15722183][pubmed:16465461][pubmed:16603315][pubmed:19073835][pubmed:9681639]
	ENSG00000108576	[pubmed:20502016]
DENGUE HEMORRHAGIC FEVER	ENSG00000162434	[pubmed:20588308]
	ENSG00000136244	[pubmed:11858187][pubmed:15361124]
	ENSG00000136634	[pubmed:15361124][pubmed:15780577][pubmed:20732366]
	ENSG00000105329	[pubmed:10469270][pubmed:15361124][pubmed:20732366]
DENTAL CARIES	ENSG00000012223	[pubmed:20485928][pubmed:23460521]
	ENSG00000165471	[pubmed:15829302][pubmed:22221294]
	ENSG00000214415	[pubmed:20858777]
DEPRESSION	ENSG00000111664	[pubmed:12634518][pubmed:14604448][pubmed:15057736][pubmed:16736244][pubmed:16897596][pubmed:17621167][pubmed:21709600]
	ENSG00000128683	[pubmed:14681921][pubmed:15091314][pubmed:18344044][pubmed:19548263][pubmed:22662185]
	ENSG00000181072	[pubmed:12116189][pubmed:15229186][pubmed:19181679][pubmed:20351719]
	ENSG00000130203	[pubmed:10522948][pubmed:10910427][pubmed:11904138][pubmed:12145452][pubmed:12701674][pubmed:16116115][pubmed:16390369][pubmed:16533972][pubmed:17183148][pubmed:17335636][pubmed:18603262][pubmed:18990452][pubmed:19010425][pubmed:19244396][pubmed:19307863][pubmed:19494432][pubmed:19551707][pubmed:19647324][pubmed:19812466][pubmed:21218563][pubmed:8915560][pubmed:9359975]
	ENSG00000150594	[pubmed:15006432][pubmed:16333651][pubmed:18547701][pubmed:18794646][pubmed:19088492][pubmed:21859713]
	ENSG00000108576	[pubmed:12759553][pubmed:12874600][pubmed:15521831][pubmed:15986189][pubmed:16125146][pubmed:16458264][pubmed:16510244][pubmed:16930719][pubmed:16953001][pubmed:16969272][pubmed:17029913][pubmed:17250473][pubmed:17356577][pubmed:17728423][pubmed:18640745][pubmed:18979110][pubmed:19103261][pubmed:19329228][pubmed:19339052][pubmed:19531786][pubmed:19806585][pubmed:19899843][pubmed:19969374][pubmed:…
	ENSG00000122585	[pubmed:12013027][pubmed:14757324][pubmed:15925699][pubmed:16611091][pubmed:16691011][pubmed:17572454][pubmed:19264362][pubmed:19782662][pubmed:19854625][pubmed:21912391][pubmed:22365482][pubmed:23468908]
	ENSG00000142166	[pubmed:15990456][pubmed:16436301][pubmed:22414802]
	ENSG00000158748	[pubmed:11442897][pubmed:12627464][pubmed:15823158][pubmed:15896229][pubmed:19590397][pubmed:19782122]
	ENSG00000147246	[pubmed:11988161][pubmed:12627464][pubmed:12853111][pubmed:12934707][pubmed:15093687][pubmed:15241435][pubmed:15313842][pubmed:16964084][pubmed:17964050][pubmed:18715570][pubmed:18772038][pubmed:19339052][pubmed:19496825][pubmed:23765961]
	ENSG00000102468	[pubmed:10484964][pubmed:11121191][pubmed:11121203][pubmed:11402448][pubmed:11461713][pubmed:11803534][pubmed:12476329][pubmed:12622403][pubmed:12874600][pubmed:14508013][pubmed:14993040][pubmed:15241435][pubmed:15313842][pubmed:16026119][pubmed:16806099][pubmed:16814396][pubmed:16856120][pubmed:16964176][pubmed:17183148][pubmed:17221840][pubmed:17339524][pubmed:17506229][pubmed:17510953][pubmed:…
	ENSG00000178394	[pubmed:11742136][pubmed:11992564][pubmed:14998306][pubmed:15199368][pubmed:15447813][pubmed:16467535][pubmed:16856120][pubmed:16964084][pubmed:16964176][pubmed:17192951][pubmed:17401528][pubmed:17570737][pubmed:17724868][pubmed:18387740][pubmed:18639564][pubmed:18644006][pubmed:18715570][pubmed:19224112][pubmed:19326813][pubmed:19590397][pubmed:19639876][pubmed:19829169][pubmed:19897250][pubmed:…
	ENSG00000139287	[pubmed:15476687][pubmed:15941494][pubmed:16192985][pubmed:16203956][pubmed:16436194][pubmed:16806105][pubmed:17011525][pubmed:17217922][pubmed:17408646][pubmed:17692928][pubmed:17892388][pubmed:18801407][pubmed:19125159][pubmed:19162119][pubmed:19272410][pubmed:19356604][pubmed:19548263][pubmed:19588223][pubmed:19590397][pubmed:19679166][pubmed:19734157][pubmed:19748542][pubmed:20052688][pubmed:…	[rs7305115]
	ENSG00000176697	[pubmed:15384083][pubmed:17151862][pubmed:17959306][pubmed:18329817][pubmed:18600033][pubmed:18602452][pubmed:18759323][pubmed:18781861][pubmed:19335934][pubmed:19423950][pubmed:19473709][pubmed:19589373][pubmed:19621014][pubmed:19661618][pubmed:19885623][pubmed:20014955][pubmed:20016225][pubmed:20037522][pubmed:20195291][pubmed:20220593][pubmed:20346518][pubmed:20515664][pubmed:20728877][pubmed:…
	ENSG00000159640	[pubmed:12203048][pubmed:15949885][pubmed:16736244][pubmed:16924268][pubmed:17499413][pubmed:19339052][pubmed:19409959][pubmed:19439995][pubmed:19734157][pubmed:19918760][pubmed:20639003][pubmed:22348891][pubmed:22688325][pubmed:22808171][pubmed:8641725]
	ENSG00000135744	[pubmed:1499274][pubmed:15949885][pubmed:16736244][pubmed:17499413][pubmed:18628677]
	ENSG00000242689	[pubmed:16797081][pubmed:18603262]
	ENSG00000118260	[pubmed:12452479][pubmed:15999345][pubmed:16978443][pubmed:17006024][pubmed:17548750][pubmed:18221628][pubmed:19548263][pubmed:19844206][pubmed:20219685][pubmed:20533262][pubmed:20643483][pubmed:20943350][pubmed:21215389][pubmed:21937024][pubmed:22574704][pubmed:23293139][pubmed:23619509]
	ENSG00000135312	[pubmed:10432472][pubmed:11457425][pubmed:12496953][pubmed:12627464][pubmed:16400147][pubmed:16856120][pubmed:16964176][pubmed:17510950][pubmed:19639876][pubmed:19702551][pubmed:19829169][pubmed:19897250][pubmed:20638825][pubmed:21169892][pubmed:22064162]
	ENSG00000089250	[pubmed:16964084][pubmed:17579350][pubmed:20052609][pubmed:20470850][pubmed:21577011]
	ENSG00000164867	[pubmed:16964084][pubmed:17579350][pubmed:20163778][pubmed:21577011][pubmed:22031268]
	ENSG00000005421	[pubmed:17183021][pubmed:19651761][pubmed:22975224]
	ENSG00000007171	[pubmed:16964084][pubmed:21630437]
	ENSG00000073756	[pubmed:10905626][pubmed:12397273][pubmed:15167063][pubmed:20034614][pubmed:20588070]
	ENSG00000110801	[pubmed:18504423][pubmed:22934761]
	ENSG00000132326	[pubmed:19693801][pubmed:21997575][pubmed:22209125][pubmed:22721547]
	ENSG00000106366	[pubmed:18794724][pubmed:22503724]
	ENSG00000089041	[pubmed:16822851][pubmed:17558618][pubmed:18543274][pubmed:18801407][pubmed:19548263][pubmed:20863517]
	ENSG00000180914	[pubmed:19015103][pubmed:19515497][pubmed:20708845][pubmed:22510359]
	ENSG00000148053	[pubmed:19124685][pubmed:19548263][pubmed:19844206][pubmed:20014955][pubmed:20124106][pubmed:21215389][pubmed:22609366][pubmed:22802923]
	ENSG00000157168	[pubmed:17449450][pubmed:19367584]
	ENSG00000113580	[pubmed:10442170][pubmed:10903817][pubmed:11566214][pubmed:1342065][pubmed:16580345][pubmed:17524489][pubmed:18286599][pubmed:18423443][pubmed:18536531][pubmed:19051288][pubmed:19234457][pubmed:19373457][pubmed:19548263][pubmed:19783104][pubmed:20047716][pubmed:20219685][pubmed:20399565][pubmed:23123359][pubmed:23449091]
	ENSG00000170485	[pubmed:19693801]
	ENSG00000133794	[pubmed:19693801]
	ENSG00000174697	[pubmed:17254427][pubmed:17275915][pubmed:19382181][pubmed:23026132]
	ENSG00000197386	[pubmed:19115052][pubmed:22974690]
	ENSG00000136244	[pubmed:16946190][pubmed:17094069][pubmed:18458677][pubmed:20031642][pubmed:20176930][pubmed:20955778][pubmed:21494108][pubmed:21843370][pubmed:21906753][pubmed:22921153][pubmed:7750122][pubmed:8083606][pubmed:8677754]
	ENSG00000125538	[pubmed:18496214][pubmed:18728809][pubmed:19629761][pubmed:20044070][pubmed:20574126][pubmed:21843370][pubmed:21906753][pubmed:22921153][pubmed:23276701]
	ENSG00000115008	[pubmed:18496214][pubmed:19158434][pubmed:20574126][pubmed:24103372]
	ENSG00000082701	[pubmed:17628506][pubmed:19581563][pubmed:20015462][pubmed:20219685][pubmed:23110823]
	ENSG00000196277	[pubmed:20038947][pubmed:20159343]
	ENSG00000132965	[pubmed:19622707]
	ENSG00000085563	[pubmed:17142980][pubmed:18215618][pubmed:18550244][pubmed:18834355][pubmed:19844206][pubmed:20555295][pubmed:20859246][pubmed:23820292]
	ENSG00000154928	[pubmed:18081710][pubmed:18591486][pubmed:19736353]
	ENSG00000149295	[pubmed:10402492][pubmed:12699776][pubmed:12957328][pubmed:13679114][pubmed:16632165][pubmed:17585060][pubmed:18501970][pubmed:18929622][pubmed:19390224][pubmed:20526230][pubmed:9513185]
	ENSG00000162946	[pubmed:11377748][pubmed:17449450][pubmed:17481393][pubmed:17675407][pubmed:17823207][pubmed:19548263][pubmed:20048751][pubmed:20850505][pubmed:21483430][pubmed:22547224][pubmed:22832659][pubmed:23602339]
	ENSG00000169252	[pubmed:19088492][pubmed:19887504]
	ENSG00000121671	[pubmed:19693801][pubmed:20195522]
	ENSG00000132693	[pubmed:17261316][pubmed:19433520][pubmed:19796676][pubmed:19892791][pubmed:20176930][pubmed:20574126][pubmed:20836906][pubmed:20955778][pubmed:21296145][pubmed:23277135][pubmed:23379997]
	ENSG00000134852	[pubmed:19693801][pubmed:20370469]
	ENSG00000047579	[pubmed:17964051][pubmed:18797396][pubmed:19065121][pubmed:19729970][pubmed:20822372][pubmed:20951386]
	ENSG00000103546	[pubmed:18081710][pubmed:18591486][pubmed:18779921][pubmed:18973248][pubmed:19105200][pubmed:19468717][pubmed:19649213][pubmed:19844206][pubmed:20017301][pubmed:20070865][pubmed:20588071][pubmed:22727709]
	ENSG00000069667	[pubmed:19693801][pubmed:20800221]	[rs12912233]
	ENSG00000080815	[pubmed:12447036][pubmed:14966176][pubmed:20052609][pubmed:20219685]
	ENSG00000112038	[pubmed:16906017][pubmed:18250953][pubmed:20194481][pubmed:22925223]
	ENSG00000169083	[pubmed:11543741][pubmed:15817010][pubmed:17178554][pubmed:17613104][pubmed:17945479][pubmed:20808127][pubmed:21883946][pubmed:7971517]
	ENSG00000111275	[pubmed:20180859]
	ENSG00000134184	[pubmed:18325667][pubmed:18420756][pubmed:22661588]
	ENSG00000151067	[pubmed:19388002][pubmed:20226536][pubmed:20723887][pubmed:22705413]
	ENSG00000141510	[pubmed:10702638][pubmed:10744817][pubmed:10847455][pubmed:11001367][pubmed:12397273][pubmed:12435851][pubmed:16403940][pubmed:17593631][pubmed:18410999][pubmed:18575718][pubmed:20219685][pubmed:20811722][pubmed:22695120][pubmed:8090036]
	ENSG00000105329	[pubmed:20219685][pubmed:21924590][pubmed:22825972]
DEPRESSION, POSTPARTUM	ENSG00000134824	[pubmed:20395685]
	ENSG00000176697	[pubmed:20169377]
DEPRESSIVE DISORDER, MAJOR	ENSG00000111664	[pubmed:14647404][pubmed:16302021][pubmed:17066254][pubmed:17938638][pubmed:17943025][pubmed:18325652][pubmed:19560507][pubmed:20826553][pubmed:22222462]
	ENSG00000089639	[pubmed:16086184]
	ENSG00000149295	[pubmed:12422061][pubmed:15927089][pubmed:18929622][pubmed:22796099][pubmed:23696934][pubmed:9513185]
	ENSG00000134852	[pubmed:10898925][pubmed:12898572][pubmed:15475734][pubmed:19224106][pubmed:19347611][pubmed:20370469][pubmed:22080789]
	ENSG00000181072	[pubmed:12116189][pubmed:19181679]
	ENSG00000108691	[pubmed:15296827]
	ENSG00000043591	[pubmed:12815745][pubmed:18797399]
	ENSG00000085563	[pubmed:12082591][pubmed:17913323][pubmed:17914325][pubmed:18550244][pubmed:18940259][pubmed:20555295][pubmed:20859246][pubmed:22306099][pubmed:22641028][pubmed:23188198]
	ENSG00000103546	[pubmed:10512149][pubmed:11927173][pubmed:15118352][pubmed:15539861][pubmed:17353941][pubmed:17917281][pubmed:19095219][pubmed:19564048][pubmed:20588071][pubmed:22727709][pubmed:23648227]
	ENSG00000113580	[pubmed:15576061][pubmed:16192984][pubmed:16580345][pubmed:19095219][pubmed:19906242][pubmed:20726698][pubmed:21764460][pubmed:21907973][pubmed:22237309][pubmed:22832351][pubmed:22832853][pubmed:23123359]
	ENSG00000184634	[pubmed:12216017]
	ENSG00000147246	[pubmed:11282248][pubmed:11526472][pubmed:12707936][pubmed:12853111][pubmed:12934707][pubmed:15052272][pubmed:15927089][pubmed:19411841][pubmed:20015120][pubmed:20065966][pubmed:23765961]
	ENSG00000135312	[pubmed:12496953][pubmed:15365222][pubmed:19702551][pubmed:19897250]
	ENSG00000178394	[pubmed:15447813][pubmed:15534042][pubmed:16154547][pubmed:16395308][pubmed:17401528][pubmed:18484082][pubmed:18644006][pubmed:18706198][pubmed:18848359][pubmed:18982004][pubmed:19095219][pubmed:19458612][pubmed:19560507][pubmed:19730445][pubmed:23408467]
	ENSG00000169083	[pubmed:17365134][pubmed:17613104]
	ENSG00000047579	[pubmed:17264804][pubmed:17964051][pubmed:19065121][pubmed:20822372][pubmed:20951386]
	ENSG00000091831	[pubmed:12605096][pubmed:15576061][pubmed:17365134][pubmed:22051074][pubmed:22901010]
	ENSG00000089041	[pubmed:16822851][pubmed:17558618][pubmed:17963976][pubmed:19330776][pubmed:20863517][pubmed:21335057][pubmed:23269209]
	ENSG00000197747	[pubmed:17510952][pubmed:18838110][pubmed:19702551][pubmed:20863517]
	ENSG00000176697	[pubmed:12842310][pubmed:16979146][pubmed:17401528][pubmed:18852698][pubmed:18982004][pubmed:19095219][pubmed:19699537][pubmed:20016225][pubmed:20033742][pubmed:20195291][pubmed:20653908][pubmed:21129438][pubmed:21188787][pubmed:21510922][pubmed:22883353][pubmed:23165919][pubmed:23733090]
	ENSG00000184588	[pubmed:18785206]
	ENSG00000130203	[pubmed:10910427][pubmed:12701674][pubmed:15496436][pubmed:15791170][pubmed:16390369][pubmed:16954688][pubmed:17938638][pubmed:19135213][pubmed:19859025][pubmed:8915560][pubmed:9324236]
	ENSG00000136634	[pubmed:11952921][pubmed:19087313][pubmed:19786281]
	ENSG00000158748	[pubmed:11702016][pubmed:15823158][pubmed:19095219][pubmed:19590397][pubmed:20394784][pubmed:20737521]
	ENSG00000082701	[pubmed:18195729][pubmed:20033742][pubmed:20219685][pubmed:20618448][pubmed:20682308][pubmed:23030648]
	ENSG00000066468	[pubmed:19095219][pubmed:22404656]
	ENSG00000120907	[pubmed:19095219][pubmed:20493668]
	ENSG00000118260	[pubmed:12452479][pubmed:14673215][pubmed:17258370][pubmed:17300755][pubmed:18213625][pubmed:18678793][pubmed:19194961][pubmed:20643483][pubmed:20957653][pubmed:21598377][pubmed:22293360][pubmed:23537502]
	ENSG00000160299	[pubmed:19448849][pubmed:19937158]
	ENSG00000112715	[pubmed:17257729][pubmed:19700204][pubmed:20417690]
	ENSG00000101144	[pubmed:19846067][pubmed:21896235]
	ENSG00000160307	[pubmed:18939940][pubmed:19497163]
	ENSG00000117152	[pubmed:11326297][pubmed:18434012][pubmed:21912391]
	ENSG00000168621	[pubmed:18313696][pubmed:20125088]	[rs270545,rs270545]
	ENSG00000196277	[pubmed:20038947]	[rs9870680]
	ENSG00000112531	[pubmed:19545858][pubmed:20516156]	[rs4709845]
DERMATITIS AND ECZEMA	ENSG00000164400	[pubmed:13679820][pubmed:16487109]
	ENSG00000113525	[pubmed:14581138][pubmed:17620072]
	ENSG00000143631	[pubmed:16815158][pubmed:16990802][pubmed:17581619]
DIABETES	ENSG00000101200	[pubmed:14678298][pubmed:18566338][pubmed:19056558][pubmed:20700531]
	ENSG00000135100	[pubmed:10840995][pubmed:11270685][pubmed:12488961][pubmed:12529398][pubmed:15001650][pubmed:18297260][pubmed:20210571][pubmed:21170474][pubmed:21463240][pubmed:21989597][pubmed:23157689][pubmed:9075802]
	ENSG00000171105	[pubmed:14551916][pubmed:15114529][pubmed:16335791][pubmed:17563065][pubmed:19017805][pubmed:19931251][pubmed:2169826][pubmed:23059533][pubmed:23150283][pubmed:2544997][pubmed:8395436]
	ENSG00000187486	[pubmed:15115830][pubmed:15784703][pubmed:16731860][pubmed:18548275][pubmed:18662362][pubmed:19900242][pubmed:21210267][pubmed:21340152][pubmed:21981029][pubmed:22855734][pubmed:22957706]
DIABETES INSIPIDUS, NEUROGENIC	ENSG00000101200	[pubmed:11150885][pubmed:11748489][pubmed:11980620][pubmed:12012274][pubmed:12107248][pubmed:12359138][pubmed:12931042][pubmed:14510916][pubmed:14673472][pubmed:15538939][pubmed:16682840][pubmed:17727573][pubmed:18494865][pubmed:18578860][pubmed:18807739][pubmed:1881550][pubmed:19897608][pubmed:20520956][pubmed:4093246][pubmed:7057320][pubmed:8045958][pubmed:8989232][pubmed:9580132]	[rs28934878]
	ENSG00000162711	[pubmed:11748489][pubmed:12359138][pubmed:1572598][pubmed:15811933][pubmed:16060916][pubmed:19170711][pubmed:22524462][pubmed:22695750][pubmed:8370682][pubmed:8706292][pubmed:8989232]
DIABETES MELLITUS	ENSG00000106633	[pubmed:11574410][pubmed:16059790][pubmed:16268330][pubmed:17937063][pubmed:18571549][pubmed:20337973][pubmed:21921030][pubmed:22038522][pubmed:23799006][pubmed:7789636][pubmed:7951673][pubmed:8150222][pubmed:8359581][pubmed:9049484]
	ENSG00000163599	[pubmed:11016460][pubmed:12021137][pubmed:12515273][pubmed:12919291][pubmed:15142525][pubmed:15657618][pubmed:15711022][pubmed:16046318][pubmed:17496359][pubmed:19547759][pubmed:21620894]
	ENSG00000087237	[pubmed:11369008][pubmed:12032161][pubmed:14608418][pubmed:15138631][pubmed:15644403][pubmed:17991668][pubmed:19642912][pubmed:19878569][pubmed:20398902][pubmed:20581105][pubmed:21689002][pubmed:22073289][pubmed:9469586]
	ENSG00000101200	[pubmed:14678298][pubmed:1542564][pubmed:1613861][pubmed:18566338][pubmed:19056558][pubmed:20700531][pubmed:22238590][pubmed:8602754]
	ENSG00000135100	[pubmed:10333942][pubmed:10510948][pubmed:10843190][pubmed:12488961][pubmed:12547858][pubmed:12574234][pubmed:15001650][pubmed:15660195][pubmed:16562587][pubmed:16760222][pubmed:17407072][pubmed:17620318][pubmed:19388975][pubmed:19900242][pubmed:21521320][pubmed:23616187]
	ENSG00000112096	[pubmed:12469626][pubmed:12606529][pubmed:18423055][pubmed:20097730][pubmed:20851292]
	ENSG00000130164	[pubmed:12870170][pubmed:12878589][pubmed:18097620][pubmed:19007590][pubmed:2200850][pubmed:8099307][pubmed:9638514][pubmed:9718350]
	ENSG00000187486	[pubmed:15115830][pubmed:15580558][pubmed:15784703][pubmed:16602010][pubmed:16670688][pubmed:17213273][pubmed:17259403][pubmed:17296510][pubmed:17446535][pubmed:17635943][pubmed:17890419][pubmed:17923772][pubmed:17976307][pubmed:18544102][pubmed:18662362][pubmed:18767144][pubmed:21210267][pubmed:21674179][pubmed:22957706][pubmed:23050777][pubmed:23667671]
	ENSG00000006071	[pubmed:12540637][pubmed:12559865][pubmed:15579791][pubmed:16416420][pubmed:17213273][pubmed:17446535][pubmed:18025408][pubmed:18758683][pubmed:18767144][pubmed:19021632][pubmed:20042013][pubmed:21674179][pubmed:22381691]
	ENSG00000257017	[pubmed:14629808][pubmed:15047650][pubmed:16123372][pubmed:17525367][pubmed:17939622][pubmed:18848136][pubmed:19347351][pubmed:19490627][pubmed:20415560][pubmed:22098782][pubmed:23761102]
	ENSG00000113161	[pubmed:18815589][pubmed:20388088]
	ENSG00000091831	[pubmed:11894143][pubmed:18367190][pubmed:18854778][pubmed:22810499][pubmed:24140101]
	ENSG00000132693	[pubmed:10449692][pubmed:10982535][pubmed:10985497][pubmed:16189249][pubmed:16644712][pubmed:17261875][pubmed:18924263][pubmed:19095725][pubmed:19892791][pubmed:20361391][pubmed:21094359][pubmed:21149504][pubmed:21525158][pubmed:23274901]
	ENSG00000198929	[pubmed:18235038][pubmed:18766325][pubmed:19111066][pubmed:19943157][pubmed:23658158]
	ENSG00000175003	[pubmed:17476355][pubmed:19381165]
	ENSG00000136244	[pubmed:11287357][pubmed:12589429][pubmed:12846758][pubmed:15180970][pubmed:15458685][pubmed:16988089][pubmed:17043079][pubmed:17716775][pubmed:20682019][pubmed:20856927][pubmed:21149504][pubmed:21478228][pubmed:21558879][pubmed:22012292]
	ENSG00000121351	[pubmed:12086946][pubmed:12431815][pubmed:1362147][pubmed:16804197][pubmed:17617411][pubmed:19573128][pubmed:19794060][pubmed:2195544][pubmed:7929617][pubmed:8212454][pubmed:8277951][pubmed:9588445]
	ENSG00000084207	[pubmed:16927413][pubmed:18430527][pubmed:22086798]
	ENSG00000134184	[pubmed:16390810][pubmed:16798650][pubmed:16927413][pubmed:17979505][pubmed:22086798][pubmed:23296061][pubmed:23296494]
	ENSG00000182759	[pubmed:19573128][pubmed:22293672][pubmed:23975026]
	ENSG00000142168	[pubmed:11522679][pubmed:12624725][pubmed:12751697][pubmed:12787913][pubmed:16324912][pubmed:17142144][pubmed:17209802][pubmed:17914031][pubmed:18423055][pubmed:19519395][pubmed:20851292]
	ENSG00000148737	[pubmed:17181866][pubmed:18264689][pubmed:18282631][pubmed:18291022][pubmed:18398040][pubmed:18931037][pubmed:19105201][pubmed:19713311][pubmed:20640398][pubmed:20682688][pubmed:21441683][pubmed:23041303]
DIABETES MELLITUS, PERMANENT NEONATAL	ENSG00000006071	[pubmed:16613899][pubmed:16885549][pubmed:17213273][pubmed:17317760][pubmed:17919176][pubmed:18662362][pubmed:19351728][pubmed:19496967][pubmed:22768668][pubmed:22796691][pubmed:22859427][pubmed:23050777]
	ENSG00000187486	[pubmed:15448106][pubmed:15448107][pubmed:15580558][pubmed:15583126][pubmed:16019717][pubmed:16609879][pubmed:16731833][pubmed:17213273][pubmed:18279778][pubmed:19656320][pubmed:20220270][pubmed:20466780][pubmed:20546268][pubmed:21054355][pubmed:22859427][pubmed:23382304]
DIABETES MELLITUS, TYPE 1	ENSG00000175354	[pubmed:17554260][pubmed:18978792][pubmed:19073967][pubmed:19336676][pubmed:19430480][pubmed:21246196][pubmed:21984578][pubmed:22021207][pubmed:22315323][pubmed:22960018][pubmed:23804260]	[rs1893217,rs1893217][rs2542151]
	ENSG00000163599	[pubmed:10052685][pubmed:10619986][pubmed:10671941][pubmed:11286636][pubmed:11894970][pubmed:12021137][pubmed:12047362][pubmed:12919291][pubmed:16046318][pubmed:16390390][pubmed:18292987][pubmed:18580850][pubmed:18978792][pubmed:19332045][pubmed:19430480][pubmed:21829393][pubmed:23261825][pubmed:9259273]	[rs3087243,rs3087243][rs3087243]
	ENSG00000150637	[pubmed:17554260][pubmed:18971939][pubmed:19536154][pubmed:19624611][pubmed:20089178][pubmed:21521299][pubmed:21765104][pubmed:21829393][pubmed:22941566][pubmed:23073294]	[rs763361,rs763361][rs763361]
	ENSG00000185559	[pubmed:19966805]	[rs941576]
	ENSG00000065361	[pubmed:17554260][pubmed:17554300][pubmed:18198356][pubmed:18462017][pubmed:18940880][pubmed:18978792][pubmed:19430480][pubmed:19956107][pubmed:19956108][pubmed:20668683][pubmed:20962850][pubmed:21829393][pubmed:21873553][pubmed:22069271]	[rs11171739][rs1701704][rs2292239,rs2292239][rs2292239]
	ENSG00000115267	[pubmed:17554260][pubmed:17989522][pubmed:18071670][pubmed:18927125][pubmed:19324880][pubmed:19430480][pubmed:19797678][pubmed:19841890][pubmed:20351698][pubmed:20644636][pubmed:21304886][pubmed:21829393][pubmed:23144876][pubmed:23152055]	[rs1990760,rs1990760][rs1990760]
	ENSG00000168685	[pubmed:16818678][pubmed:17554260][pubmed:18563381][pubmed:19547759][pubmed:19744146][pubmed:22069271][pubmed:23454692]	[rs6897932,rs6897932]
	ENSG00000079739	[pubmed:10320922][pubmed:19430480][pubmed:8088756]	[rs2269241,rs2269241]
	ENSG00000172575	[pubmed:18840781][pubmed:19465406][pubmed:21829393]	[rs7171171][rs8035957,rs8035957]
	ENSG00000105397	[pubmed:19966805][pubmed:21829393]	[rs2304256]
	ENSG00000160185	[pubmed:18840781][pubmed:19430480][pubmed:19956107][pubmed:21829393][pubmed:22315323][pubmed:22776074][pubmed:23804260]	[rs11203203,rs11203203][rs3788013][rs9976767,rs9976767]
	ENSG00000132170	[pubmed:14988278][pubmed:18211635][pubmed:18466209][pubmed:19455305]
	ENSG00000136244	[pubmed:11054276][pubmed:12719374][pubmed:15035974][pubmed:16464741][pubmed:16864906][pubmed:17315139][pubmed:17498265][pubmed:18692934][pubmed:19034420][pubmed:19834879][pubmed:23246692]
	ENSG00000125538	[pubmed:10671304][pubmed:16464741][pubmed:16864906][pubmed:1698309][pubmed:17595242][pubmed:20173777][pubmed:21705657][pubmed:8906850]
	ENSG00000017427	[pubmed:10189536][pubmed:11175313][pubmed:11994404][pubmed:14735147][pubmed:15140033][pubmed:17218729][pubmed:18317720][pubmed:8177047][pubmed:9440474]
	ENSG00000111424	[pubmed:12482639][pubmed:16753019][pubmed:16806146][pubmed:16845795][pubmed:16905645][pubmed:17130562][pubmed:17959356][pubmed:17985306][pubmed:18161000][pubmed:18261376][pubmed:18552362][pubmed:18694980][pubmed:21584699][pubmed:22361322][pubmed:23209686]
	ENSG00000128789	[pubmed:17554260][pubmed:18978792][pubmed:21829393]	[rs2542151]
	ENSG00000129965	[pubmed:11134089][pubmed:11679444][pubmed:12364437][pubmed:14747289][pubmed:15008838][pubmed:16514546][pubmed:17130560][pubmed:17554260][pubmed:17632545][pubmed:1909861][pubmed:21829393][pubmed:22069105][pubmed:9279485]	[rs1004446][rs3741208][rs689,rs1004446]
	ENSG00000197728	[pubmed:17554300][pubmed:18462017][pubmed:19039033][pubmed:22144904]	[rs11171739]
	ENSG00000180176	[pubmed:15303408][pubmed:19430480][pubmed:7789624][pubmed:8739920][pubmed:9313762]	[rs7111341]
	ENSG00000100385	[pubmed:21829393][pubmed:21875375]	[rs743777]
DIABETES MELLITUS, TYPE 2	ENSG00000105221	[pubmed:17327441][pubmed:19164855]
	ENSG00000171105	[pubmed:10084586][pubmed:11679436][pubmed:14551916][pubmed:1470163][pubmed:1607076][pubmed:1683636][pubmed:17855644][pubmed:18316360][pubmed:18828733][pubmed:19059538][pubmed:19688022][pubmed:20416077][pubmed:22775283][pubmed:23303383][pubmed:2566545][pubmed:2684714][pubmed:2894731][pubmed:2906902][pubmed:2907293][pubmed:7657032][pubmed:8263133][pubmed:9495343][pubmed:9609127]	[rs182552223]
	ENSG00000169047	[pubmed:10206679][pubmed:10430617][pubmed:11038788][pubmed:11256583][pubmed:11641236][pubmed:11775217][pubmed:11872698][pubmed:12679424][pubmed:14633864][pubmed:15127203][pubmed:15561966][pubmed:15688983][pubmed:17046546][pubmed:17443311][pubmed:17570749][pubmed:19418728][pubmed:19734900][pubmed:19996384][pubmed:20437825][pubmed:21834909][pubmed:22001674][pubmed:22994406][pubmed:8104271][pubmed:8…
	ENSG00000121653	[pubmed:10700186]
	ENSG00000154415	[pubmed:10389856][pubmed:10868947][pubmed:11793847][pubmed:12185156][pubmed:12831406][pubmed:14767904][pubmed:15181086][pubmed:15231141][pubmed:23133645][pubmed:7581368][pubmed:7926294][pubmed:9653600][pubmed:9726244]	[rs35449651]
	ENSG00000181856	[pubmed:11947963][pubmed:12079888][pubmed:1348023][pubmed:1348045][pubmed:1521731][pubmed:17107852][pubmed:1756912][pubmed:1978828][pubmed:1999488][pubmed:20625434][pubmed:21604201][pubmed:22384078][pubmed:22473005][pubmed:22744628][pubmed:7868815][pubmed:7983800][pubmed:8039605][pubmed:8904924]	[rs121434581]
	ENSG00000159399	[pubmed:11319725][pubmed:7489847][pubmed:7883120][pubmed:7883122][pubmed:7883123][pubmed:8721778][pubmed:8786021][pubmed:8834247][pubmed:8911786][pubmed:9519744][pubmed:9794109]
	ENSG00000010704	[pubmed:10695662][pubmed:11423500][pubmed:11454185][pubmed:11763282][pubmed:12148086][pubmed:12601293][pubmed:12783844][pubmed:15222129][pubmed:16306377][pubmed:18521456][pubmed:18566337][pubmed:19876870][pubmed:20097100][pubmed:22908207]
	ENSG00000104812	[pubmed:10447527][pubmed:10770201][pubmed:11092303][pubmed:11189236][pubmed:12411100][pubmed:12870167][pubmed:17356695][pubmed:7796924][pubmed:7913686][pubmed:7983804][pubmed:7983805][pubmed:8690180][pubmed:8721777][pubmed:9267990][pubmed:9389424]
	ENSG00000112164	[pubmed:15364163][pubmed:15975668][pubmed:19164583][pubmed:20115929][pubmed:21638053][pubmed:23602926][pubmed:8194659][pubmed:8911786]
	ENSG00000115263	[pubmed:10826511][pubmed:17045357][pubmed:17977958][pubmed:18599616][pubmed:20080751][pubmed:20382838][pubmed:21495117][pubmed:23271639][pubmed:23314196][pubmed:7983806][pubmed:8194659][pubmed:8405712][pubmed:8635644][pubmed:8911786]
	ENSG00000165060	[pubmed:10102712][pubmed:10102715][pubmed:11862710][pubmed:15827563][pubmed:22399236][pubmed:9588463]
	ENSG00000171564	[pubmed:19479237][pubmed:20536507][pubmed:8908392]
	ENSG00000149295	[pubmed:11093282][pubmed:14623356][pubmed:18834717][pubmed:8260195]
	ENSG00000163599	[pubmed:11158025][pubmed:11606170][pubmed:15305888][pubmed:19479237][pubmed:20416077][pubmed:20536507][pubmed:20805278][pubmed:21291098][pubmed:21620894]
	ENSG00000132693	[pubmed:12618085][pubmed:15105038][pubmed:16681424][pubmed:17044846][pubmed:17499233][pubmed:17584094][pubmed:17900590][pubmed:18853133][pubmed:19892791][pubmed:20433554][pubmed:20716378][pubmed:21262584][pubmed:22787179][pubmed:23257395][pubmed:23720882]
	ENSG00000092009	[pubmed:11303326][pubmed:12165749]
	ENSG00000087237	[pubmed:11369008][pubmed:11872695][pubmed:12663600][pubmed:15138631][pubmed:15644403][pubmed:17512305][pubmed:18823627][pubmed:18841571][pubmed:19479237][pubmed:20006332][pubmed:20536507][pubmed:20714348][pubmed:21185205][pubmed:21689002][pubmed:21765051][pubmed:22073289][pubmed:9469586]
	ENSG00000108691	[pubmed:15349727][pubmed:16050950][pubmed:17372317][pubmed:17982227][pubmed:18219773][pubmed:18762729][pubmed:19357773][pubmed:19781803][pubmed:20416077][pubmed:20488574][pubmed:20960176][pubmed:21890375][pubmed:21975431]
	ENSG00000114200	[pubmed:11793025][pubmed:15258737][pubmed:16150144][pubmed:17096857][pubmed:17852836][pubmed:20807286]
	ENSG00000130203	[pubmed:11126401][pubmed:11879722][pubmed:11910554][pubmed:12706318][pubmed:14674716][pubmed:15514092][pubmed:15600186][pubmed:15841787][pubmed:16295048][pubmed:16933203][pubmed:17199722][pubmed:17689519][pubmed:18774543][pubmed:19628211][pubmed:20381392][pubmed:20571754][pubmed:20714348][pubmed:21347323][pubmed:22028770][pubmed:22520940][pubmed:3210824][pubmed:7615844][pubmed:9056109]
	ENSG00000189058	[pubmed:1485944][pubmed:7895459][pubmed:7913935]
	ENSG00000224916	[pubmed:20571754][pubmed:20714348][pubmed:8911786]
	ENSG00000084674	[pubmed:11203157][pubmed:11869298][pubmed:12658909][pubmed:14746565][pubmed:16419488][pubmed:1685948][pubmed:19479237][pubmed:20536507][pubmed:2064632][pubmed:21546767][pubmed:23053881][pubmed:23720882][pubmed:2562831][pubmed:7657029][pubmed:8261646][pubmed:8750763]	[rs2681019]
	ENSG00000118137	[pubmed:11853190][pubmed:12957326][pubmed:14510906][pubmed:15910632][pubmed:1677323][pubmed:16781717][pubmed:17287470][pubmed:17654446][pubmed:17727676][pubmed:18823627][pubmed:20571754][pubmed:20714348][pubmed:22359512][pubmed:2562831][pubmed:3113537][pubmed:3452804][pubmed:3936351][pubmed:7820935]
	ENSG00000135046	[pubmed:11574426][pubmed:15476183][pubmed:21378178]
	ENSG00000111275	[pubmed:15318096][pubmed:18216179][pubmed:19876063][pubmed:8877297][pubmed:8941476][pubmed:9752691]
	ENSG00000145192	[pubmed:16046317][pubmed:17062776][pubmed:18316360][pubmed:20482516][pubmed:22842477][pubmed:23907641]
	ENSG00000135744	[pubmed:10383081][pubmed:10608470][pubmed:12716844][pubmed:12728975][pubmed:15364166][pubmed:18413162][pubmed:18849600][pubmed:19327134][pubmed:19479237][pubmed:20536507][pubmed:20592051][pubmed:21421655][pubmed:7475619][pubmed:8596493][pubmed:9218178][pubmed:9258285][pubmed:9535411][pubmed:9893168]
	ENSG00000188778	[pubmed:10714358][pubmed:10826514][pubmed:11683767][pubmed:11699048][pubmed:11769635][pubmed:12037740][pubmed:12410955][pubmed:12411100][pubmed:15355441][pubmed:16444766][pubmed:17825092][pubmed:18249219][pubmed:19479237][pubmed:19659999][pubmed:20503258][pubmed:20536507][pubmed:7609750][pubmed:8968849][pubmed:9405912][pubmed:9709965]
	ENSG00000169252	[pubmed:11358945][pubmed:11380082][pubmed:11672459][pubmed:12390345][pubmed:12502697][pubmed:12605574][pubmed:12943691][pubmed:14693408][pubmed:15355441][pubmed:17150099][pubmed:18249219][pubmed:18316360][pubmed:19479237][pubmed:20416077][pubmed:20536507][pubmed:21036322][pubmed:21565989][pubmed:22864926][pubmed:22937051][pubmed:9709965]
	ENSG00000148926	[pubmed:10609119][pubmed:10698123][pubmed:12667633][pubmed:12716843][pubmed:12753312][pubmed:22960655]
	ENSG00000159346	[pubmed:15277397][pubmed:15918014][pubmed:15983228][pubmed:16505255][pubmed:17003341][pubmed:17216283][pubmed:17391161][pubmed:17416799][pubmed:18466348][pubmed:18548168][pubmed:18622492][pubmed:19631916][pubmed:23351195]
	ENSG00000196839	[pubmed:10459555][pubmed:12706317][pubmed:1446805][pubmed:15281007][pubmed:15641690][pubmed:1628771][pubmed:20800300][pubmed:7705022][pubmed:7924873][pubmed:9285775]
	ENSG00000143727	[pubmed:10665340][pubmed:12640337][pubmed:15281007][pubmed:15765222][pubmed:18054739][pubmed:19622628][pubmed:9198310]
	ENSG00000159640	[pubmed:10608470][pubmed:10862639][pubmed:12165749][pubmed:15300633][pubmed:15639198][pubmed:16108844][pubmed:16936219][pubmed:17044652][pubmed:17054027][pubmed:18154415][pubmed:18404607][pubmed:18849600][pubmed:19126661][pubmed:19207872][pubmed:19286757][pubmed:19286758][pubmed:19502259][pubmed:19655271][pubmed:19857476][pubmed:20565247][pubmed:22113528][pubmed:22607040][pubmed:23846111][pubmed:…
	ENSG00000105329	[pubmed:11576951][pubmed:11992481][pubmed:12649573][pubmed:15622443][pubmed:17622752][pubmed:18587729][pubmed:19357773][pubmed:19479237][pubmed:20416077][pubmed:20536507][pubmed:21885147][pubmed:23399816][pubmed:23595247]
	ENSG00000106089	[pubmed:11719842][pubmed:17912268][pubmed:22939844]
	ENSG00000160691	[pubmed:10372739][pubmed:21536720]
	ENSG00000188404	[pubmed:10692053][pubmed:12200076][pubmed:22119815][pubmed:22921892]
	ENSG00000169439	[pubmed:12708751][pubmed:14674716]
	ENSG00000143171	[pubmed:12175776][pubmed:18269685]	[rs10918169]
	ENSG00000171862	[pubmed:11270682][pubmed:14623110][pubmed:20929508][pubmed:21665207][pubmed:22970944]
	ENSG00000067606	[pubmed:12905622][pubmed:12905767][pubmed:12905768][pubmed:12970910][pubmed:15891936][pubmed:18615853][pubmed:20416077]
	ENSG00000005421	[pubmed:10677395][pubmed:11398141][pubmed:11409295][pubmed:12849920][pubmed:15124181][pubmed:16919539][pubmed:17334638][pubmed:18413200][pubmed:18497471][pubmed:18823627][pubmed:19151417][pubmed:19479237][pubmed:20536507][pubmed:21765051][pubmed:21803130][pubmed:22846213][pubmed:8960946]
	ENSG00000051382	[pubmed:10768097][pubmed:11016459][pubmed:11246893][pubmed:12502677][pubmed:15653324][pubmed:19097921][pubmed:20107106][pubmed:23272147]	[rs361072]
	ENSG00000004799	[pubmed:15776585][pubmed:21816445][pubmed:22019269][pubmed:9787110]
	ENSG00000143799	[pubmed:12438293][pubmed:15895395][pubmed:17540609][pubmed:23040216]
	ENSG00000112038	[pubmed:16140553][pubmed:18518884]
	ENSG00000106459	[pubmed:12832613][pubmed:16082529][pubmed:16326070][pubmed:18071027][pubmed:18678618][pubmed:21146886][pubmed:21283750][pubmed:23210442]
	ENSG00000138823	[pubmed:10990076][pubmed:12716735][pubmed:12775233][pubmed:12818411][pubmed:15028851][pubmed:16518588][pubmed:16721486]
	ENSG00000100985	[pubmed:11576356][pubmed:16023759][pubmed:17714581][pubmed:18587729][pubmed:19357773][pubmed:19909726][pubmed:19933990][pubmed:20571492][pubmed:20630610][pubmed:23229548]
	ENSG00000238130	[pubmed:11275948][pubmed:17097034][pubmed:17327435][pubmed:17513703][pubmed:18305958][pubmed:18560894][pubmed:18854778][pubmed:19556726][pubmed:21837403][pubmed:23281828][pubmed:23506158]
	ENSG00000175445	[pubmed:10871197][pubmed:11947965][pubmed:12655575][pubmed:12905705][pubmed:15189363][pubmed:15857159][pubmed:16741292][pubmed:17299379][pubmed:17681919][pubmed:18823627][pubmed:18985010][pubmed:19479237][pubmed:20416077][pubmed:20536507][pubmed:20571754][pubmed:21193198][pubmed:23089926][pubmed:7669092]
	ENSG00000160789	[pubmed:11243729][pubmed:11342468][pubmed:11440372][pubmed:12145775][pubmed:17327437][pubmed:17327460][pubmed:17327461][pubmed:17994215][pubmed:19859838][pubmed:20501691]
	ENSG00000102554	[pubmed:15937668][pubmed:17688680]
	ENSG00000127528	[pubmed:15937668][pubmed:17688680]
	ENSG00000136826	[pubmed:15937668][pubmed:17688680]
	ENSG00000164171	[pubmed:11978651][pubmed:12540964][pubmed:12938014][pubmed:15277394][pubmed:18806884][pubmed:19479237][pubmed:20536507][pubmed:21765051]
	ENSG00000104365	[pubmed:11932336]
	ENSG00000111537	[pubmed:15793175][pubmed:15935691][pubmed:18633108][pubmed:18804306][pubmed:19131459][pubmed:19241058][pubmed:19412572][pubmed:19608431][pubmed:20406624][pubmed:21747906][pubmed:22038522]
	ENSG00000111424	[pubmed:11275948][pubmed:11729524][pubmed:11887173][pubmed:12370862][pubmed:14714273][pubmed:17211561][pubmed:19186074][pubmed:19479237][pubmed:19584489][pubmed:20511061][pubmed:20536507][pubmed:20967696][pubmed:21764620][pubmed:22535393][pubmed:22814767][pubmed:23226566][pubmed:23506721]
	ENSG00000147852	[pubmed:12646233][pubmed:21087152]
	ENSG00000165392	[pubmed:11798788][pubmed:16098926]
	ENSG00000110245	[pubmed:11126401][pubmed:15059615][pubmed:15715433][pubmed:15910632][pubmed:16752169][pubmed:1677323][pubmed:17197160][pubmed:18823627][pubmed:19479237][pubmed:20536507][pubmed:20714348][pubmed:21185820][pubmed:21373834][pubmed:23542898][pubmed:3113537][pubmed:7909870]
	ENSG00000095637	[pubmed:11532984]
	ENSG00000157017	[pubmed:12974878][pubmed:15538935][pubmed:16759313][pubmed:18249219][pubmed:18848536][pubmed:19460888]
	ENSG00000169083	[pubmed:11940333][pubmed:18805913][pubmed:21470285]
	ENSG00000166592	[pubmed:10024077][pubmed:7859947][pubmed:8603763]
	ENSG00000175206	[pubmed:12687344][pubmed:15715685][pubmed:19479237][pubmed:20416077][pubmed:20536507][pubmed:22170009][pubmed:23288489][pubmed:9681733]
	ENSG00000008196	[pubmed:15940393][pubmed:16373396][pubmed:19325541]
	ENSG00000129911	[pubmed:15937668][pubmed:17688680]
	ENSG00000110799	[pubmed:12190891][pubmed:12381897][pubmed:16320153][pubmed:19029465][pubmed:19933990][pubmed:8862946][pubmed:8901668]
	ENSG00000130164	[pubmed:11231915][pubmed:12079852][pubmed:18210030][pubmed:18450172][pubmed:19479237][pubmed:20416077][pubmed:20536507][pubmed:20571754][pubmed:20714348][pubmed:21294679][pubmed:7712832][pubmed:8297539]
	ENSG00000165029	[pubmed:15721294][pubmed:18003760][pubmed:18215356][pubmed:18490524][pubmed:19059534][pubmed:19538231][pubmed:20571754][pubmed:20714348][pubmed:21829447][pubmed:22529894][pubmed:23139370][pubmed:23273975][pubmed:23381994]
	ENSG00000169856	[pubmed:10491763][pubmed:11323086]
	ENSG00000132694	[pubmed:17261673][pubmed:17287471][pubmed:17369523][pubmed:18231709][pubmed:21210224]
	ENSG00000118217	[pubmed:16505252][pubmed:17327457][pubmed:17440018][pubmed:18450959][pubmed:20739883][pubmed:21211013][pubmed:21841811]
	ENSG00000147889	[pubmed:17463248][pubmed:18368387][pubmed:18461161][pubmed:18469204][pubmed:18597214][pubmed:18633108][pubmed:18991055][pubmed:19033397][pubmed:19225753][pubmed:19862325][pubmed:19892838][pubmed:19915463][pubmed:20161779][pubmed:20509872][pubmed:20571754][pubmed:21968977][pubmed:22569928][pubmed:22923468][pubmed:23532257][pubmed:24012816]	[rs10811661]
	ENSG00000147883	[pubmed:17463246][pubmed:17463248][pubmed:17804762][pubmed:17928989][pubmed:18341427][pubmed:18368387][pubmed:18469204][pubmed:18477659][pubmed:19008344][pubmed:19247372][pubmed:19720844][pubmed:19794065][pubmed:19862325][pubmed:19892838][pubmed:20571754][pubmed:20802253][pubmed:21775993][pubmed:23134948]	[rs10811661]
	ENSG00000081721	[pubmed:16936214][pubmed:18269685][pubmed:19087671][pubmed:21211013]	[rs1503814]
	ENSG00000151348	[pubmed:17786204][pubmed:17928989][pubmed:18162508][pubmed:18210030][pubmed:18443202][pubmed:18544707][pubmed:18597214][pubmed:18633108][pubmed:19008344][pubmed:19380854][pubmed:19933996][pubmed:20571754][pubmed:20580033][pubmed:23052945][pubmed:23458876]
	ENSG00000117525	[pubmed:15203887][pubmed:16820938][pubmed:17249334][pubmed:17334638][pubmed:18000605][pubmed:20200314][pubmed:22238593]	[rs7542900]
	ENSG00000150907	[pubmed:16497530][pubmed:17555999][pubmed:19141580][pubmed:19346957][pubmed:20736318][pubmed:21442235][pubmed:21816244][pubmed:22140505]
	ENSG00000198380	[pubmed:17024311][pubmed:17574229]
	ENSG00000119912	[pubmed:12765971][pubmed:15039230][pubmed:17804762][pubmed:17827400][pubmed:19053027][pubmed:19592620][pubmed:19794065][pubmed:19809796][pubmed:19862325][pubmed:19933996][pubmed:20927120][pubmed:21084393][pubmed:21350842][pubmed:21490949][pubmed:22406741][pubmed:23298195]	[rs6583826]
	ENSG00000198408	[pubmed:12359146][pubmed:15793264][pubmed:17546623]
	ENSG00000125820	[pubmed:16873704]
	ENSG00000185149	[pubmed:17325259]
	ENSG00000198400	[pubmed:10528229][pubmed:17261673]
	ENSG00000112033	[pubmed:16285997][pubmed:16804087][pubmed:18627005][pubmed:19512923][pubmed:20200337][pubmed:20416077][pubmed:21300064][pubmed:21834910]
	ENSG00000110801	[pubmed:17516568][pubmed:19877155][pubmed:21439668][pubmed:21496327][pubmed:21554682][pubmed:21728808][pubmed:21862167][pubmed:22015693][pubmed:22934761][pubmed:23282078]
	ENSG00000148334	[pubmed:17266179][pubmed:17566096][pubmed:17979097][pubmed:19268562][pubmed:19371221]
	ENSG00000120833	[pubmed:16406727]
	ENSG00000186340	[pubmed:17334638]
	ENSG00000158773	[pubmed:15175273][pubmed:16035391][pubmed:16132950][pubmed:16186412][pubmed:16531745][pubmed:16936202][pubmed:18445538][pubmed:18593823][pubmed:18758746][pubmed:20739883]
	ENSG00000160712	[pubmed:15561970][pubmed:15562008][pubmed:17160948][pubmed:17570254][pubmed:17898129][pubmed:18853133][pubmed:20017315][pubmed:22642608]
	ENSG00000016082	[pubmed:16873704][pubmed:19619559]
	ENSG00000138160	[pubmed:17293876][pubmed:17827400][pubmed:17971426][pubmed:18443202][pubmed:19862325][pubmed:21490949][pubmed:22506066]
	ENSG00000131096	[pubmed:15983231][pubmed:17045646][pubmed:17325259][pubmed:18317469]
	ENSG00000134242	[pubmed:18310307][pubmed:18764813][pubmed:20805278][pubmed:22326526]
	ENSG00000065243	[pubmed:18437351][pubmed:18443202][pubmed:19380854][pubmed:19892838][pubmed:21084393]
	ENSG00000241837	[pubmed:19274082]
	ENSG00000114026	[pubmed:19486888][pubmed:19514640][pubmed:20562008][pubmed:22652274]
	ENSG00000131408	[pubmed:19292929][pubmed:20939869][pubmed:21042792]
	ENSG00000131910	[pubmed:12716764][pubmed:18781616][pubmed:20233523]
	ENSG00000125148	[pubmed:16518702][pubmed:18349110][pubmed:20050988][pubmed:22286214][pubmed:23148893]
	ENSG00000143437	[pubmed:16096055][pubmed:16098823][pubmed:18366646][pubmed:19416713][pubmed:20440072][pubmed:23567972]
	ENSG00000166603	[pubmed:11397906][pubmed:11692184][pubmed:19073769][pubmed:19255736][pubmed:19680233][pubmed:19794065][pubmed:20580033][pubmed:21921652][pubmed:22421923][pubmed:23130628][pubmed:23457408][pubmed:23727064]
	ENSG00000108175	[pubmed:19795399][pubmed:23457408]
	ENSG00000118515	[pubmed:16105029][pubmed:18209482][pubmed:18985156][pubmed:19764891]
	ENSG00000136167	[pubmed:16357806][pubmed:17476032][pubmed:19795399][pubmed:21419757]
	ENSG00000213398	[pubmed:18823627][pubmed:20571754][pubmed:20714348]
	ENSG00000124126	[pubmed:18602983][pubmed:20650312]
	ENSG00000169429	[pubmed:18442481][pubmed:18445251][pubmed:18835531][pubmed:19357773][pubmed:20019678][pubmed:21289263]
	ENSG00000091181	[pubmed:19479237][pubmed:20536507][pubmed:21193198]
	ENSG00000077238	[pubmed:19479237][pubmed:20416077][pubmed:20536507]
	ENSG00000113520	[pubmed:15123681][pubmed:18688110][pubmed:19479237][pubmed:20416077][pubmed:20536507][pubmed:20580039][pubmed:20852371][pubmed:21894160]
	ENSG00000158874	[pubmed:11714842][pubmed:12136402][pubmed:15830177][pubmed:18269685][pubmed:19216768]	[rs6413453]
	ENSG00000136689	[pubmed:12453918][pubmed:15286433][pubmed:17069782][pubmed:17286233][pubmed:17429083][pubmed:17847930][pubmed:18688110][pubmed:18853133][pubmed:19541594][pubmed:19792847][pubmed:8786086]
	ENSG00000125538	[pubmed:15286433][pubmed:17069782][pubmed:17595242][pubmed:19479237][pubmed:19792847][pubmed:20074280][pubmed:20483667][pubmed:20536507][pubmed:20835230][pubmed:21538043][pubmed:22112657][pubmed:22288582][pubmed:22521751][pubmed:22681257]
	ENSG00000115008	[pubmed:12631337][pubmed:15286433][pubmed:18315433][pubmed:19479237][pubmed:19792847][pubmed:20074280][pubmed:20536507][pubmed:21205020][pubmed:21538043][pubmed:21756351][pubmed:22288582][pubmed:22521751]
	ENSG00000150782	[pubmed:15941925][pubmed:16186395][pubmed:17445542][pubmed:18853133][pubmed:19110334][pubmed:20150558][pubmed:20416077][pubmed:20960175][pubmed:22141572]
	ENSG00000169194	[pubmed:19479237][pubmed:20536507][pubmed:24105413]
	ENSG00000136634	[pubmed:15622443][pubmed:16437243][pubmed:16690414][pubmed:18616700][pubmed:19031431][pubmed:19479237][pubmed:19608431][pubmed:20388104][pubmed:20416077][pubmed:20536507][pubmed:21861711][pubmed:22732092][pubmed:22886309][pubmed:23376084][pubmed:23541976][pubmed:23768819]
	ENSG00000115457	[pubmed:18210030][pubmed:18437351][pubmed:18461161][pubmed:19324937][pubmed:22189999][pubmed:22548717]
	ENSG00000146678	[pubmed:15616243][pubmed:18828733][pubmed:20144192][pubmed:22189999]
	ENSG00000102468	[pubmed:19690620]
	ENSG00000084207	[pubmed:18413200][pubmed:18430527][pubmed:20739761][pubmed:21352813][pubmed:22330623][pubmed:22377702][pubmed:22652274][pubmed:22858312][pubmed:23014993][pubmed:24008019]
	ENSG00000134184	[pubmed:17979505][pubmed:18413200][pubmed:18725054][pubmed:19102712][pubmed:20739761][pubmed:21352813][pubmed:22377702][pubmed:22652274][pubmed:22858312][pubmed:23014993][pubmed:23296494][pubmed:24008019]
	ENSG00000244067	[pubmed:18688176]
	ENSG00000107263	[pubmed:18678618][pubmed:19297053][pubmed:20416077][pubmed:21146886][pubmed:21283750]
	ENSG00000145321	[pubmed:10843180][pubmed:11230793][pubmed:12062854][pubmed:12894884][pubmed:16572495][pubmed:19479237][pubmed:20511061][pubmed:20536507][pubmed:21756351][pubmed:2691326][pubmed:9709981]
	ENSG00000138685	[pubmed:18279437][pubmed:19217457][pubmed:19930868]
	ENSG00000198734	[pubmed:10084586][pubmed:16138347][pubmed:19349859][pubmed:19558686][pubmed:19755774]
	ENSG00000180210	[pubmed:16138347][pubmed:19349859][pubmed:19755774][pubmed:21935671]
	ENSG00000091831	[pubmed:11275948][pubmed:17097034][pubmed:17327435][pubmed:17513703][pubmed:18305958][pubmed:18560894][pubmed:18854778][pubmed:19556726][pubmed:21837403][pubmed:23281828][pubmed:23506158]
	ENSG00000131558	[pubmed:18498660]
	ENSG00000181019	[pubmed:18413200][pubmed:19251446][pubmed:21989715]
	ENSG00000175197	[pubmed:17268797][pubmed:17620318][pubmed:17906960][pubmed:18680108][pubmed:19558691]
	ENSG00000121966	[pubmed:17390024][pubmed:18210030][pubmed:18461161]
	ENSG00000164400	[pubmed:19479237][pubmed:20536507][pubmed:22149626]
	ENSG00000087274	[pubmed:17003363][pubmed:19247266][pubmed:19479237][pubmed:20536507]
	ENSG00000092439	[pubmed:19149903][pubmed:20875900]
	ENSG00000164885	[pubmed:18598350][pubmed:19718565][pubmed:20847106][pubmed:21378178][pubmed:21611789][pubmed:22891507]
	ENSG00000135446	[pubmed:15821902][pubmed:19634152][pubmed:19695727]
	ENSG00000062598	[pubmed:18602983]
	ENSG00000198929	[pubmed:18235038][pubmed:18551039][pubmed:19111066][pubmed:19937226][pubmed:19943157][pubmed:20305679][pubmed:20722683][pubmed:23018631]
	ENSG00000183765	[pubmed:19855918]
	ENSG00000170458	[pubmed:12679473][pubmed:19479237][pubmed:19959758][pubmed:20536507][pubmed:21285942]
	ENSG00000111186	[pubmed:15386214][pubmed:18555673]
	ENSG00000101255	[pubmed:12791994][pubmed:15107844][pubmed:16123373][pubmed:18984671][pubmed:19291425][pubmed:19924153][pubmed:20393693][pubmed:20522600][pubmed:22577090]
	ENSG00000160791	[pubmed:11756347][pubmed:12610055][pubmed:16442182][pubmed:17428349][pubmed:17966842][pubmed:19357773][pubmed:19479237][pubmed:19700905][pubmed:19744740][pubmed:20536507][pubmed:21127830][pubmed:23250822]
	ENSG00000121807	[pubmed:11756347][pubmed:17428349][pubmed:19479237][pubmed:21508925]
	ENSG00000096717	[pubmed:19167483][pubmed:19876588][pubmed:21321189][pubmed:21331741][pubmed:21871827][pubmed:22228742][pubmed:22564731][pubmed:22613205][pubmed:22885181][pubmed:23133645]
	ENSG00000158828	[pubmed:17567565][pubmed:18495756]
	ENSG00000130234	[pubmed:11007831][pubmed:16765625][pubmed:18753062][pubmed:19034303][pubmed:20592051][pubmed:20660625][pubmed:21670585][pubmed:21993363][pubmed:23462816][pubmed:23745680]
	ENSG00000134324	[pubmed:17950103][pubmed:18693052][pubmed:19543209][pubmed:19799857][pubmed:20356931][pubmed:21263402][pubmed:22853689][pubmed:23426382]
[truncated: 3,770 more rows]
