# Supplementary material for: Exploring the cellular basis of human disease through a large-scale mapping of deleterious genes to cell types
Source: Genome Med. 2015 Sep 1;7(1):95. doi: 10.1186/s13073-015-0212-9 (PMC4557825; doi:10.1186/s13073-015-0212-9)
Supplement: Additional file 2 — Table S2. Mappings from each of the FANTOM5 project primary cell-type samples to its facet, sub-facet and cell-type group. CELL_TYPE: Name of the cell-type group that each sample was finally assigned to. The sample expression data was combined using these groups to produce expression profiles for 73 cell types. If the value in CELL_TYPE is NA then the sample was discarded, either due to a lack of replicate samples or because of the quality-control procedures. (XLS 42.5 kb) [file 13073_2015_212_MOESM2_ESM.xls]

## Sheet: Sheet1
SAMPLE_FF_ONTOLOGY_ID	FACET	SUB_FACET	CELL_TYPE
FF:11771-123I7	acinar cell	salivary acinar cell	acinar cell
FF:11772-123I8	acinar cell	salivary acinar cell	acinar cell
FF:11773-123I9	acinar cell	salivary acinar cell	acinar cell
FF:11220-116B5	acinar cell	sebocyte	acinar cell
FF:11301-117B5	acinar cell	sebocyte	acinar cell
FF:11533-120A3	amniotic epithelial cell	amniotic epithelial cell	amniotic epithelial cell
FF:11694-123A2	amniotic epithelial cell	amniotic epithelial cell	amniotic epithelial cell
FF:11500-119F6	astrocyte	astrocyte - cerebellum	astrocyte
FF:11580-120F5	astrocyte	astrocyte - cerebellum	astrocyte
FF:11661-122F5	astrocyte	astrocyte - cerebellum	astrocyte
FF:11235-116D2	astrocyte	astrocyte - cerebral cortex	astrocyte
FF:11316-117D2	astrocyte	astrocyte - cerebral cortex	astrocyte
FF:11392-118C6	astrocyte	astrocyte - cerebral cortex	astrocyte
FF:12243-129H2	basophil	basophil	NA
FF:11207-116A1	blood vessel endothelial cell	endothelial cell - aortic	blood vessel endothelial cell
FF:11263-116G3	blood vessel endothelial cell	endothelial cell - aortic	blood vessel endothelial cell
FF:11340-117F8	blood vessel endothelial cell	endothelial cell - aortic	blood vessel endothelial cell
FF:11412-118E8	blood vessel endothelial cell	endothelial cell - aortic	blood vessel endothelial cell
FF:11264-116G4	blood vessel endothelial cell	endothelial cell - artery	blood vessel endothelial cell
FF:11341-117F9	blood vessel endothelial cell	endothelial cell - artery	blood vessel endothelial cell
FF:11413-118E9	blood vessel endothelial cell	endothelial cell - artery	blood vessel endothelial cell
FF:11265-116G5	blood vessel endothelial cell	endothelial cell - microvascular	blood vessel endothelial cell
FF:11342-117G1	blood vessel endothelial cell	endothelial cell - microvascular	blood vessel endothelial cell
FF:11414-118F1	blood vessel endothelial cell	endothelial cell - microvascular	blood vessel endothelial cell
FF:11266-116G6	blood vessel endothelial cell	endothelial cell - thoracic	blood vessel endothelial cell
FF:11343-117G2	blood vessel endothelial cell	endothelial cell - thoracic	blood vessel endothelial cell
FF:11243-116E1	blood vessel endothelial cell	endothelial cell - umbilical vein	blood vessel endothelial cell
FF:11324-117E1	blood vessel endothelial cell	endothelial cell - umbilical vein	blood vessel endothelial cell
FF:11400-118D5	blood vessel endothelial cell	endothelial cell - umbilical vein	blood vessel endothelial cell
FF:11267-116G7	blood vessel endothelial cell	endothelial cell - vein	blood vessel endothelial cell
FF:11344-117G3	blood vessel endothelial cell	endothelial cell - vein	blood vessel endothelial cell
FF:11416-118F3	blood vessel endothelial cell	endothelial cell - vein	blood vessel endothelial cell
FF:11512-119G9	bronchial smooth muscle cell	bronchial smooth muscle cell	bronchial smooth muscle cell
FF:11592-120G8	bronchial smooth muscle cell	bronchial smooth muscle cell	bronchial smooth muscle cell
FF:11345-117G4	cardiac fibroblast	cardiac fibroblast	NA
FF:11268-116G8	cardiac fibroblast	cardiac fibroblast	NA
FF:11417-118F4	cardiac fibroblast	cardiac fibroblast	NA
FF:11452-119A3	cardiac fibroblast	cardiac fibroblast	cardiac fibroblast
FF:11456-119A7	cardiac fibroblast	cardiac fibroblast	cardiac fibroblast
FF:11460-119B2	cardiac fibroblast	cardiac fibroblast	cardiac fibroblast
FF:11525-119I4	cardiac myocyte	cardiac myocyte	NA
FF:11605-120I3	cardiac myocyte	cardiac myocyte	cardiac myocyte
FF:11686-122I3	cardiac myocyte	cardiac myocyte	cardiac myocyte
FF:11310-117C5	cd14+ monocyte derived endothelial progenitor cell	cd14+ monocyte derived endothelial progenitor cell	cd14+ monocyte derived endothelial progenitor cell
FF:11386-118B9	cd14+ monocyte derived endothelial progenitor cell	cd14+ monocyte derived endothelial progenitor cell	cd14+ monocyte derived endothelial progenitor cell
FF:11229-116C5	cd14+ monocyte derived endothelial progenitor cell	cd14+ monocyte derived endothelial progenitor cell	cd14+ monocyte derived endothelial progenitor cell
FF:11261-116G1	chondrocyte	chondrocyte	chondrocyte
FF:11338-117F6	chondrocyte	chondrocyte	chondrocyte
FF:11410-118E6	chondrocyte	chondrocyte	chondrocyte
FF:11339-117F7	chondrocyte	chondrocyte	chondrocyte
FF:11411-118E7	chondrocyte	chondrocyte	chondrocyte
FF:11323-117D9	ciliated epithelial cell	ciliated epithelial cell	ciliated epithelial cell
FF:11399-118D4	ciliated epithelial cell	ciliated epithelial cell	ciliated epithelial cell
FF:11242-116D9	ciliated epithelial cell	ciliated epithelial cell	ciliated epithelial cell
FF:11526-119I5	corneal epithelial cell	corneal epithelial cell	corneal epithelial cell
FF:11687-122I4	corneal epithelial cell	corneal epithelial cell	corneal epithelial cell
FF:11227-116C3	dendritic cell	dendritic cell - monocyte immature derived	dendritic cell - monocyte immature derived
FF:11384-118B7	dendritic cell	dendritic cell - monocyte immature derived	dendritic cell - monocyte immature derived
FF:11228-116C4	dendritic cell	dendritic cell - plasmacytoid	NA
FF:11904-125F5	dendritic cell	immature langerhans cell	immature langerhans cell
FF:11905-125F6	dendritic cell	immature langerhans cell	immature langerhans cell
FF:11901-125F2	dendritic cell	migratory langerhans cell	migratory langerhans cell
FF:11902-125F3	dendritic cell	migratory langerhans cell	migratory langerhans cell
FF:11903-125F4	dendritic cell	migratory langerhans cell	migratory langerhans cell
FF:11521-119H9	endothelial cell of hepatic sinusoid	endothelial cell of hepatic sinusoid	endothelial cell of hepatic sinusoid
FF:11601-120H8	endothelial cell of hepatic sinusoid	endothelial cell of hepatic sinusoid	endothelial cell of hepatic sinusoid
FF:11236-116D3	endothelial cell of lymphatic vessel	endothelial cell of lymphatic vessel	endothelial cell of lymphatic vessel
FF:11317-117D3	endothelial cell of lymphatic vessel	endothelial cell of lymphatic vessel	endothelial cell of lymphatic vessel
FF:11393-118C7	endothelial cell of lymphatic vessel	endothelial cell of lymphatic vessel	endothelial cell of lymphatic vessel
FF:11239-116D6	enteric smooth muscle cell	enteric smooth muscle cell	enteric smooth muscle cell
FF:11320-117D6	enteric smooth muscle cell	enteric smooth muscle cell	enteric smooth muscle cell
FF:11396-118D1	enteric smooth muscle cell	enteric smooth muscle cell	enteric smooth muscle cell
FF:11507-119G4	epithelial cell of esophagus	epithelial cell of esophagus	NA
FF:11929-125I3	epithelial cell of malassez	epithelial cell of malassez	epithelial cell of malassez
FF:11930-125I4	epithelial cell of malassez	epithelial cell of malassez	epithelial cell of malassez
FF:11253-116F2	epithelial cell of prostate	epithelial cell of prostate	NA
FF:11331-117E8	epithelial cell of prostate	epithelial cell of prostate	epithelial cell of prostate
FF:11404-118D9	epithelial cell of prostate	epithelial cell of prostate	epithelial cell of prostate
FF:11376-118A8	fat cell	adipocyte - breast	NA
FF:11473-119C6	fat cell	adipocyte - omental	fat cell
FF:11474-119C7	fat cell	adipocyte - omental	fat cell
FF:11475-119C8	fat cell	adipocyte - omental	fat cell
FF:11476-119C9	fat cell	adipocyte - perirenal	NA
FF:11259-116F8	fat cell	adipocyte - subcutaneous	fat cell
FF:11336-117F4	fat cell	adipocyte - subcutaneous	fat cell
FF:11408-118E4	fat cell	adipocyte - subcutaneous	fat cell
FF:11492-119E7	fibroblast of choroid plexus	fibroblast of choroid plexus	fibroblast of choroid plexus
FF:11572-120E6	fibroblast of choroid plexus	fibroblast of choroid plexus	fibroblast of choroid plexus
FF:11237-116D4	fibroblast of gingiva	fibroblast of gingiva	fibroblast of gingiva
FF:11318-117D4	fibroblast of gingiva	fibroblast of gingiva	fibroblast of gingiva
FF:11394-118C8	fibroblast of gingiva	fibroblast of gingiva	fibroblast of gingiva
FF:11222-116B7	fibroblast of gingiva	fibroblast of gingiva	fibroblast of gingiva
FF:11303-117B7	fibroblast of gingiva	fibroblast of gingiva	fibroblast of gingiva
FF:11506-119G3	fibroblast of lymphatic vessel	fibroblast of lymphatic vessel	fibroblast of lymphatic vessel
FF:11667-122G2	fibroblast of lymphatic vessel	fibroblast of lymphatic vessel	fibroblast of lymphatic vessel
FF:11238-116D5	fibroblast of periodontium	fibroblast of periodontium	fibroblast of periodontium
FF:11319-117D5	fibroblast of periodontium	fibroblast of periodontium	fibroblast of periodontium
FF:11395-118C9	fibroblast of periodontium	fibroblast of periodontium	fibroblast of periodontium
FF:11223-116B8	fibroblast of periodontium	fibroblast of periodontium	fibroblast of periodontium
FF:11304-117B8	fibroblast of periodontium	fibroblast of periodontium	fibroblast of periodontium
FF:11380-118B3	fibroblast of periodontium	fibroblast of periodontium	fibroblast of periodontium
FF:11250-116E8	fibroblast of pulmonary artery	fibroblast of pulmonary artery	NA
FF:11531-120A1	fibroblast of the conjuctiva	fibroblast of the conjuctiva	NA
FF:11245-116E3	fibroblast of tunica adventitia of artery	fibroblast of tunica adventitia of artery	fibroblast of tunica adventitia of artery
FF:11401-118D6	fibroblast of tunica adventitia of artery	fibroblast of tunica adventitia of artery	fibroblast of tunica adventitia of artery
FF:11221-116B6	gingival epithelial cell	gingival epithelial cell	gingival epithelial cell
FF:11302-117B6	gingival epithelial cell	gingival epithelial cell	gingival epithelial cell
FF:11379-118B2	gingival epithelial cell	gingival epithelial cell	gingival epithelial cell
FF:11271-116H2	hair follicle cell	hair follicle dermal papilla cell	hair follicle cell
FF:11348-117G7	hair follicle cell	hair follicle dermal papilla cell	hair follicle cell
FF:11420-118F7	hair follicle cell	hair follicle dermal papilla cell	hair follicle cell
FF:11584-120F9	hair follicle cell	hair follicle outer root sheath cell	hair follicle cell
FF:11504-119G1	hair follicle cell	hair follicle outer root sheath cell	hair follicle cell
FF:11524-119I3	hepatic stellate cell	hepatic stellate cell	hepatic stellate cell
FF:11604-120I2	hepatic stellate cell	hepatic stellate cell	hepatic stellate cell
FF:11523-119I2	hepatocyte	hepatocyte	hepatocyte
FF:11603-120I1	hepatocyte	hepatocyte	hepatocyte
FF:11684-122I1	hepatocyte	hepatocyte	hepatocyte
FF:11246-116E4	intestinal epithelial cell	intestinal epithelial cell	NA
FF:11530-119I9	iris pigment epithelial cell	iris pigment epithelial cell	NA
FF:11272-116H3	keratinocyte	keratinocyte - epidermal	keratinocyte - epidermal
FF:11349-117G8	keratinocyte	keratinocyte - epidermal	keratinocyte - epidermal
FF:11421-118F8	keratinocyte	keratinocyte - epidermal	keratinocyte - epidermal
FF:11251-116E9	keratinocyte	keratinocyte - oral	NA
FF:11527-119I6	keratocyte	keratocyte	keratocyte
FF:11607-120I5	keratocyte	keratocyte	keratocyte
FF:11516-119H4	kidney epithelial cell	renal cortical epithelial cell	kidney epithelial cell
FF:11596-120H3	kidney epithelial cell	renal cortical epithelial cell	kidney epithelial cell
FF:11517-119H5	kidney epithelial cell	renal epithelial cell	kidney epithelial cell
FF:11597-120H4	kidney epithelial cell	renal epithelial cell	kidney epithelial cell
FF:11678-122H4	kidney epithelial cell	renal epithelial cell	kidney epithelial cell
FF:11514-119H2	kidney epithelial cell	renal glomerular endothelial cell	kidney epithelial cell
FF:11594-120H1	kidney epithelial cell	renal glomerular endothelial cell	kidney epithelial cell
FF:11675-122H1	kidney epithelial cell	renal glomerular endothelial cell	kidney epithelial cell
FF:11783-124B1	kidney epithelial cell	renal glomerular endothelial cell	kidney epithelial cell
FF:11518-119H6	kidney epithelial cell	renal mesangial cell	kidney epithelial cell
FF:11679-122H5	kidney epithelial cell	renal mesangial cell	kidney epithelial cell
FF:11515-119H3	kidney epithelial cell	renal proximal tubular epithelial cell	kidney epithelial cell
FF:11595-120H2	kidney epithelial cell	renal proximal tubular epithelial cell	kidney epithelial cell
FF:11676-122H2	kidney epithelial cell	renal proximal tubular epithelial cell	kidney epithelial cell
FF:11529-119I8	lens epithelial cell	lens epithelial cell	lens epithelial cell
FF:11609-120I7	lens epithelial cell	lens epithelial cell	lens epithelial cell
FF:11690-122I7	lens epithelial cell	lens epithelial cell	lens epithelial cell
FF:11544-120B5	lymphocyte of b lineage	lymphocyte of b lineage	lymphocyte of b lineage
FF:11624-122B4	lymphocyte of b lineage	lymphocyte of b lineage	lymphocyte of b lineage
FF:11705-123B4	lymphocyte of b lineage	lymphocyte of b lineage	lymphocyte of b lineage
FF:11232-116C8	macrophage	macrophage	macrophage
FF:11313-117C8	macrophage	macrophage	macrophage
FF:11389-118C3	macrophage	macrophage	macrophage
FF:11273-116H4	mammary epithelial cell	mammary epithelial cell	mammary epithelial cell
FF:11350-117G9	mammary epithelial cell	mammary epithelial cell	mammary epithelial cell
FF:11422-118F9	mammary epithelial cell	mammary epithelial cell	mammary epithelial cell
FF:11563-120D6	mast cell	mast cell	mast cell
FF:11565-120D8	mast cell	mast cell	mast cell
FF:11566-120D9	mast cell	mast cell	mast cell
FF:11567-120E1	mast cell	mast cell	mast cell
FF:11487-119E2	mast cell	mast cell - stimulated	NA
FF:11663-122F7	melanocyte	melanocyte - dark	NA
FF:11274-116H5	melanocyte	melanocyte - light	melanocyte - light
FF:11351-117H1	melanocyte	melanocyte - light	melanocyte - light
FF:11423-118G1	melanocyte	melanocyte - light	melanocyte - light
FF:11747-123G1	mesenchymal precursor cell	mesenchymal precursor cell - adipose	mesenchymal precursor cell
FF:11748-123G2	mesenchymal precursor cell	mesenchymal precursor cell - adipose	mesenchymal precursor cell
FF:11749-123G3	mesenchymal precursor cell	mesenchymal precursor cell - adipose	mesenchymal precursor cell
FF:11750-123G4	mesenchymal precursor cell	mesenchymal precursor cell - bone marrow	mesenchymal precursor cell
FF:11751-123G5	mesenchymal precursor cell	mesenchymal precursor cell - bone marrow	mesenchymal precursor cell
FF:11840-124H4	mesenchymal precursor cell	mesenchymal precursor cell - bone marrow	mesenchymal precursor cell
FF:11752-123G6	mesenchymal precursor cell	mesenchymal precursor cell - cardiac	mesenchymal precursor cell
FF:11753-123G7	mesenchymal precursor cell	mesenchymal precursor cell - cardiac	mesenchymal precursor cell
FF:11754-123G8	mesenchymal precursor cell	mesenchymal precursor cell - cardiac	mesenchymal precursor cell
FF:11755-123G9	mesenchymal precursor cell	mesenchymal precursor cell - cardiac	mesenchymal precursor cell
FF:12235-129G3	mesenchymal somatic cell	amniotic membrane cell	mesenchymal somatic cell
FF:12236-129G4	mesenchymal somatic cell	amniotic membrane cell	mesenchymal somatic cell
FF:12237-129G5	mesenchymal somatic cell	amniotic membrane cell	mesenchymal somatic cell
FF:12239-129G7	mesenchymal somatic cell	chorionic membrane cell	NA
FF:12238-129G6	mesenchymal somatic cell	chorionic membrane cell	mesenchymal somatic cell
FF:12240-129G8	mesenchymal somatic cell	chorionic membrane cell	mesenchymal somatic cell
FF:11698-123A6	mesenchymal stem cell	mesenchymal stem cell - adipose	mesenchymal stem cell - adipose
FF:11537-120A7	mesenchymal stem cell	mesenchymal stem cell - adipose	NA
FF:11217-116B2	mesenchymal stem cell	mesenchymal stem cell - adipose	mesenchymal stem cell - adipose
FF:11627-122B7	mesenchymal stem cell	mesenchymal stem cell - amniotic membrane	mesenchymal stem cell - amniotic membrane
FF:11547-120B8	mesenchymal stem cell	mesenchymal stem cell - amniotic membrane	mesenchymal stem cell - amniotic membrane
FF:11536-120A6	mesenchymal stem cell	mesenchymal stem cell - bone marrow	mesenchymal stem cell - bone marrow
FF:11616-122A5	mesenchymal stem cell	mesenchymal stem cell - bone marrow	mesenchymal stem cell - bone marrow
FF:11697-123A5	mesenchymal stem cell	mesenchymal stem cell - bone marrow	mesenchymal stem cell - bone marrow
FF:11218-116B3	mesenchymal stem cell	mesenchymal stem cell - hepatic	mesenchymal stem cell - hepatic
FF:11618-122A7	mesenchymal stem cell	mesenchymal stem cell - hepatic	mesenchymal stem cell - hepatic
FF:11214-116A8	mesenchymal stem cell	mesenchymal stem cell - umbilical	mesenchymal stem cell - umbilical
FF:11700-123A8	mesenchymal stem cell	mesenchymal stem cell - umbilical	mesenchymal stem cell - umbilical
FF:11539-120A9	mesenchymal stem cell	mesenchymal stem cell - umbilical	NA
FF:11548-120B9	mesenchymal stem cell	mesenchymal stem cell - wharton's jelly	NA
FF:11629-122B9	mesenchymal stem cell	multipotent cord blood unrestricted somatic stem cell	multipotent cord blood unrestricted somatic stem cell
FF:11549-120C1	mesenchymal stem cell	multipotent cord blood unrestricted somatic stem cell	multipotent cord blood unrestricted somatic stem cell
FF:11247-116E5	mesothelial cell	mesothelial cell	mesothelial cell
FF:11402-118D7	mesothelial cell	mesothelial cell	mesothelial cell
FF:11255-116F4	mesothelial cell	sertoli cell	NA
FF:11800-124C9	monocyte	cd14-cd16+ monocyte	monocyte
FF:11911-125G3	monocyte	cd14-cd16+ monocyte	monocyte
FF:11305-117B9	monocyte	cd14+ monocyte	monocyte
FF:11381-118B4	monocyte	cd14+ monocyte	monocyte
FF:11863-125A9	monocyte	cd14+ monocyte	monocyte
FF:11873-125C1	monocyte	cd14+ monocyte	monocyte
FF:11883-125D2	monocyte	cd14+ monocyte	monocyte
FF:11224-116B9	monocyte	cd14+ monocyte	monocyte
FF:11788-124B6	monocyte	cd14+cd16- monocyte	monocyte
FF:11799-124C8	monocyte	cd14+cd16- monocyte	monocyte
FF:11910-125G2	monocyte	cd14+cd16- monocyte	monocyte
FF:11801-124D1	monocyte	cd14+cd16+ monocyte	monocyte
FF:11912-125G4	monocyte	cd14+cd16+ monocyte	monocyte
FF:11789-124B7	monocyte	cd14+cd16+ monocyte	monocyte
FF:11322-117D8	myoblast	myoblast	myoblast
FF:11241-116D8	myoblast	myoblast	myoblast
FF:11398-118D3	myoblast	myoblast	myoblast
FF:11311-117C6	natural killer cell	natural killer cell	natural killer cell
FF:11387-118C1	natural killer cell	natural killer cell	natural killer cell
FF:11230-116C6	natural killer cell	natural killer cell	natural killer cell
FF:11494-119E9	neuron	neuron	neuron
FF:11574-120E8	neuron	neuron	neuron
FF:11655-122E8	neuron	neuron	neuron
FF:11275-116H6	neuronal stem cell	neuronal stem cell	neuronal stem cell
FF:11352-117H2	neuronal stem cell	neuronal stem cell	neuronal stem cell
FF:11233-116C9	neutrophil	neutrophil	neutrophil
FF:11314-117C9	neutrophil	neutrophil	neutrophil
FF:11390-118C4	neutrophil	neutrophil	neutrophil
FF:11276-116H7	osteoblast	osteoblast	osteoblast
FF:11353-117H3	osteoblast	osteoblast	osteoblast
FF:11425-118G3	osteoblast	osteoblast	osteoblast
FF:11354-117H4	osteoblast	osteoblast	NA
FF:11426-118G4	osteoblast	osteoblast	NA
FF:11491-119E6	pericyte cell	pericyte cell	pericyte cell
FF:11571-120E5	pericyte cell	pericyte cell	pericyte cell
FF:11278-116H9	placental epithelial cell	placental epithelial cell	placental epithelial cell
FF:11355-117H5	placental epithelial cell	placental epithelial cell	placental epithelial cell
FF:11427-118G5	placental epithelial cell	placental epithelial cell	placental epithelial cell
FF:11467-119B9	preadipocyte	preadipocyte - breast	preadipocyte
FF:11328-117E5	preadipocyte	preadipocyte - breast	preadipocyte
FF:11468-119C1	preadipocyte	preadipocyte - omental	preadipocyte
FF:11329-117E6	preadipocyte	preadipocyte - omental	preadipocyte
FF:11403-118D8	preadipocyte	preadipocyte - omental	preadipocyte
FF:11469-119C2	preadipocyte	preadipocyte - perirenal	NA
FF:11356-117H6	preadipocyte	preadipocyte - subcutaneous	preadipocyte
FF:11428-118G6	preadipocyte	preadipocyte - subcutaneous	preadipocyte
FF:11280-116I2	preadipocyte	preadipocyte - visceral	preadipocyte
FF:11357-117H7	preadipocyte	preadipocyte - visceral	preadipocyte
FF:11429-118G7	preadipocyte	preadipocyte - visceral	preadipocyte
FF:11590-120G6	respiratory epithelial cell	alveolar epithelial cell	alveolar epithelial cell
FF:11510-119G7	respiratory epithelial cell	alveolar epithelial cell	alveolar epithelial cell
FF:11453-119A4	respiratory epithelial cell	bronchial epithelial cell	bronchial epithelial cell
FF:11457-119A8	respiratory epithelial cell	bronchial epithelial cell	bronchial epithelial cell
FF:11461-119B3	respiratory epithelial cell	bronchial epithelial cell	bronchial epithelial cell
FF:11256-116F5	respiratory epithelial cell	small airway epithelial cell	small airway epithelial cell
FF:11334-117F2	respiratory epithelial cell	small airway epithelial cell	small airway epithelial cell
FF:11406-118E2	respiratory epithelial cell	small airway epithelial cell	small airway epithelial cell
FF:11292-117A5	respiratory epithelial cell	tracheal epithelial cell	tracheal epithelial cell
FF:11369-118A1	respiratory epithelial cell	tracheal epithelial cell	tracheal epithelial cell
FF:11441-118I1	respiratory epithelial cell	tracheal epithelial cell	tracheal epithelial cell
FF:11931-125I5	reticulocyte	reticulocyte	reticulocyte
FF:11932-125I6	reticulocyte	reticulocyte	reticulocyte
FF:11215-116A9	retinal pigment epithelial cell	retinal pigment epithelial cell	retinal pigment epithelial cell
FF:11528-119I7	retinal pigment epithelial cell	retinal pigment epithelial cell	retinal pigment epithelial cell
FF:11689-122I6	retinal pigment epithelial cell	retinal pigment epithelial cell	retinal pigment epithelial cell
FF:12226-129F3	sensory epithelial cell	nasal epithelial cell	sensory epithelial cell
FF:12227-129F4	sensory epithelial cell	nasal epithelial cell	sensory epithelial cell
FF:11933-125I7	sensory epithelial cell	olfactory epithelial cell	sensory epithelial cell
FF:11934-125I8	sensory epithelial cell	olfactory epithelial cell	sensory epithelial cell
FF:11935-125I9	sensory epithelial cell	olfactory epithelial cell	sensory epithelial cell
FF:11936-126A1	sensory epithelial cell	olfactory epithelial cell	sensory epithelial cell
FF:11451-119A2	skeletal muscle cell	skeletal muscle cell	skeletal muscle cell
FF:11455-119A6	skeletal muscle cell	skeletal muscle cell	skeletal muscle cell
FF:11459-119B1	skeletal muscle cell	skeletal muscle cell	skeletal muscle cell
FF:11281-116I3	skeletal muscle cell	skeletal muscle cell	skeletal muscle cell
FF:11282-116I4	skeletal muscle cell	skeletal muscle cell differentiated into myotubes	NA
FF:11240-116D7	skeletal muscle cell	skeletal muscle satellite cell	skeletal muscle cell
FF:11321-117D7	skeletal muscle cell	skeletal muscle satellite cell	skeletal muscle cell
FF:11397-118D2	skeletal muscle cell	skeletal muscle satellite cell	skeletal muscle cell
FF:11269-116G9	skin fibroblast	fibroblast - dermal	skin fibroblast
FF:11346-117G5	skin fibroblast	fibroblast - dermal	skin fibroblast
FF:11418-118F5	skin fibroblast	fibroblast - dermal	skin fibroblast
FF:11450-119A1	skin fibroblast	fibroblast - dermal	skin fibroblast
FF:11454-119A5	skin fibroblast	fibroblast - dermal	skin fibroblast
FF:11458-119A9	skin fibroblast	fibroblast - dermal	skin fibroblast
FF:11556-120C8	skin fibroblast	fibroblast - skin dystrophia myotonica	skin fibroblast
FF:11557-120C9	skin fibroblast	fibroblast - skin dystrophia myotonica	skin fibroblast
FF:11560-120D3	skin fibroblast	fibroblast - skin dystrophia myotonica	skin fibroblast
FF:11553-120C5	skin fibroblast	fibroblast - skin normal	skin fibroblast
FF:11561-120D4	skin fibroblast	fibroblast - skin normal	skin fibroblast
FF:11555-120C7	skin fibroblast	fibroblast - skin spinal muscular atrophy	skin fibroblast
FF:11558-120D1	skin fibroblast	fibroblast - skin spinal muscular atrophy	skin fibroblast
FF:11559-120D2	skin fibroblast	fibroblast - skin spinal muscular atrophy	skin fibroblast
FF:11554-120C6	skin fibroblast	fibroblast - skin walker warburg	NA
FF:11257-116F6	smooth muscle cell of prostate	smooth muscle cell of prostate	smooth muscle cell of prostate
FF:11335-117F3	smooth muscle cell of prostate	smooth muscle cell of prostate	smooth muscle cell of prostate
FF:11508-119G5	smooth muscle cell of the esophagus	smooth muscle cell of the esophagus	NA
FF:11513-119H1	smooth muscle cell of trachea	smooth muscle cell of trachea	smooth muscle cell of trachea
FF:11674-122G9	smooth muscle cell of trachea	smooth muscle cell of trachea	smooth muscle cell of trachea
FF:11493-119E8	stromal cell	meningeal cell	stromal cell
FF:11573-120E7	stromal cell	meningeal cell	stromal cell
FF:11654-122E7	stromal cell	meningeal cell	stromal cell
FF:11249-116E7	stromal cell	pancreatic stromal cell	NA
FF:11254-116F3	stromal cell	prostate stromal cell	stromal cell
FF:11332-117E9	stromal cell	prostate stromal cell	stromal cell
FF:11405-118E1	stromal cell	prostate stromal cell	stromal cell
FF:11368-117I9	stromal cell	synoviocyte	stromal cell
FF:11440-118H9	stromal cell	synoviocyte	stromal cell
FF:11225-116C1	t cell	cd4+ t cell	t cell
FF:11306-117C1	t cell	cd4+ t cell	t cell
FF:11382-118B5	t cell	cd4+ t cell	t cell
FF:11792-124C1	t cell	cd4+cd25-cd45ra- memory conventional t cell	t cell
FF:11909-125G1	t cell	cd4+cd25-cd45ra- memory conventional t cell	t cell
FF:11913-125G5	t cell	cd4+cd25-cd45ra+ naive conventional t cell	t cell
FF:11917-125G9	t cell	cd4+cd25-cd45ra+ naive conventional t cell	t cell
FF:11784-124B2	t cell	cd4+cd25-cd45ra+ naive conventional t cell	t cell
FF:11795-124C4	t cell	cd4+cd25-cd45ra+ naive conventional t cell	t cell
FF:11906-125F7	t cell	cd4+cd25-cd45ra+ naive conventional t cell	t cell
FF:11791-124B9	t cell	cd4+cd25-cd45ra+ naive conventional t cell	t cell
FF:11794-124C3	t cell	cd4+cd25+cd45ra- memory regulatory t cell	t cell
FF:11916-125G8	t cell	cd4+cd25+cd45ra- memory regulatory t cell	t cell
FF:11920-125H3	t cell	cd4+cd25+cd45ra- memory regulatory t cell	t cell
FF:11782-124A9	t cell	cd4+cd25+cd45ra- memory regulatory t cell	t cell
FF:11797-124C6	t cell	cd4+cd25+cd45ra- memory regulatory t cell	t cell
FF:11908-125F9	t cell	cd4+cd25+cd45ra- memory regulatory t cell	t cell
FF:11907-125F8	t cell	cd4+cd25+cd45ra+ naive regulatory t cell	t cell
FF:11793-124C2	t cell	cd4+cd25+cd45ra+ naive regulatory t cell	t cell
FF:11226-116C2	t cell	cd8+ t cell	t cell
FF:11307-117C2	t cell	cd8+ t cell	t cell
FF:11383-118B6	t cell	cd8+ t cell	t cell
FF:11763-123H8	tendon cell	tendon cell	tendon cell
FF:11765-123I1	tendon cell	tendon cell	tendon cell
FF:11768-123I4	tendon cell	tendon cell	tendon cell
FF:11532-120A2	trabecular meshwork cell	trabecular meshwork cell	trabecular meshwork cell
FF:11693-123A1	trabecular meshwork cell	trabecular meshwork cell	trabecular meshwork cell
FF:11216-116B1	urothelial cell	urothelial cell	urothelial cell
FF:11520-119H8	urothelial cell	urothelial cell	urothelial cell
FF:11600-120H7	urothelial cell	urothelial cell	urothelial cell
FF:11681-122H7	urothelial cell	urothelial cell	urothelial cell
FF:11466-119B8	uterine smooth muscle cell	uterine smooth muscle cell	NA
FF:11210-116A4	vascular associated smooth muscle cell	smooth muscle cell - aortic	vascular associated smooth muscle cell
FF:11283-116I5	vascular associated smooth muscle cell	smooth muscle cell - aortic	vascular associated smooth muscle cell
FF:11360-117I1	vascular associated smooth muscle cell	smooth muscle cell - aortic	vascular associated smooth muscle cell
FF:11432-118H1	vascular associated smooth muscle cell	smooth muscle cell - aortic	vascular associated smooth muscle cell
FF:11284-116I6	vascular associated smooth muscle cell	smooth muscle cell - brachiocephalic	vascular associated smooth muscle cell
FF:11433-118H2	vascular associated smooth muscle cell	smooth muscle cell - brachiocephalic	vascular associated smooth muscle cell
FF:11234-116D1	vascular associated smooth muscle cell	smooth muscle cell - brain vascular	vascular associated smooth muscle cell
FF:11315-117D1	vascular associated smooth muscle cell	smooth muscle cell - brain vascular	vascular associated smooth muscle cell
FF:11391-118C5	vascular associated smooth muscle cell	smooth muscle cell - brain vascular	vascular associated smooth muscle cell
FF:11285-116I7	vascular associated smooth muscle cell	smooth muscle cell - carotid	vascular associated smooth muscle cell
FF:11434-118H3	vascular associated smooth muscle cell	smooth muscle cell - carotid	vascular associated smooth muscle cell
FF:11286-116I8	vascular associated smooth muscle cell	smooth muscle cell - coronary artery	vascular associated smooth muscle cell
FF:11363-117I4	vascular associated smooth muscle cell	smooth muscle cell - coronary artery	vascular associated smooth muscle cell
FF:11435-118H4	vascular associated smooth muscle cell	smooth muscle cell - coronary artery	vascular associated smooth muscle cell
FF:11364-117I5	vascular associated smooth muscle cell	smooth muscle cell - internal thoracic artery	vascular associated smooth muscle cell
FF:11436-118H5	vascular associated smooth muscle cell	smooth muscle cell - internal thoracic artery	vascular associated smooth muscle cell
FF:11365-117I6	vascular associated smooth muscle cell	smooth muscle cell - pulmonary artery	NA
FF:11289-117A2	vascular associated smooth muscle cell	smooth muscle cell - subclavian artery	vascular associated smooth muscle cell
FF:11366-117I7	vascular associated smooth muscle cell	smooth muscle cell - subclavian artery	vascular associated smooth muscle cell
FF:11438-118H7	vascular associated smooth muscle cell	smooth muscle cell - subclavian artery	vascular associated smooth muscle cell
FF:11212-116A6	vascular associated smooth muscle cell	smooth muscle cell - umbilical artery	vascular associated smooth muscle cell
FF:11290-117A3	vascular associated smooth muscle cell	smooth muscle cell - umbilical artery	vascular associated smooth muscle cell
FF:11367-117I8	vascular associated smooth muscle cell	smooth muscle cell - umbilical artery	vascular associated smooth muscle cell
FF:11439-118H8	vascular associated smooth muscle cell	smooth muscle cell - umbilical artery	vascular associated smooth muscle cell
FF:11541-120B2	vascular associated smooth muscle cell	smooth muscle cell - umbilical vein	vascular associated smooth muscle cell
FF:11621-122B1	vascular associated smooth muscle cell	smooth muscle cell - umbilical vein	vascular associated smooth muscle cell
