# Supplementary material for: Exploring the cellular basis of human disease through a large-scale mapping of deleterious genes to cell types
Source: Genome Med. 2015 Sep 1;7(1):95. doi: 10.1186/s13073-015-0212-9 (PMC4557825; doi:10.1186/s13073-015-0212-9)
Supplement: Additional file 3 — Table S3. Performance of the GSC method when applied to interactomes created using various confidence score cutoffs and run using various restart probabilities. All diseases with two or more associated genes were used. Performance is measured using associations identified by the text-mining as true positives. Sets of disease–cell-type associations were produced by applying an FDR cutoff of 10 % to the GSC and text-mining results. (XLS 10 kb) [file 13073_2015_212_MOESM3_ESM.xls]

## Sheet: Sheet1
PRECISION					STRING CUTOFF
			0	0.2	0.4	0.6	0.8
		0.1	0.41707	0.4252	0.42759	0.41717	0.4391
		0.3	0.44179	0.42872	0.43367	0.44386	0.44994
	RESTART PROBABILITY	0.5	0.43936	0.43394	0.4405	0.44053	0.44458
		0.7	0.44939	0.45537	0.4396	0.44121	0.44572
		0.9	0.46824	0.46294	0.44774	0.44565	0.49273
RECALL					STRING CUTOFF
			0	0.2	0.4	0.6	0.8
		0.1	0.16564	0.16641	0.16718	0.16102	0.16948
		0.3	0.16371	0.15871	0.16371	0.1614	0.15753
	RESTART PROBABILITY	0.5	0.15909	0.15562	0.16256	0.15408	0.15052
		0.7	0.15562	0.15524	0.15139	0.15177	0.14392
		0.9	0.14484	0.14676	0.14522	0.14214	0.12577
F1-SCORE					STRING CUTOFF
			0	0.2	0.4	0.6	0.8
		0.1	0.23711	0.2392	0.24038	0.23235	0.24457
		0.3	0.2389	0.23166	0.2377	0.23672	0.23335
	RESTART PROBABILITY	0.5	0.2336	0.22909	0.23748	0.22831	0.22489
		0.7	0.23119	0.23154	0.22521	0.22585	0.21758
		0.9	0.22124	0.22287	0.21931	0.21554	0.20039
FISHER'S EXACT					STRING CUTOFF
			0	0.2	0.4	0.6	0.8
		0.1	9.1038e-238	3.947e-243	1.5202e-245	7.22e-231	1.0272e-236
		0.3	2.5465e-247	4.3926e-233	2.8438e-243	1.1114e-244	4.3824e-224
	RESTART PROBABILITY	0.5	7.4779e-239	7.5064e-231	7.3626e-245	1.4743e-231	1.9302e-211
		0.7	3.8891e-238	2.655e-240	6.5614e-227	2.9746e-228	2.7851e-202
		0.9	4.174e-229	5.697e-230	6.9901e-221	3.9934e-215	3.5405e-192
