# Supplementary material for: Exploring the cellular basis of human disease through a large-scale mapping of deleterious genes to cell types
Source: Genome Med. 2015 Sep 1;7(1):95. doi: 10.1186/s13073-015-0212-9 (PMC4557825; doi:10.1186/s13073-015-0212-9)
Supplement: Additional file 4 — Table S4. Performance of the GSC method when applied to sets of diseases with different numbers of associated genes. Performance is measured using associations identified by the text-mining as true positives. Sets of disease–cell-type associations were produced by applying an FDR cutoff of 10 % to the GSC and text-mined associations. Overlap significance was measured using Fisher’s exact test. The GSC method cannot be applied to diseases with only one associated gene and for this reason, the corresponding statistics are not available. (XLS 7.50 kb) [file 13073_2015_212_MOESM4_ESM.xls]

## Sheet: Sheet1
N_GENES	N_DISEASES	PRECISION	RECALL	F1	FISHERS
54-237	20	0.434783	0.37594	0.403226	1.1961e-25
31-53	21	0.593496	0.470968	0.52518	8.07801e-48
22-30	20	0.519481	0.266667	0.352423	1.12083e-21
16-21	25	0.520548	0.327586	0.402116	9.2902e-29
12-15	22	0.488889	0.205607	0.289474	1.82161e-15
9-11	30	0.519231	0.184932	0.272727	1.93275e-19
7-8	28	0.434783	0.0675676	0.116959	1.48494e-06
6	30	0.678571	0.0994764	0.173516	1.08726e-14
5	31	0.411765	0.0564516	0.0992908	1.54122e-05
4	48	0.418605	0.0753138	0.12766	7.14326e-11
3	77	0.385965	0.0564103	0.098434	6.58342e-12
2	151	0.0645161	0.00380228	0.00718133	0.439363
1	1041	NA	NA	NA	NA
