# Supplementary material for: Exploring the cellular basis of human disease through a large-scale mapping of deleterious genes to cell types
Source: Genome Med. 2015 Sep 1;7(1):95. doi: 10.1186/s13073-015-0212-9 (PMC4557825; doi:10.1186/s13073-015-0212-9)
Supplement: Additional file 11 — Table S6. Disease-associated cell types identified by the GSC method with an FDR of 10 %. DISEASE: Disease name. CELL_TYPE: Cell-type name. P_VALUE: Unadjusted P value computed using the GSC method. Q_VALUE: Minimum FDR at which the association can be declared significant, computed using the Benjamini–Hochberg procedure for multiple testing. SIG_GSO: Whether the association is declared significant using the GSO method at an FDR of 10 %. SIG_TEXT: Whether the association is declared significant using text-mining at an FDR of 10 %. (XLS 78 kb) [file 13073_2015_212_MOESM11_ESM.xls]

## Sheet: Sheet1
DISEASE	CELL_TYPE	P_VALUE	Q_VALUE	SIG_GSO	SIG_TEXT
AS IF' PERSONALITY
ABORTION, HABITUAL
ABORTION, SPONTANEOUS	monocyte	0.0034	0.0781	TRUE	FALSE
ACQUIRED IMMUNODEFICIENCY SYNDROME	monocyte	0.0007	0.0223	TRUE	TRUE
ACUTE CORONARY SYNDROME	monocyte	0.0015	0.0417	FALSE	TRUE
	cd14+ monocyte derived endothelial progenitor cell	0.0027	0.0658	FALSE	TRUE
ACUTE PANCREATITIS	monocyte	0.0001	0.004	TRUE	FALSE
	macrophage	0.0002	0.0076	TRUE	FALSE
	neutrophil	0.0002	0.0076	TRUE	TRUE
	immature langerhans cell	0.0012	0.0351	FALSE	FALSE
	dendritic cell - monocyte immature derived	0.0023	0.0582	FALSE	FALSE
	hair follicle cell	0.0037	0.0839	FALSE	FALSE
ADENOMA OF LARGE INTESTINE
ALCOHOL ABUSE
ALCOHOLISM	neuron	0.0001	0.004	TRUE	FALSE
	neuronal stem cell	0.0026	0.0638	TRUE	FALSE
	lens epithelial cell	0.0033	0.0764	TRUE	FALSE
ALOPECIA AREATA	immature langerhans cell	0.0001	0.004	TRUE	TRUE
	monocyte	0.0001	0.004	TRUE	FALSE
	dendritic cell - monocyte immature derived	0.0005	0.0167	TRUE	TRUE
	neutrophil	0.0024	0.0604	TRUE	FALSE
AMYOTROPHIC LATERAL SCLEROSIS
ANOREXIA NERVOSA	mast cell	0.0016	0.0438	FALSE	FALSE
ANXIETY DISORDERS
AORTIC ANEURYSM, ABDOMINAL	tendon cell	0.0007	0.0223	TRUE	FALSE
	chondrocyte	0.0027	0.0658	TRUE	FALSE
	hair follicle cell	0.004	0.0896	FALSE	FALSE
ARTHRITIS	cd14+ monocyte derived endothelial progenitor cell	0.0001	0.004	TRUE	TRUE
	dendritic cell - monocyte immature derived	0.0001	0.004	FALSE	TRUE
	macrophage	0.0001	0.004	TRUE	TRUE
	monocyte	0.0001	0.004	TRUE	TRUE
	natural killer cell	0.0001	0.004	FALSE	FALSE
	neutrophil	0.0001	0.004	TRUE	TRUE
	t cell	0.0002	0.0076	FALSE	TRUE
	lymphocyte of b lineage	0.0003	0.0107	FALSE	TRUE
	immature langerhans cell	0.0008	0.0249	FALSE	FALSE
ARTHRITIS, JUVENILE RHEUMATOID	dendritic cell - monocyte immature derived	0.0001	0.004	FALSE	FALSE
	monocyte	0.0001	0.004	TRUE	TRUE
	neutrophil	0.0001	0.004	TRUE	TRUE
	t cell	0.0002	0.0076	FALSE	TRUE
	natural killer cell	0.0003	0.0107	FALSE	FALSE
	macrophage	0.0004	0.014	TRUE	FALSE
	cd14+ monocyte derived endothelial progenitor cell	0.0005	0.0167	FALSE	TRUE
	immature langerhans cell	0.0007	0.0223	TRUE	FALSE
	lymphocyte of b lineage	0.0009	0.0277	FALSE	TRUE
ARTHRITIS, PSORIATIC	neutrophil	0.003	0.0707	TRUE	TRUE
ARTHRITIS, RHEUMATOID	cd14+ monocyte derived endothelial progenitor cell	0.0001	0.004	TRUE	TRUE
	dendritic cell - monocyte immature derived	0.0001	0.004	TRUE	TRUE
	lymphocyte of b lineage	0.0001	0.004	TRUE	TRUE
	macrophage	0.0001	0.004	TRUE	TRUE
	monocyte	0.0001	0.004	TRUE	TRUE
	neutrophil	0.0001	0.004	TRUE	TRUE
	t cell	0.0001	0.004	TRUE	TRUE
	natural killer cell	0.0002	0.0076	TRUE	TRUE
	immature langerhans cell	0.0003	0.0107	TRUE	FALSE
	migratory langerhans cell	0.0029	0.0695	FALSE	FALSE
ASTHMA	cd14+ monocyte derived endothelial progenitor cell	0.0001	0.004	TRUE	TRUE
	dendritic cell - monocyte immature derived	0.0001	0.004	TRUE	TRUE
	immature langerhans cell	0.0001	0.004	TRUE	FALSE
	lymphocyte of b lineage	0.0001	0.004	TRUE	FALSE
	macrophage	0.0001	0.004	TRUE	TRUE
	monocyte	0.0001	0.004	TRUE	TRUE
	natural killer cell	0.0001	0.004	TRUE	FALSE
	neutrophil	0.0001	0.004	TRUE	TRUE
	t cell	0.0001	0.004	TRUE	TRUE
	mast cell	0.0005	0.0167	FALSE	TRUE
ATHEROSCLEROSIS	cd14+ monocyte derived endothelial progenitor cell	0.0001	0.004	TRUE	TRUE
	hepatic stellate cell	0.0001	0.004	TRUE	FALSE
	macrophage	0.0001	0.004	TRUE	TRUE
	neutrophil	0.0008	0.0249	TRUE	TRUE
	mesenchymal stem cell - hepatic	0.0031	0.0728	FALSE	FALSE
ATOPY	dendritic cell - monocyte immature derived	0.0001	0.004	FALSE	TRUE
	immature langerhans cell	0.0001	0.004	TRUE	TRUE
	monocyte	0.0001	0.004	TRUE	TRUE
	neutrophil	0.0001	0.004	TRUE	TRUE
	migratory langerhans cell	0.0006	0.0194	FALSE	TRUE
	cd14+ monocyte derived endothelial progenitor cell	0.0021	0.0542	FALSE	TRUE
	t cell	0.0034	0.0781	TRUE	TRUE
ATRIAL FIBRILLATION
ATTENTION DEFICIT DISORDER WITH HYPERACTIVITY	chondrocyte	0.0032	0.0747	FALSE	FALSE
AUTISTIC DISORDER	neuron	0.0001	0.004	TRUE	TRUE
	neuronal stem cell	0.0003	0.0107	TRUE	FALSE
AUTOIMMUNE DISEASES	cd14+ monocyte derived endothelial progenitor cell	0.0001	0.004	TRUE	TRUE
	lymphocyte of b lineage	0.0001	0.004	TRUE	TRUE
	monocyte	0.0001	0.004	TRUE	TRUE
	natural killer cell	0.0001	0.004	TRUE	TRUE
	neutrophil	0.0001	0.004	TRUE	TRUE
	t cell	0.0001	0.004	TRUE	TRUE
	dendritic cell - monocyte immature derived	0.002	0.0522	TRUE	TRUE
	macrophage	0.0035	0.08	FALSE	TRUE
AZOOSPERMIA
BACTERIAL INFECTIONS	monocyte	0.0001	0.004	TRUE	TRUE
	neutrophil	0.0002	0.0076	TRUE	TRUE
	immature langerhans cell	0.0013	0.0371	FALSE	FALSE
	macrophage	0.0013	0.0371	TRUE	TRUE
	lymphocyte of b lineage	0.0022	0.0563	FALSE	FALSE
	migratory langerhans cell	0.0024	0.0604	FALSE	FALSE
	dendritic cell - monocyte immature derived	0.0042	0.0926	FALSE	FALSE
BEHCET SYNDROME	cd14+ monocyte derived endothelial progenitor cell	0.0001	0.004	TRUE	TRUE
	dendritic cell - monocyte immature derived	0.0001	0.004	TRUE	FALSE
	immature langerhans cell	0.0001	0.004	TRUE	TRUE
	lymphocyte of b lineage	0.0001	0.004	FALSE	FALSE
	macrophage	0.0001	0.004	TRUE	FALSE
	monocyte	0.0001	0.004	TRUE	TRUE
	natural killer cell	0.0001	0.004	TRUE	TRUE
	neutrophil	0.0001	0.004	TRUE	TRUE
	t cell	0.0001	0.004	TRUE	TRUE
	migratory langerhans cell	0.0011	0.0326	FALSE	TRUE
	reticulocyte	0.002	0.0522	FALSE	FALSE
BIPOLAR DISORDER	neuron	0.0001	0.004	FALSE	FALSE
	neuronal stem cell	0.0001	0.004	TRUE	FALSE
BRUCELLOSIS	cd14+ monocyte derived endothelial progenitor cell	0.0001	0.004	TRUE	FALSE
	dendritic cell - monocyte immature derived	0.0001	0.004	TRUE	FALSE
	lymphocyte of b lineage	0.0001	0.004	FALSE	FALSE
	macrophage	0.0001	0.004	TRUE	TRUE
	monocyte	0.0001	0.004	TRUE	FALSE
	natural killer cell	0.0001	0.004	TRUE	FALSE
	neutrophil	0.0001	0.004	TRUE	FALSE
	t cell	0.0001	0.004	TRUE	TRUE
	immature langerhans cell	0.0004	0.014	FALSE	FALSE
CARDIOMYOPATHIES	hepatic stellate cell	0.0001	0.004	TRUE	FALSE
	amniotic epithelial cell	0.0026	0.0638	FALSE	FALSE
	mesenchymal somatic cell	0.0029	0.0695	TRUE	TRUE
	placental epithelial cell	0.0029	0.0695	TRUE	FALSE
CARDIOMYOPATHY, DILATED
CARDIOMYOPATHY, HYPERTROPHIC	hepatic stellate cell	0.0001	0.004	TRUE	FALSE
	myoblast	0.0001	0.004	TRUE	FALSE
	pericyte cell	0.0001	0.004	TRUE	FALSE
	skeletal muscle cell	0.0001	0.004	TRUE	TRUE
	mesenchymal precursor cell	0.0007	0.0223	FALSE	FALSE
	fat cell	0.002	0.0522	FALSE	FALSE
CARDIOVASCULAR DISEASES	monocyte	0.0001	0.004	TRUE	FALSE
	cd14+ monocyte derived endothelial progenitor cell	0.0002	0.0076	TRUE	FALSE
	hepatic stellate cell	0.001	0.0302	FALSE	FALSE
	neutrophil	0.001	0.0302	TRUE	FALSE
	dendritic cell - monocyte immature derived	0.0013	0.0371	TRUE	FALSE
	macrophage	0.0037	0.0839	TRUE	FALSE
CAROTID ATHEROSCLEROSIS	cardiac myocyte	0.0013	0.0371	FALSE	FALSE
CELIAC DISEASE	cd14+ monocyte derived endothelial progenitor cell	0.0001	0.004	TRUE	FALSE
	dendritic cell - monocyte immature derived	0.0001	0.004	TRUE	FALSE
	immature langerhans cell	0.0001	0.004	TRUE	FALSE
	lymphocyte of b lineage	0.0001	0.004	TRUE	TRUE
	macrophage	0.0001	0.004	TRUE	FALSE
	migratory langerhans cell	0.0001	0.004	TRUE	FALSE
	monocyte	0.0001	0.004	TRUE	FALSE
	natural killer cell	0.0001	0.004	TRUE	FALSE
	neutrophil	0.0001	0.004	TRUE	FALSE
	t cell	0.0001	0.004	TRUE	TRUE
	mast cell	0.0002	0.0076	TRUE	TRUE
	reticulocyte	0.0018	0.048	FALSE	FALSE
CEREBRAL INFARCTION	hepatic stellate cell	0.0003	0.0107	TRUE	FALSE
CEREBRAL PALSY	hepatic stellate cell	0.0024	0.0604	FALSE	FALSE
CHOLELITHIASIS	hepatic stellate cell	0.0006	0.0194	TRUE	FALSE
CHRONIC PERIODONTITIS	dendritic cell - monocyte immature derived	0.0001	0.004	FALSE	TRUE
	monocyte	0.0001	0.004	TRUE	TRUE
	neutrophil	0.0001	0.004	TRUE	TRUE
	cd14+ monocyte derived endothelial progenitor cell	0.0002	0.0076	TRUE	TRUE
	macrophage	0.0002	0.0076	TRUE	TRUE
	immature langerhans cell	0.0006	0.0194	TRUE	TRUE
	natural killer cell	0.0006	0.0194	FALSE	FALSE
	lymphocyte of b lineage	0.0013	0.0371	FALSE	TRUE
CIRRHOSIS
COLITIS, ULCERATIVE	cd14+ monocyte derived endothelial progenitor cell	0.0001	0.004	TRUE	TRUE
	dendritic cell - monocyte immature derived	0.0001	0.004	TRUE	FALSE
	macrophage	0.0001	0.004	TRUE	TRUE
	monocyte	0.0001	0.004	TRUE	TRUE
	neutrophil	0.0002	0.0076	TRUE	TRUE
	lymphocyte of b lineage	0.0013	0.0371	FALSE	TRUE
	t cell	0.0025	0.062	FALSE	TRUE
CORONARY ARTERIOSCLEROSIS	cd14+ monocyte derived endothelial progenitor cell	0.0001	0.004	TRUE	TRUE
	dendritic cell - monocyte immature derived	0.0001	0.004	TRUE	FALSE
	hepatic stellate cell	0.0001	0.004	TRUE	FALSE
	macrophage	0.0001	0.004	TRUE	TRUE
	monocyte	0.0001	0.004	TRUE	TRUE
	neutrophil	0.0001	0.004	TRUE	FALSE
	reticulocyte	0.0029	0.0695	FALSE	FALSE
	mesenchymal somatic cell	0.0046	0.0997	FALSE	FALSE
CORONARY ARTERY DISEASE	cd14+ monocyte derived endothelial progenitor cell	0.0001	0.004	TRUE	TRUE
	macrophage	0.0001	0.004	TRUE	TRUE
	neutrophil	0.0008	0.0249	TRUE	FALSE
	hepatic stellate cell	0.0011	0.0326	FALSE	FALSE
	monocyte	0.0013	0.0371	TRUE	TRUE
	dendritic cell - monocyte immature derived	0.0024	0.0604	FALSE	FALSE
	mesenchymal somatic cell	0.0044	0.0963	FALSE	FALSE
CORONARY DISEASE	cd14+ monocyte derived endothelial progenitor cell	0.0001	0.004	TRUE	FALSE
	hepatic stellate cell	0.0001	0.004	TRUE	FALSE
	macrophage	0.0001	0.004	TRUE	FALSE
	monocyte	0.0001	0.004	TRUE	FALSE
	neutrophil	0.0001	0.004	TRUE	FALSE
	dendritic cell - monocyte immature derived	0.0011	0.0326	TRUE	FALSE
CROHN DISEASE	cd14+ monocyte derived endothelial progenitor cell	0.0001	0.004	TRUE	TRUE
	dendritic cell - monocyte immature derived	0.0001	0.004	TRUE	TRUE
	immature langerhans cell	0.0001	0.004	TRUE	FALSE
	lymphocyte of b lineage	0.0001	0.004	TRUE	TRUE
	macrophage	0.0001	0.004	TRUE	TRUE
	migratory langerhans cell	0.0001	0.004	TRUE	FALSE
	monocyte	0.0001	0.004	TRUE	TRUE
	natural killer cell	0.0001	0.004	TRUE	TRUE
	neutrophil	0.0001	0.004	TRUE	TRUE
	t cell	0.0001	0.004	TRUE	TRUE
	mast cell	0.0042	0.0926	TRUE	TRUE
DEAFNESS
DEAFNESS, AUTOSOMAL DOMINANT
DEEP VEIN THROMBOSIS	hepatic stellate cell	0.0001	0.004	TRUE	FALSE
DEMENTIA	mesothelial cell	0.0017	0.046	FALSE	FALSE
	cardiac myocyte	0.004	0.0896	FALSE	FALSE
DEMENTIA, VASCULAR	cardiac myocyte	0.0018	0.048	TRUE	FALSE
	hepatic stellate cell	0.0039	0.0879	TRUE	FALSE
DEPRESSION
DEPRESSIVE DISORDER, MAJOR	neuron	0.0007	0.0223	FALSE	FALSE
	neuronal stem cell	0.0023	0.0582	FALSE	FALSE
DIABETES MELLITUS	monocyte	0.0002	0.0076	TRUE	FALSE
	hepatic stellate cell	0.0043	0.0944	FALSE	FALSE
DIABETES MELLITUS, TYPE 1	monocyte	0.0025	0.062	TRUE	TRUE
	cd14+ monocyte derived endothelial progenitor cell	0.0037	0.0839	TRUE	TRUE
DIABETES MELLITUS, TYPE 2	cd14+ monocyte derived endothelial progenitor cell	0.0001	0.004	FALSE	TRUE
	hepatic stellate cell	0.0001	0.004	TRUE	FALSE
	neutrophil	0.0001	0.004	TRUE	FALSE
	melanocyte - light	0.0003	0.0107	FALSE	FALSE
	fat cell	0.0012	0.0351	FALSE	TRUE
	macrophage	0.0014	0.0394	FALSE	FALSE
	osteoblast	0.0017	0.046	FALSE	FALSE
DIABETES, GESTATIONAL	hepatic stellate cell	0.0008	0.0249	TRUE	FALSE
	migratory langerhans cell	0.0033	0.0764	FALSE	FALSE
DIABETIC NEPHROPATHIES	cd14+ monocyte derived endothelial progenitor cell	0.0001	0.004	TRUE	FALSE
	monocyte	0.0001	0.004	TRUE	FALSE
	neutrophil	0.0002	0.0076	TRUE	FALSE
	macrophage	0.001	0.0302	TRUE	FALSE
	mesenchymal somatic cell	0.0046	0.0997	FALSE	FALSE
DIABETIC RETINOPATHY
DYSLIPIDEMIAS	hepatic stellate cell	0.0022	0.0563	TRUE	FALSE
	mesenchymal stem cell - hepatic	0.0037	0.0839	FALSE	FALSE
ENDOMETRIOSIS	monocyte	0.0009	0.0277	TRUE	FALSE
EPILEPSY
EPILEPSY, TEMPORAL LOBE
FATIGUE SYNDROME, CHRONIC	monocyte	0.0009	0.0277	FALSE	FALSE
FATTY LIVER	macrophage	0.0005	0.0167	TRUE	TRUE
	cd14+ monocyte derived endothelial progenitor cell	0.0015	0.0417	FALSE	FALSE
GIANT CELL ARTERITIS	cd14+ monocyte derived endothelial progenitor cell	0.0001	0.004	TRUE	FALSE
	dendritic cell - monocyte immature derived	0.0001	0.004	TRUE	TRUE
	monocyte	0.0001	0.004	TRUE	FALSE
	neutrophil	0.0001	0.004	TRUE	FALSE
	macrophage	0.0007	0.0223	TRUE	TRUE
	t cell	0.0025	0.062	FALSE	TRUE
	natural killer cell	0.003	0.0707	FALSE	FALSE
GINGIVITIS	dendritic cell - monocyte immature derived	0.0001	0.004	TRUE	TRUE
	macrophage	0.0011	0.0326	TRUE	TRUE
	monocyte	0.0023	0.0582	TRUE	TRUE
	immature langerhans cell	0.0042	0.0926	TRUE	TRUE
	neutrophil	0.0044	0.0963	FALSE	TRUE
GLAUCOMA
GLAUCOMA, OPEN-ANGLE
GLOMERULONEPHRITIS, IGA	monocyte	0.0002	0.0076	TRUE	TRUE
	neutrophil	0.0005	0.0167	TRUE	FALSE
	cd14+ monocyte derived endothelial progenitor cell	0.0013	0.0371	FALSE	TRUE
	dendritic cell - monocyte immature derived	0.0018	0.048	FALSE	FALSE
	macrophage	0.002	0.0522	FALSE	TRUE
GRAFT VS HOST DISEASE	cd14+ monocyte derived endothelial progenitor cell	0.0001	0.004	TRUE	TRUE
	dendritic cell - monocyte immature derived	0.0001	0.004	TRUE	TRUE
	immature langerhans cell	0.0001	0.004	TRUE	TRUE
	lymphocyte of b lineage	0.0001	0.004	TRUE	TRUE
	macrophage	0.0001	0.004	TRUE	FALSE
	migratory langerhans cell	0.0001	0.004	FALSE	TRUE
	monocyte	0.0001	0.004	TRUE	TRUE
	natural killer cell	0.0001	0.004	TRUE	TRUE
	neutrophil	0.0001	0.004	TRUE	TRUE
	t cell	0.0001	0.004	TRUE	TRUE
GRAVES DISEASE	cd14+ monocyte derived endothelial progenitor cell	0.0001	0.004	FALSE	TRUE
	dendritic cell - monocyte immature derived	0.0001	0.004	FALSE	FALSE
	immature langerhans cell	0.0001	0.004	TRUE	FALSE
	lymphocyte of b lineage	0.0001	0.004	TRUE	TRUE
	macrophage	0.0001	0.004	TRUE	FALSE
	mast cell	0.0001	0.004	TRUE	FALSE
	monocyte	0.0001	0.004	TRUE	TRUE
	natural killer cell	0.0001	0.004	TRUE	TRUE
	neutrophil	0.0001	0.004	TRUE	FALSE
	t cell	0.0001	0.004	TRUE	TRUE
	migratory langerhans cell	0.0003	0.0107	FALSE	FALSE
GRAVES OPHTHALMOPATHY	monocyte	0.0001	0.004	TRUE	FALSE
	natural killer cell	0.0001	0.004	TRUE	FALSE
	dendritic cell - monocyte immature derived	0.0003	0.0107	FALSE	FALSE
	neutrophil	0.0003	0.0107	FALSE	FALSE
	immature langerhans cell	0.0018	0.048	TRUE	FALSE
	t cell	0.0027	0.0658	FALSE	TRUE
GUILLAIN-BARRE SYNDROME	cd14+ monocyte derived endothelial progenitor cell	0.0014	0.0394	TRUE	FALSE
	dendritic cell - monocyte immature derived	0.0026	0.0638	TRUE	FALSE
HEART DISEASES	mesenchymal somatic cell	0.0027	0.0658	FALSE	FALSE
HEART FAILURE
HEMOLYTIC-UREMIC SYNDROME
HEMORRHAGIC DISORDERS
HEPATITIS B	cd14+ monocyte derived endothelial progenitor cell	0.0001	0.004	TRUE	FALSE
	dendritic cell - monocyte immature derived	0.0001	0.004	TRUE	TRUE
	immature langerhans cell	0.0001	0.004	TRUE	FALSE
	lymphocyte of b lineage	0.0001	0.004	TRUE	TRUE
	macrophage	0.0001	0.004	TRUE	FALSE
	migratory langerhans cell	0.0001	0.004	TRUE	FALSE
	monocyte	0.0001	0.004	TRUE	FALSE
	natural killer cell	0.0001	0.004	TRUE	TRUE
	neutrophil	0.0001	0.004	TRUE	FALSE
	t cell	0.0001	0.004	TRUE	TRUE
HEPATITIS B, CHRONIC	cd14+ monocyte derived endothelial progenitor cell	0.0001	0.004	TRUE	TRUE
	dendritic cell - monocyte immature derived	0.0001	0.004	TRUE	TRUE
	macrophage	0.0001	0.004	TRUE	FALSE
	migratory langerhans cell	0.0001	0.004	FALSE	FALSE
	monocyte	0.0001	0.004	TRUE	TRUE
	natural killer cell	0.0001	0.004	TRUE	TRUE
	neutrophil	0.0001	0.004	TRUE	FALSE
	t cell	0.0001	0.004	FALSE	TRUE
	lymphocyte of b lineage	0.0006	0.0194	FALSE	FALSE
	immature langerhans cell	0.0015	0.0417	FALSE	FALSE
HEPATITIS C	cd14+ monocyte derived endothelial progenitor cell	0.0001	0.004	TRUE	TRUE
	dendritic cell - monocyte immature derived	0.0001	0.004	TRUE	TRUE
	immature langerhans cell	0.0001	0.004	TRUE	FALSE
	lymphocyte of b lineage	0.0001	0.004	TRUE	TRUE
	macrophage	0.0001	0.004	TRUE	FALSE
	migratory langerhans cell	0.0001	0.004	TRUE	FALSE
	monocyte	0.0001	0.004	TRUE	TRUE
	natural killer cell	0.0001	0.004	TRUE	TRUE
	neutrophil	0.0001	0.004	TRUE	FALSE
	t cell	0.0001	0.004	TRUE	TRUE
HEPATITIS C, CHRONIC	cd14+ monocyte derived endothelial progenitor cell	0.0001	0.004	TRUE	TRUE
	dendritic cell - monocyte immature derived	0.0001	0.004	TRUE	TRUE
	macrophage	0.0001	0.004	TRUE	FALSE
	monocyte	0.0001	0.004	TRUE	TRUE
	neutrophil	0.0001	0.004	TRUE	FALSE
	t cell	0.0001	0.004	TRUE	TRUE
	lymphocyte of b lineage	0.0005	0.0167	FALSE	TRUE
	natural killer cell	0.0013	0.0371	TRUE	TRUE
	migratory langerhans cell	0.0031	0.0728	FALSE	FALSE
HEROIN DEPENDENCE
HIV INFECTIONS	cd14+ monocyte derived endothelial progenitor cell	0.0001	0.004	TRUE	TRUE
	dendritic cell - monocyte immature derived	0.0001	0.004	TRUE	TRUE
	immature langerhans cell	0.0001	0.004	TRUE	TRUE
	macrophage	0.0001	0.004	TRUE	TRUE
	monocyte	0.0001	0.004	TRUE	TRUE
	neutrophil	0.0001	0.004	TRUE	FALSE
	t cell	0.0001	0.004	TRUE	TRUE
	lymphocyte of b lineage	0.0003	0.0107	TRUE	TRUE
	migratory langerhans cell	0.0011	0.0326	FALSE	TRUE
	reticulocyte	0.0025	0.062	FALSE	FALSE
HYPERCHOLESTEROLEMIA	hepatic stellate cell	0.0021	0.0542	FALSE	FALSE
HYPERLIPIDEMIAS
HYPERTENSION	hepatic stellate cell	0.0003	0.0107	FALSE	FALSE
HYPERTENSION, PREGNANCY-INDUCED
HYPERTROPHY, LEFT VENTRICULAR	lens epithelial cell	0.0019	0.0503	FALSE	FALSE
IDIOPATHIC PULMONARY FIBROSIS
INFERTILITY, MALE
INFLAMMATORY BOWEL DISEASES	cd14+ monocyte derived endothelial progenitor cell	0.0001	0.004	TRUE	TRUE
	macrophage	0.0001	0.004	TRUE	TRUE
	monocyte	0.0001	0.004	TRUE	TRUE
	natural killer cell	0.0001	0.004	TRUE	TRUE
	neutrophil	0.0001	0.004	TRUE	TRUE
	t cell	0.0002	0.0076	TRUE	TRUE
	dendritic cell - monocyte immature derived	0.001	0.0302	TRUE	TRUE
	mesenchymal somatic cell	0.0014	0.0394	FALSE	FALSE
	lymphocyte of b lineage	0.0025	0.062	FALSE	TRUE
INTELLECTUAL DISABILITY
INTERVERTEBRAL DISC DEGENERATION	chondrocyte	0.0016	0.0438	FALSE	TRUE
INTRACRANIAL ANEURYSM	fibroblast of lymphatic vessel	0.0004	0.014	TRUE	FALSE
	stromal cell	0.0021	0.0542	TRUE	FALSE
	mesenchymal stem cell - hepatic	0.0034	0.0781	FALSE	FALSE
	preadipocyte	0.0035	0.08	TRUE	FALSE
	cardiac myocyte	0.0039	0.0879	FALSE	FALSE
IRRITABLE BOWEL SYNDROME
ISCHEMIC CEREBROVASCULAR ACCIDENT
ISCHEMIC STROKE	hepatic stellate cell	0.0025	0.062	TRUE	FALSE
JUVENILE ARTHRITIS	monocyte	0.0001	0.004	TRUE	TRUE
	neutrophil	0.001	0.0302	TRUE	TRUE
	dendritic cell - monocyte immature derived	0.0026	0.0638	FALSE	FALSE
KERATOCONUS	lymphocyte of b lineage	0.0018	0.048	FALSE	FALSE
KIDNEY DISEASES
KIDNEY FAILURE, CHRONIC
LEPROSY	monocyte	0.0001	0.004	TRUE	TRUE
	neutrophil	0.0002	0.0076	TRUE	FALSE
	cd14+ monocyte derived endothelial progenitor cell	0.0016	0.0438	TRUE	TRUE
	natural killer cell	0.0022	0.0563	FALSE	FALSE
	migratory langerhans cell	0.003	0.0707	FALSE	TRUE
	immature langerhans cell	0.0034	0.0781	FALSE	TRUE
LICHEN PLANUS, ORAL	monocyte	0.0001	0.004	TRUE	FALSE
	immature langerhans cell	0.0011	0.0326	FALSE	TRUE
	neutrophil	0.0014	0.0394	FALSE	FALSE
	t cell	0.0018	0.048	FALSE	TRUE
	natural killer cell	0.0029	0.0695	FALSE	FALSE
	dendritic cell - monocyte immature derived	0.0041	0.0912	FALSE	TRUE
LIVER CIRRHOSIS, ALCOHOLIC
LIVER DISEASES, ALCOHOLIC	monocyte	0.0001	0.004	TRUE	TRUE
	immature langerhans cell	0.002	0.0522	FALSE	FALSE
	cd14+ monocyte derived endothelial progenitor cell	0.0042	0.0926	FALSE	TRUE
	macrophage	0.0042	0.0926	FALSE	TRUE
LUNG DISEASES, INTERSTITIAL	monocyte	0.0005	0.0167	TRUE	TRUE
LUPUS ERYTHEMATOSUS, DISCOID	cd14+ monocyte derived endothelial progenitor cell	0.0001	0.004	TRUE	FALSE
	dendritic cell - monocyte immature derived	0.0001	0.004	TRUE	FALSE
	immature langerhans cell	0.0001	0.004	TRUE	TRUE
	lymphocyte of b lineage	0.0001	0.004	FALSE	TRUE
	macrophage	0.0001	0.004	TRUE	FALSE
	migratory langerhans cell	0.0001	0.004	FALSE	TRUE
	monocyte	0.0001	0.004	TRUE	FALSE
	natural killer cell	0.0001	0.004	TRUE	FALSE
	neutrophil	0.0001	0.004	TRUE	TRUE
	t cell	0.0009	0.0277	TRUE	TRUE
LUPUS ERYTHEMATOSUS, SYSTEMIC	cd14+ monocyte derived endothelial progenitor cell	0.0001	0.004	TRUE	TRUE
	dendritic cell - monocyte immature derived	0.0001	0.004	TRUE	TRUE
	immature langerhans cell	0.0001	0.004	TRUE	FALSE
	lymphocyte of b lineage	0.0001	0.004	TRUE	TRUE
	macrophage	0.0001	0.004	TRUE	TRUE
	migratory langerhans cell	0.0001	0.004	TRUE	FALSE
	monocyte	0.0001	0.004	TRUE	TRUE
	natural killer cell	0.0001	0.004	TRUE	TRUE
	neutrophil	0.0001	0.004	TRUE	TRUE
	t cell	0.0001	0.004	TRUE	TRUE
	mast cell	0.0005	0.0167	FALSE	FALSE
LUPUS NEPHRITIS	cd14+ monocyte derived endothelial progenitor cell	0.0018	0.048	TRUE	TRUE
	monocyte	0.003	0.0707	FALSE	TRUE
	macrophage	0.0032	0.0747	TRUE	TRUE
LUPUS VULGARIS	cd14+ monocyte derived endothelial progenitor cell	0.0001	0.004	TRUE	FALSE
	dendritic cell - monocyte immature derived	0.0001	0.004	TRUE	TRUE
	immature langerhans cell	0.0001	0.004	TRUE	TRUE
	lymphocyte of b lineage	0.0001	0.004	FALSE	TRUE
	macrophage	0.0001	0.004	TRUE	FALSE
	migratory langerhans cell	0.0001	0.004	FALSE	TRUE
	monocyte	0.0001	0.004	TRUE	FALSE
	natural killer cell	0.0001	0.004	TRUE	FALSE
	neutrophil	0.0001	0.004	TRUE	FALSE
	t cell	0.0014	0.0394	FALSE	TRUE
LYMPHEDEMA	endothelial cell of lymphatic vessel	0.0015	0.0417	TRUE	TRUE
MACULAR DEGENERATION	chondrocyte	0.0011	0.0326	TRUE	FALSE
	tendon cell	0.0017	0.046	TRUE	FALSE
MALARIA	cd14+ monocyte derived endothelial progenitor cell	0.0001	0.004	TRUE	TRUE
	dendritic cell - monocyte immature derived	0.0001	0.004	TRUE	TRUE
	lymphocyte of b lineage	0.0001	0.004	TRUE	TRUE
	monocyte	0.0001	0.004	TRUE	TRUE
	neutrophil	0.0001	0.004	TRUE	FALSE
	macrophage	0.0002	0.0076	TRUE	TRUE
	natural killer cell	0.0002	0.0076	FALSE	TRUE
	immature langerhans cell	0.0003	0.0107	FALSE	FALSE
	t cell	0.0006	0.0194	FALSE	TRUE
	migratory langerhans cell	0.0007	0.0223	FALSE	FALSE
MALARIA, CEREBRAL	cd14+ monocyte derived endothelial progenitor cell	0.0001	0.004	TRUE	TRUE
	dendritic cell - monocyte immature derived	0.0001	0.004	TRUE	TRUE
	monocyte	0.0001	0.004	TRUE	TRUE
	macrophage	0.0002	0.0076	TRUE	TRUE
	lymphocyte of b lineage	0.0011	0.0326	FALSE	FALSE
	neutrophil	0.0013	0.0371	FALSE	FALSE
MALARIA, FALCIPARUM	cd14+ monocyte derived endothelial progenitor cell	0.0001	0.004	TRUE	TRUE
	dendritic cell - monocyte immature derived	0.0001	0.004	TRUE	TRUE
	lymphocyte of b lineage	0.0001	0.004	FALSE	TRUE
	macrophage	0.0001	0.004	TRUE	FALSE
	monocyte	0.0001	0.004	TRUE	TRUE
	neutrophil	0.0001	0.004	TRUE	FALSE
	t cell	0.0001	0.004	TRUE	TRUE
	immature langerhans cell	0.0003	0.0107	FALSE	FALSE
	natural killer cell	0.0005	0.0167	FALSE	TRUE
	reticulocyte	0.0005	0.0167	FALSE	TRUE
	migratory langerhans cell	0.0013	0.0371	FALSE	FALSE
MENINGOCOCCAL INFECTIONS	neutrophil	0.0005	0.0167	TRUE	TRUE
	monocyte	0.0006	0.0194	TRUE	FALSE
MENTAL DISORDERS	neuron	0.0003	0.0107	FALSE	TRUE
	neuronal stem cell	0.0003	0.0107	TRUE	FALSE
METABOLIC SYNDROME X	cd14+ monocyte derived endothelial progenitor cell	0.0001	0.004	FALSE	FALSE
	hepatic stellate cell	0.0003	0.0107	TRUE	FALSE
	monocyte	0.001	0.0302	TRUE	FALSE
	fat cell	0.0015	0.0417	TRUE	TRUE
	mesenchymal somatic cell	0.0015	0.0417	FALSE	FALSE
	neutrophil	0.0021	0.0542	FALSE	FALSE
MIGRAINE DISORDERS
MIGRAINE WITH AURA	cardiac myocyte	0.0008	0.0249	TRUE	FALSE
MITOCHONDRIAL COMPLEX I DEFICIENCY
MOOD DISORDERS
MUCOCUTANEOUS LYMPH NODE SYNDROME	cd14+ monocyte derived endothelial progenitor cell	0.0001	0.004	TRUE	TRUE
	immature langerhans cell	0.0001	0.004	TRUE	FALSE
	monocyte	0.0001	0.004	TRUE	TRUE
	neutrophil	0.0001	0.004	TRUE	TRUE
	macrophage	0.0002	0.0076	TRUE	FALSE
	dendritic cell - monocyte immature derived	0.0003	0.0107	TRUE	FALSE
	lymphocyte of b lineage	0.0005	0.0167	FALSE	TRUE
	natural killer cell	0.0028	0.0678	FALSE	FALSE
MULTIPLE SCLEROSIS	cd14+ monocyte derived endothelial progenitor cell	0.0001	0.004	TRUE	TRUE
	dendritic cell - monocyte immature derived	0.0001	0.004	TRUE	TRUE
	immature langerhans cell	0.0001	0.004	TRUE	FALSE
	lymphocyte of b lineage	0.0001	0.004	TRUE	TRUE
	macrophage	0.0001	0.004	TRUE	TRUE
	migratory langerhans cell	0.0001	0.004	TRUE	FALSE
	monocyte	0.0001	0.004	TRUE	TRUE
	natural killer cell	0.0001	0.004	TRUE	TRUE
	neutrophil	0.0001	0.004	TRUE	FALSE
	t cell	0.0001	0.004	TRUE	TRUE
	mast cell	0.0005	0.0167	TRUE	FALSE
MULTIPLE SYSTEM ATROPHY	gingival epithelial cell	0.003	0.0707	FALSE	FALSE
	vascular associated smooth muscle cell	0.0045	0.0981	TRUE	FALSE
MYASTHENIA GRAVIS	cd14+ monocyte derived endothelial progenitor cell	0.0001	0.004	TRUE	FALSE
	dendritic cell - monocyte immature derived	0.0001	0.004	TRUE	TRUE
	monocyte	0.0001	0.004	TRUE	FALSE
	immature langerhans cell	0.0012	0.0351	TRUE	FALSE
	neutrophil	0.0021	0.0542	TRUE	FALSE
	natural killer cell	0.0033	0.0764	TRUE	FALSE
	t cell	0.0035	0.08	TRUE	TRUE
MYELODYSPLASTIC SYNDROMES
MYOCARDIAL INFARCTION	cd14+ monocyte derived endothelial progenitor cell	0.0001	0.004	FALSE	FALSE
	dendritic cell - monocyte immature derived	0.0001	0.004	FALSE	FALSE
	hepatic stellate cell	0.0001	0.004	TRUE	FALSE
	macrophage	0.0001	0.004	FALSE	FALSE
	neutrophil	0.0001	0.004	FALSE	TRUE
	monocyte	0.0016	0.0438	FALSE	FALSE
	reticulocyte	0.0041	0.0912	FALSE	FALSE
MYOCARDIAL ISCHEMIA	hepatic stellate cell	0.0001	0.004	TRUE	FALSE
NARCOLEPSY
NASAL POLYPS	mast cell	0.0019	0.0503	FALSE	TRUE
	monocyte	0.0033	0.0764	FALSE	FALSE
	t cell	0.0034	0.0781	FALSE	TRUE
NEPHROLITHIASIS	immature langerhans cell	0.004	0.0896	FALSE	FALSE
NEPHROTIC SYNDROME
NICOTINE DEPENDENCE
OBESITY	hepatic stellate cell	0.0002	0.0076	TRUE	FALSE
OBESITY, MORBID	lymphocyte of b lineage	0.0046	0.0997	TRUE	FALSE
OROFACIAL DYSKINESIA
OSTEOARTHRITIS	chondrocyte	0.0001	0.004	TRUE	TRUE
	tendon cell	0.0008	0.0249	TRUE	FALSE
	mesenchymal precursor cell	0.0016	0.0438	TRUE	TRUE
	vascular associated smooth muscle cell	0.0016	0.0438	FALSE	FALSE
	preadipocyte	0.0023	0.0582	TRUE	FALSE
	pericyte cell	0.004	0.0896	TRUE	FALSE
	stromal cell	0.0041	0.0912	FALSE	TRUE
OSTEOARTHRITIS, KNEE
OSTEOPOROSIS
OSTEOPOROSIS, POSTMENOPAUSAL
PANCREATITIS	monocyte	0.0003	0.0107	FALSE	FALSE
	migratory langerhans cell	0.0013	0.0371	FALSE	FALSE
PANCREATITIS, ALCOHOLIC
PANCREATITIS, CHRONIC	monocyte	0.0001	0.004	TRUE	FALSE
	dendritic cell - monocyte immature derived	0.0023	0.0582	FALSE	FALSE
	macrophage	0.0026	0.0638	FALSE	FALSE
PANIC DISORDER	chondrocyte	0.0017	0.046	FALSE	FALSE
PERIODONTAL DISEASES	monocyte	0.0001	0.004	TRUE	TRUE
	neutrophil	0.0004	0.014	TRUE	TRUE
	lymphocyte of b lineage	0.001	0.0302	FALSE	TRUE
	cd14+ monocyte derived endothelial progenitor cell	0.002	0.0522	FALSE	TRUE
PERIODONTITIS	cd14+ monocyte derived endothelial progenitor cell	0.0001	0.004	TRUE	TRUE
	immature langerhans cell	0.0001	0.004	TRUE	TRUE
	macrophage	0.0001	0.004	TRUE	TRUE
	monocyte	0.0001	0.004	TRUE	TRUE
	neutrophil	0.0001	0.004	TRUE	TRUE
	dendritic cell - monocyte immature derived	0.0003	0.0107	TRUE	TRUE
	natural killer cell	0.003	0.0707	FALSE	FALSE
PERIPHERAL VASCULAR DISEASES	hepatic stellate cell	0.0001	0.004	TRUE	FALSE
PNEUMONIA	macrophage	0.0003	0.0107	TRUE	TRUE
	cd14+ monocyte derived endothelial progenitor cell	0.0008	0.0249	FALSE	TRUE
	monocyte	0.0012	0.0351	FALSE	TRUE
PRE-ECLAMPSIA	fat cell	0.0023	0.0582	FALSE	FALSE
PREGNANCY LOSS	mesenchymal somatic cell	0.001	0.0302	FALSE	FALSE
PREMATURE BIRTH	immature langerhans cell	0.0001	0.004	TRUE	FALSE
	monocyte	0.0001	0.004	TRUE	FALSE
	neutrophil	0.0001	0.004	TRUE	FALSE
	t cell	0.0001	0.004	TRUE	FALSE
	natural killer cell	0.0028	0.0678	TRUE	FALSE
PRIMARY IDIOPATHIC DILATED CARDIOMYOPATHY	myoblast	0.0001	0.004	TRUE	TRUE
	skeletal muscle cell	0.0001	0.004	TRUE	TRUE
	mesenchymal precursor cell	0.002	0.0522	FALSE	FALSE
PRIMARY OVARIAN INSUFFICIENCY
PROSTATIC HYPERPLASIA
PSORIASIS	cd14+ monocyte derived endothelial progenitor cell	0.0001	0.004	TRUE	TRUE
	dendritic cell - monocyte immature derived	0.0001	0.004	TRUE	TRUE
	macrophage	0.0001	0.004	TRUE	FALSE
	monocyte	0.0001	0.004	TRUE	TRUE
	natural killer cell	0.0001	0.004	TRUE	TRUE
	neutrophil	0.0001	0.004	TRUE	TRUE
	t cell	0.0001	0.004	TRUE	TRUE
	migratory langerhans cell	0.0006	0.0194	FALSE	TRUE
	lymphocyte of b lineage	0.0016	0.0438	FALSE	FALSE
	immature langerhans cell	0.0017	0.046	TRUE	TRUE
PSYCHOTIC DISORDERS
PTERYGIUM
PULMONARY DISEASE, CHRONIC OBSTRUCTIVE	cd14+ monocyte derived endothelial progenitor cell	0.0001	0.004	TRUE	FALSE
	dendritic cell - monocyte immature derived	0.0001	0.004	FALSE	FALSE
	immature langerhans cell	0.0001	0.004	TRUE	FALSE
	lymphocyte of b lineage	0.0001	0.004	FALSE	FALSE
	macrophage	0.0001	0.004	TRUE	TRUE
	monocyte	0.0001	0.004	TRUE	FALSE
	neutrophil	0.0001	0.004	TRUE	TRUE
	natural killer cell	0.0011	0.0326	FALSE	FALSE
	t cell	0.003	0.0707	FALSE	FALSE
PULMONARY FIBROSIS	macrophage	0.0004	0.014	TRUE	TRUE
	dendritic cell - monocyte immature derived	0.0005	0.0167	TRUE	FALSE
	cd14+ monocyte derived endothelial progenitor cell	0.0006	0.0194	FALSE	TRUE
	monocyte	0.0017	0.046	TRUE	TRUE
	neutrophil	0.0021	0.0542	FALSE	TRUE
RESPIRATORY DISTRESS SYNDROME, ADULT
RESPIRATORY TRACT INFECTIONS	immature langerhans cell	0.0039	0.0879	TRUE	FALSE
RETINAL DISEASES	lens epithelial cell	0.0001	0.004	TRUE	FALSE
	retinal pigment epithelial cell	0.0012	0.0351	FALSE	TRUE
RHEUMATIC HEART DISEASE
RHINITIS, ALLERGIC, SEASONAL	mast cell	0.0001	0.004	TRUE	TRUE
	monocyte	0.0001	0.004	FALSE	FALSE
	t cell	0.0001	0.004	TRUE	TRUE
	natural killer cell	0.0014	0.0394	FALSE	FALSE
	neutrophil	0.0039	0.0879	FALSE	TRUE
SARCOIDOSIS	cd14+ monocyte derived endothelial progenitor cell	0.0001	0.004	TRUE	TRUE
	dendritic cell - monocyte immature derived	0.0001	0.004	TRUE	FALSE
	immature langerhans cell	0.0001	0.004	TRUE	TRUE
	lymphocyte of b lineage	0.0001	0.004	TRUE	TRUE
	macrophage	0.0001	0.004	TRUE	TRUE
	monocyte	0.0001	0.004	TRUE	TRUE
	natural killer cell	0.0001	0.004	FALSE	FALSE
	neutrophil	0.0001	0.004	TRUE	TRUE
	t cell	0.0001	0.004	FALSE	TRUE
	migratory langerhans cell	0.0005	0.0167	FALSE	TRUE
SARCOIDOSIS, PULMONARY	cd14+ monocyte derived endothelial progenitor cell	0.0019	0.0503	TRUE	TRUE
	monocyte	0.0028	0.0678	TRUE	TRUE
	natural killer cell	0.0041	0.0912	TRUE	TRUE
	mesenchymal somatic cell	0.0045	0.0981	FALSE	FALSE
SCHIZOPHRENIA	astrocyte	0.0001	0.004	TRUE	FALSE
	neuron	0.0001	0.004	TRUE	TRUE
	neuronal stem cell	0.0001	0.004	TRUE	FALSE
	neutrophil	0.0001	0.004	TRUE	FALSE
	cd14+ monocyte derived endothelial progenitor cell	0.0003	0.0107	FALSE	FALSE
	dendritic cell - monocyte immature derived	0.0005	0.0167	TRUE	FALSE
	monocyte	0.0014	0.0394	TRUE	FALSE
SCLERODERMA, SYSTEMIC	cd14+ monocyte derived endothelial progenitor cell	0.0001	0.004	TRUE	TRUE
	dendritic cell - monocyte immature derived	0.0001	0.004	TRUE	FALSE
	monocyte	0.0001	0.004	TRUE	TRUE
	immature langerhans cell	0.0002	0.0076	FALSE	FALSE
	lymphocyte of b lineage	0.0007	0.0223	FALSE	TRUE
	macrophage	0.0009	0.0277	FALSE	FALSE
	natural killer cell	0.0015	0.0417	FALSE	FALSE
	neutrophil	0.0028	0.0678	FALSE	TRUE
	migratory langerhans cell	0.0043	0.0944	FALSE	FALSE
SEIZURES, FEBRILE	monocyte	0.003	0.0707	FALSE	FALSE
SEPSIS	neutrophil	0.0025	0.062	FALSE	TRUE
	monocyte	0.003	0.0707	FALSE	TRUE
	mesenchymal somatic cell	0.0032	0.0747	FALSE	FALSE
SEVERE ACUTE RESPIRATORY SYNDROME	cd14+ monocyte derived endothelial progenitor cell	0.0001	0.004	TRUE	FALSE
	dendritic cell - monocyte immature derived	0.0001	0.004	TRUE	TRUE
	lymphocyte of b lineage	0.0001	0.004	TRUE	FALSE
	macrophage	0.0001	0.004	TRUE	FALSE
	monocyte	0.0001	0.004	TRUE	FALSE
	natural killer cell	0.0001	0.004	TRUE	FALSE
	neutrophil	0.0001	0.004	TRUE	FALSE
	t cell	0.0001	0.004	FALSE	TRUE
	migratory langerhans cell	0.0011	0.0326	FALSE	FALSE
	immature langerhans cell	0.0042	0.0926	FALSE	FALSE
SILICOSIS	immature langerhans cell	0.0001	0.004	TRUE	FALSE
	monocyte	0.0003	0.0107	TRUE	FALSE
	dendritic cell - monocyte immature derived	0.0026	0.0638	FALSE	FALSE
SJOGREN'S SYNDROME	cd14+ monocyte derived endothelial progenitor cell	0.0001	0.004	TRUE	TRUE
	dendritic cell - monocyte immature derived	0.0001	0.004	TRUE	TRUE
	lymphocyte of b lineage	0.0001	0.004	FALSE	TRUE
	migratory langerhans cell	0.0001	0.004	TRUE	TRUE
	monocyte	0.0001	0.004	TRUE	TRUE
	natural killer cell	0.0001	0.004	TRUE	TRUE
	neutrophil	0.0004	0.014	TRUE	TRUE
	t cell	0.0005	0.0167	TRUE	TRUE
	macrophage	0.0006	0.0194	TRUE	FALSE
SLEEP APNEA, OBSTRUCTIVE
SLEEP DISORDERS
SPONDYLITIS, ANKYLOSING	immature langerhans cell	0.0001	0.004	TRUE	FALSE
	monocyte	0.0001	0.004	TRUE	FALSE
	neutrophil	0.0001	0.004	TRUE	FALSE
	dendritic cell - monocyte immature derived	0.0016	0.0438	FALSE	FALSE
	urothelial cell	0.0037	0.0839	FALSE	FALSE
	cd14+ monocyte derived endothelial progenitor cell	0.0043	0.0944	FALSE	FALSE
STROKE	hepatic stellate cell	0.0004	0.014	FALSE	FALSE
	endothelial cell of hepatic sinusoid	0.0005	0.0167	TRUE	FALSE
SUBACUTE SCLEROSING PANENCEPHALITIS	monocyte	0.0002	0.0076	TRUE	FALSE
	cd14+ monocyte derived endothelial progenitor cell	0.0006	0.0194	TRUE	FALSE
	t cell	0.0012	0.0351	TRUE	TRUE
	dendritic cell - monocyte immature derived	0.0022	0.0563	TRUE	FALSE
	immature langerhans cell	0.003	0.0707	FALSE	FALSE
SUBARACHNOID HEMORRHAGE
SUDDEN INFANT DEATH
SYNCOPE, VASOVAGAL	cardiac myocyte	0.0046	0.0997	TRUE	FALSE
THROMBOSIS	hepatic stellate cell	0.0006	0.0194	FALSE	FALSE
THYROID DISEASES
TOBACCO USE DISORDER	astrocyte	0.0001	0.004	TRUE	FALSE
	neuron	0.0001	0.004	TRUE	FALSE
	neuronal stem cell	0.0001	0.004	TRUE	FALSE
	lens epithelial cell	0.0003	0.0107	TRUE	FALSE
	ciliated epithelial cell	0.0022	0.0563	TRUE	FALSE
	retinal pigment epithelial cell	0.0032	0.0747	FALSE	FALSE
TUBERCULOSIS	cd14+ monocyte derived endothelial progenitor cell	0.0001	0.004	TRUE	TRUE
	dendritic cell - monocyte immature derived	0.0001	0.004	TRUE	FALSE
	immature langerhans cell	0.0001	0.004	TRUE	FALSE
	lymphocyte of b lineage	0.0001	0.004	TRUE	FALSE
	macrophage	0.0001	0.004	TRUE	TRUE
	monocyte	0.0001	0.004	TRUE	TRUE
	natural killer cell	0.0001	0.004	TRUE	FALSE
	neutrophil	0.0001	0.004	TRUE	FALSE
	t cell	0.0001	0.004	TRUE	TRUE
	migratory langerhans cell	0.0004	0.014	FALSE	FALSE
	gingival epithelial cell	0.0019	0.0503	FALSE	FALSE
TUBERCULOSIS, PULMONARY	cd14+ monocyte derived endothelial progenitor cell	0.0001	0.004	TRUE	TRUE
	dendritic cell - monocyte immature derived	0.0001	0.004	TRUE	FALSE
	immature langerhans cell	0.0001	0.004	TRUE	FALSE
	lymphocyte of b lineage	0.0001	0.004	FALSE	FALSE
	macrophage	0.0001	0.004	TRUE	TRUE
	monocyte	0.0001	0.004	TRUE	TRUE
	natural killer cell	0.0001	0.004	TRUE	FALSE
	neutrophil	0.0001	0.004	TRUE	FALSE
	migratory langerhans cell	0.0006	0.0194	FALSE	FALSE
	t cell	0.0008	0.0249	FALSE	TRUE
UNIPOLAR DEPRESSION
VARICOSE ULCER	cd14+ monocyte derived endothelial progenitor cell	0.0002	0.0076	TRUE	FALSE
VASCULAR DISEASES	hepatic stellate cell	0.0005	0.0167	TRUE	FALSE
VENOUS THROMBOEMBOLISM	endothelial cell of lymphatic vessel	0.0008	0.0249	TRUE	FALSE
	blood vessel endothelial cell	0.0033	0.0764	TRUE	FALSE
VENOUS THROMBOSIS	hepatic stellate cell	0.0029	0.0695	TRUE	FALSE
VESICO-URETERAL REFLUX
VIRUS DISEASES	cd14+ monocyte derived endothelial progenitor cell	0.0004	0.014	TRUE	TRUE
	monocyte	0.002	0.0522	TRUE	TRUE
	macrophage	0.0025	0.062	TRUE	TRUE
VITILIGO	cd14+ monocyte derived endothelial progenitor cell	0.0001	0.004	TRUE	FALSE
	dendritic cell - monocyte immature derived	0.0001	0.004	TRUE	TRUE
	immature langerhans cell	0.0001	0.004	TRUE	TRUE
	migratory langerhans cell	0.0001	0.004	TRUE	TRUE
	monocyte	0.0001	0.004	TRUE	FALSE
	natural killer cell	0.0001	0.004	TRUE	TRUE
	neutrophil	0.0001	0.004	TRUE	FALSE
	t cell	0.0001	0.004	TRUE	TRUE
	macrophage	0.0009	0.0277	TRUE	FALSE
