# Supplementary material for: Exploring the cellular basis of human disease through a large-scale mapping of deleterious genes to cell types
Source: Genome Med. 2015 Sep 1;7(1):95. doi: 10.1186/s13073-015-0212-9 (PMC4557825; doi:10.1186/s13073-015-0212-9)
Supplement: Additional file 14 — Table S9. Disease–cell-type association P values computed using the text-mining method. (XLS 438 kb) [file 13073_2015_212_MOESM14_ESM.xls]

## Sheet: Sheet1
	acinar cell	alveolar epithelial cell	amniotic epithelial cell	astrocyte	blood vessel endothelial cell	bronchial epithelial cell	bronchial smooth muscle cell	cardiac fibroblast	cardiac myocyte	cd14+ monocyte derived endothelial progenitor cell	chondrocyte	ciliated epithelial cell	corneal epithelial cell	dendritic cell - monocyte immature derived	endothelial cell of hepatic sinusoid	endothelial cell of lymphatic vessel	enteric smooth muscle cell	epithelial cell of malassez	epithelial cell of prostate	fat cell	fibroblast of choroid plexus	fibroblast of gingiva	fibroblast of lymphatic vessel	fibroblast of periodontium	fibroblast of tunica adventitia of artery	gingival epithelial cell	hair follicle cell	hepatic stellate cell	immature langerhans cell	keratinocyte - epidermal	keratocyte	kidney epithelial cell	lens epithelial cell	lymphocyte of b lineage	macrophage	mammary epithelial cell	mast cell	melanocyte - light	mesenchymal precursor cell	mesenchymal somatic cell	mesenchymal stem cell - adipose	mesenchymal stem cell - amniotic membrane	mesenchymal stem cell - bone marrow	mesenchymal stem cell - hepatic	mesenchymal stem cell - umbilical	mesothelial cell	migratory langerhans cell	monocyte	multipotent cord blood unrestricted somatic stem cell
abortion, habitual	1	1	1	1	1	1	1	1	1	0.00552962	1	1	1	0.944047	1	1	1	1	1	1	1	1	1	1	1	1	1	1	1	1	1	1	1	0.00199047	0.999984	1	1	1	1	1	1	1	0.975346	1	1	1	1	0.00552962	1
abortion, spontaneous	1	1	1	1	0.99586	1	1	0.983907	0.999997	0.999315	0.999999	1	1	0.999906	1	0.00912155	1	1	1	1	1	1	1	1	1	1	1	1	1	1	1	0.999993	1	0.995804	1	0.93522	0.999999	1	1	1	1	1	1	1	1	1	1	0.999315	1
acne vulgaris	1	1	1	1	1	1	1	1	1	0.582163	1	1	1	0.999797	0.999989	1	1	0.208248	0.485728	0.997527	1	1	1	1	1	0.358021	1	1	0.329353	9.5801e-32	1	1	1	1	1	1	0.997075	0.163999	1	1	1	1	1	1	1	1	0.329353	0.582163	1
acquired hyperostosis syndrome	1	1	1	1	1	1	1	1	1	1	1	0.952175	1	1	1	1	1	1	1	1	1	1	1	1	1	1	1	1	1	0.218703	1	1	1	0.638242	1	1	1	1	1	1	1	1	1	1	1	0.952175	1	1	1
acquired immunodeficiency syndrome	1	1	1	0.978331	1	1	1	1	1	3.12091e-49	1	1	0.999841	7.00029e-07	1	1	1	1	0.874675	1	1	1	1	1	1	1	1	1	3.49512e-13	1	1	1	1	9.30486e-26	8.26213e-09	1	1	1	1	1	1	1	3.48126e-05	1	1	1	3.49512e-13	3.12091e-49	1
acromegaly	1	1	1	1	1	1	1	1	0.901715	0.999982	1	1	1	1	0.999848	1	1	1	1	0.9902	1	1	1	1	1	1	1	1	1	1	1	0.975883	1	1	1	1	0.999527	1	1	1	1	1	1	1	1	1	1	0.999982	1
acute coronary syndrome	1	1	1	1	0.00347106	1	1	1	0.346442	0.00470505	1	1	1	0.996075	0.999945	1	1	1	1	0.994245	1	1	1	1	1	1	1	1	1	1	1	0.984293	1	1	0.9993	1	0.351046	1	0.997365	0.997365	1	1	0.935247	1	1	1	1	0.00470505	1
acute myocardial infarction	1	1	0.942597	1	2.36809e-10	1	1	6.91703e-192	0	0.999597	1	1	1	1	1	0.884371	1	1	1	1	1	1	1	1	1	1	1	1	1	1	1	1	1	1	1	1	1	1	4.76691e-119	4.76691e-119	0.0594387	0.194176	0.999967	0.742855	0.127722	1	1	0.999597	0.127722
acute pancreatitis	2.94886e-188	0.561061	1	1	1	1	1	1	1	0.994957	1	1	1	1	1	1	1	1	1	0.999856	1	1	1	1	1	1	1	0.746064	0.994569	1	1	1	1	0.185828	1	1	0.982275	1	1	1	1	1	1	0.329804	0.632944	1	0.994569	0.994957	0.632944
addison disease	1	1	1	0.987521	1	1	1	1	1	0.998581	1	1	1	1	1	1	1	1	1	1	1	1	1	1	1	1	1	1	1	0.964309	1	1	1	0.504343	0.999997	1	0.985892	0.0055026	1	1	1	1	1	1	1	1	1	0.998581	1
adenocarcinoma pancreas	7.17739e-43	1	0.825627	1	0.60511	0.999528	1	1	1	1	1	1.67316e-09	0.998922	5.08419e-06	0.999999	0.0504208	1	1	0.979828	0.999895	1	1	0.100066	1	1	1	1	0.265913	0.997467	1	1	0.999998	1	1	1	1	1	0.999913	0.999941	0.999941	0.934922	1	1	1	0.726733	1.67316e-09	0.997467	1	0.726733
adenoma of large intestine	0.917855	0.942872	0.99082	1	0.998078	0.999998	1	1	1	1	1	0	1	2.58035e-14	1	0.647097	0.00380746	0.974807	0.896558	1	1	0.999998	0.0326114	1	1	0.999076	1	0.578646	1	1	1	0.999996	1	1	1	0.998554	1	0.999908	1	1	1	1	1	1	0.862103	0	1	1	0.862103
advanced sleep-phase syndrome, familial	1	1	1	1	1	1	1	1	1	1	1	1	1	1	1	1	1	1	1	1	1	1	1	1	1	1	1	1	1	1	1	1	1	1	0.999922	1	1	1	1	1	1	1	1	1	1	1	1	1	1
affective disorders, psychotic	1	1	1	0.998139	1	1	1	1	1	1	1	1	1	1	1	1	1	1	1	1	1	1	1	1	1	1	1	1	1	1	1	1	1	1	1	1	1	1	1	1	1	1	1	1	1	1	1	1	1
alcohol abuse	0.299726	0.715642	1	1	1	0.999881	1	0.999924	1	1	1	1	1	1	1	1	1	1	0.990004	1	1	1	1	1	1	1	1	1	0.999999	1	1	1	1	1	1	1	1	1	1	1	1	1	1	1	1	1	0.999999	1	1
alcohol withdrawal delirium	1	1	1	0.814025	1	1	1	1	1	0.658742	1	1	1	1	0.559653	1	1	1	1	1	1	1	1	1	1	1	1	1	1	1	1	1	1	0.896004	1	1	1	1	1	1	1	1	0.989809	1	1	1	1	0.658742	1
alcohol-related disorders	4.23072e-05	0.840206	1	0.999902	1	0.999998	1	0.997951	1	1	1	1	1	1	4.17058e-31	1	1	1	0.998789	1	1	1	1	1	1	1	1	5.9526e-23	1	1	1	1	1	1	1	1	1	1	1	1	1	1	1	1	1	1	1	1	1
alcoholism	0.299726	0.715642	1	1	1	0.999881	1	0.999924	1	1	1	1	1	1	1	1	1	1	0.990004	1	1	1	1	1	1	1	1	1	0.999999	1	1	1	1	1	1	1	1	1	1	1	1	1	1	1	1	1	0.999999	1	1
allergic asthma	1	0.100821	0.981942	1	1	1.13377e-284	5.15305e-169	1	1	0.00129283	1	1	1	1.8749e-143	1	1	1	1	1	1	1	1	1	1	1	1	1	1	0.542293	1	1	1	1	0.198543	4.06004e-26	1	0	1	1	1	0.986324	1	1	1	0.94929	1	0.542293	0.00129283	0.94929
alopecia areata	1	1	1	1	1	1	1	0.296441	1	0.773386	1	0.254742	1	0.00215485	1	1	1	1	1	1	1	1	1	1	1	1	1	1	2.38755e-10	2.73475e-08	1	1	1	0.204461	0.999644	1	5.1158e-07	6.8697e-15	1	1	1	1	0.999874	1	1	0.254742	2.38755e-10	0.773386	1
altitude sickness	1	1	1	0.956253	0.0613142	0.329309	1	1	0.714216	0.99819	1	1	1	1	1	1	1	1	1	1	1	1	1	1	0.00322267	1	1	1	1	1	1	1	1	0.999401	0.999963	1	0.806916	1	1	1	1	1	0.999799	1	1	1	1	0.99819	1
alveolar bone loss	1	1	1	1	0.740713	1	1	0.668721	1	0.232736	0.892268	1	1	0.666469	1	1	1	1.36238e-09	1	0.214529	1	1.23876e-43	1	9.36109e-81	1	4.67364e-30	1	1	0.224657	0.595787	1	1	1	0.00552647	1.48932e-152	1	0.957915	1	1.72381e-06	1.72381e-06	0.312976	1	0.254206	1	1	1	0.224657	0.232736	1
amyloidosis	1	1	1	1.76992e-07	0.536571	1	1	0.318982	0.690735	0.983749	0.987975	1	0.225634	1	0.999984	1	1	1	1	1	1	1	1	1	1	1	1	1	0.922566	0.024554	1	0.873227	1	4.26154e-69	0.00402084	1	0.8186	0.63706	1	1	1	1	0.956546	1	1	1	0.922566	0.983749	1
amyotrophic lateral sclerosis	1	1	1	3.48868e-264	0.989597	1	1	1	0.688393	0.997775	0.99847	1	1	0.999849	0.999997	1	1	1	1	1	1	1	1	1	1	1	1	1	1	0.999736	1	1	1	1	0.999999	1	0.999983	1	6.01633e-10	6.01633e-10	1	1	1	1	1	1	1	0.997775	1
anemia	1	1	1	1	0.999969	1	1	0.999995	1	3.58781e-14	1	1	1	1	1	1	1	1	1	1	1	0.999994	1	1	1	1	1	1	1	1	1	0.991511	1	5.19797e-11	1	1	1	1	1	1	0.998645	1	0	1	0.956528	1	1	3.58781e-14	0.956528
anemia, aplastic	1	1	1	1	1	1	1	1	1	3.29169e-25	1	1	1	0.998922	0.999364	1	1	1	1	0.883484	1	0.716599	1	0.833072	1	1	1	1	0.583233	0.99929	1	0.929815	1	9.69188e-24	0.0802049	1	0.4183	0.995838	4.69979e-09	4.69979e-09	1	1	0	1	0.281797	1	0.583233	3.29169e-25	0.281797
aneurysm	1	1	1	1	0.276606	1	1	0.999919	1	1	1	1	1	1	1	1	1	1	1	1	1	0.998403	1	0.999943	0.00534163	1	1	1	1	1	1	1	1	1	1	1	1	1	1	1	1	1	1	1	1	1	1	1	1
angina pectoris	1	1	1	1	0.145952	1	1	1	0.999915	0.0406698	1	1	1	1	1	1	1	1	1	1	1	1	1	1	1	1	1	1	1	1	1	1	1	1	1	1	0.999997	1	1	1	1	1	1	1	1	1	1	0.0406698	1
angina pectoris, variant	1	1	1	1	1	1	1	1	1	0.980611	1	1	1	1	1	1	1	1	1	1	1	1	1	1	1	1	1	1	1	1	1	1	1	0.997803	1	1	0.850338	1	1	1	1	1	0.999889	1	1	1	1	0.980611	1
anorexia nervosa	1	1	1	0.999989	1	1	1	1	0.999999	0.999174	1	1	1	0.999999	0.999997	1	1	1	1	0.502027	1	1	1	1	1	1	1	1	1	1	1	1	1	1	1	1	1	1	0.999546	0.999546	1	1	1	1	1	1	1	0.999174	1
anti-glomerular basement membrane disease	1	1	1	1	1	1	1	1	1	0.0435085	1	0.390824	1	0.773339	1	1	1	1	1	1	1	1	1	1	1	1	1	1	0.316039	1	1	7.19231e-32	1	0.00049709	1.11461e-21	1	0.286698	1	0.372248	0.372248	0.0836928	1	0.115187	1	1	0.390824	0.316039	0.0435085	1
antiphospholipid syndrome	1	1	1	0.968718	0.0473196	1	1	1	1	1.68783e-14	1	1	1	0.566642	1	1	1	1	1	1	1	1	1	1	1	1	1	1	1	1	1	1	1	0.0340724	0.940983	1	0.998812	1	1	1	1	1	0.022289	1	1	1	1	1.68783e-14	1
antisocial personality disorder	1	1	1	1	1	1	1	1	1	1	1	1	1	1	1	1	1	1	1	1	1	1	1	1	1	1	1	1	1	1	1	1	1	1	1	1	1	1	1	1	1	1	1	1	1	1	1	1	1
anxiety disorders	1	1	1	1	1	1	1	1	1	1	1	1	1	1	1	1	1	1	1	1	1	1	1	1	1	1	1	1	1	1	1	1	1	1	1	1	1	1	1	1	1	1	1	1	1	1	1	1	1
aortic aneurysm, abdominal	1	1	1	1	4.35751e-06	1	1	1	1	0.458089	1	1	1	0.999999	1	1	1	1	1	1	1	0.707673	1	0.825559	0.0152834	1	1	1	1	1	1	0.999142	1	1	2.27024e-10	1	0.689252	1	0.999542	0.999542	1	1	1	1	1	1	1	0.458089	1
appendicitis	1	1	1	1	1	1	1	1	1	1	1	1	1	1	1	1	1	1	1	1	1	1	1	1	1	1	1	1	1	1	1	1	1	1	1	1	0.927615	0.997403	1	1	1	1	1	1	1	1	1	1	1
arthritis	0.00245728	1	1	1	1	1	1	0.999897	1	2.31849e-222	0	1	0.999998	2.7746e-09	1	0.799988	0.402027	1	1	1	1	0.999982	1	1	1	0.999197	1	1	1	1	1	1	1	0	2.07499e-240	1	0.00353397	1	1.17049e-16	1.17049e-16	0.0782047	1	1.3009e-54	1	0.195688	1	1	2.31849e-222	0.195688
arthritis, juvenile rheumatoid	1	1	1	1	1	1	1	1	0.999975	4.05601e-07	0.233893	1	1	0.555683	1	0.115522	1	1	1	0.994785	1	0.521574	1	0.64892	1	1	1	1	1	0.998892	1	1	1	2.69037e-21	0.935732	1	0.992071	1	0.853247	0.853247	1	1	0.0809458	1	1	1	1	4.05601e-07	1
arthritis, psoriatic	1	1	1	1	1	1	1	1	1	5.63891e-07	0.847265	0.999684	1	0.0200989	1	1	1	1	1	0.908924	1	1	1	1	1	1	1	1	0.554033	9.81352e-07	1	1	1	0.0361925	0.000803544	1	0.209107	1	1	1	1	1	0.104377	1	1	0.999684	0.554033	5.63891e-07	1
arthritis, rheumatoid	4.81272e-06	1	1	1	0.999901	1	1	0.997087	1	1.60526e-303	2.52833e-45	1	0.969393	4.7133e-21	1	0.74501	0.131864	1	1	1	1	0.997485	1	0.99989	1	0.929159	1	1	0.975187	1	1	1	1	0	1.31481e-213	1	8.72234e-06	1	0.338018	0.338018	0.663012	1	1.61194e-149	1	0.364026	1	0.975187	1.60526e-303	0.364026
as if' personality	1	1	1	1	1	1	1	1	1	1	1	1	1	1	1	1	1	1	1	1	1	1	1	1	1	1	1	1	1	1	1	1	1	1	1	1	1	1	1	1	1	1	1	1	1	1	1	1	1
asbestosis	1	1	1	1	1	0.420331	1	1	1	0.492117	1	1	1	1	1	1	1	1	1	1	1	1	1	1	1	1	1	1	1	1	1	1	1	0.575882	1.07317e-55	1	0.783224	1	1	1	1	1	0.999554	1	1	1	1	0.492117	1
aspergillosis	1	1	1	0.996981	0.947496	0.0293858	1	1	1	0.892189	1	1	1	1.36536e-06	1	1	1	1	1	1	1	1	1	1	1	1	1	1	0.73871	0.999959	1	0.998145	1	0.999844	4.00452e-06	1	0.998886	1	0.999876	0.999876	1	1	0.766678	1	1	1	0.73871	0.892189	1
asthma	1	0.0530667	0.963088	1	1	2.58988e-294	2.71386e-178	1	1	0.00131817	1	1	1	3.17729e-95	1	1	1	1	1	1	1	1	1	1	1	1	1	1	1	1	1	1	1	0.999405	2.38693e-05	1	0	1	1	1	0.994264	1	1	1	0.913757	1	1	0.00131817	0.913757
atherosclerosis	0.322392	1	1	1	0	0.959353	1	0.965367	0.999792	0	0.813211	0	1	1.76184e-63	4.86425e-14	1	1	1	1	1.19334e-38	1	1	1	0.946837	2.5284e-06	1	1	1	0.95839	1	1	0.977838	1	0.357844	0	1	4.87374e-09	1	0.0244131	0.0244131	0.681029	1	0	1	1	0	0.95839	0	1
atopy	1	1	1	1	0.975765	0.588512	1	1	1	3.73232e-62	1	1.05124e-118	0.829125	8.16595e-233	1	1	1	1	1	0.999889	1	1	1	1	1	1	1	1	2.00085e-215	0	1	1	1	3.18977e-30	0.999118	1	3.17869e-270	0.914934	0.999972	0.999972	0.506616	1	2.43475e-19	1	1	1.05124e-118	2.00085e-215	3.73232e-62	1
atrial fibrillation	1	1	1	1	0.999666	1	1	4.31061e-18	9.16028e-135	1	1	1	1	1	1	1	1	1	1	1	1	1	1	1	1	1	1	1	1	1	1	1	1	1	1	1	1	0.999984	1	1	1	1	1	1	1	1	1	1	1
atrial fibrillation, familial	1	1	1	1	0.999666	1	1	4.31061e-18	9.16028e-135	1	1	1	1	1	1	1	1	1	1	1	1	1	1	1	1	1	1	1	1	1	1	1	1	1	1	1	1	0.999984	1	1	1	1	1	1	1	1	1	1	1
attention deficit disorder with hyperactivity	1	1	1	1	1	1	1	1	1	1	1	1	1	1	1	1	1	1	1	1	1	1	1	1	1	1	1	1	1	1	1	1	1	1	1	1	1	0.999602	1	1	1	1	1	1	1	1	1	1	1
autism, susceptibility to, x-linked	1	1	1	0.920458	0.999677	1	1	1	1	1	1	1	0.858305	1	1	1	1	1	1	1	1	1	1	1	1	1	1	1	1	0.999998	1	1	1	1	1	1	0.993345	0.997854	0.999991	0.999991	1	1	1	1	1	1	1	1	1
autistic disorder	1	1	1	0.920458	0.999677	1	1	1	1	1	1	1	0.858305	1	1	1	1	1	1	1	1	1	1	1	1	1	1	1	1	0.999998	1	1	1	1	1	1	0.993345	0.997854	0.999991	0.999991	1	1	1	1	1	1	1	1	1
autoimmune diseases	3.22106e-05	0.999361	0.999923	3.94813e-60	0.999806	1	1	1	1	0	0.75864	0.0487788	0.999832	0	1	0.815298	0.736091	0.999179	1	1	1	1	0.516979	1	1	0.998888	1	0.999985	0.699756	4.04589e-13	0.940147	1.44535e-35	0.987696	0	0	1	0.0771887	0.992768	0.184579	0.184579	0.133407	1	4.19401e-289	0.871054	0.0665718	0.0487788	0.699756	0	0.0665718
autoimmune thyroid disease	1	0.136591	1	0.999743	1	1	1	1	0.999943	0.00682847	1	0.454766	1	2.03159e-07	0.999902	1	1	1	1	1	1	1	1	1	1	1	1	1	0.486607	0.998137	1	0.901555	1	2.01695e-113	0.0841192	1	0.902255	0.948213	0.975379	0.975379	0.0553149	1	0.919598	1	1	0.454766	0.486607	0.00682847	1
azoospermia	1	1	1	1	1	1	1	1	1	1	1	1.15366e-13	1	1	1	1	1	1	1	1	1	1	1	1	1	1	1	1	1	1	1	1	1	1	0.9637	1	0.119317	1	0.202499	0.202499	0.0544726	1	0.999346	1	1	1.15366e-13	1	1	1
bacteremia	1	1	1	1	0.0150975	1	1	1	0.20624	1.30021e-21	1	1	1	0.993272	0.00335558	1	0.136298	1	1	0.997517	1	1	1	1	1	1	1	0.736058	1	0.99859	1	0.918157	1	1	9.25841e-75	1	0.977376	1	0.908499	0.908499	0.65083	1	2.15969e-05	1	1	1	1	1.30021e-21	1
bacterial infections	0.999938	0.0681881	1	1	1	0.999818	0.99986	1	1	4.39684e-23	1	1	1	0.0178086	1	0.999981	0.993433	1	1	1	1	1	1	1	1	0.0170905	1	1	0.999988	1	1	1	0.724718	1	0	0.758681	1	1	1	1	1	1	1	0.998932	0.999999	1	0.999988	4.39684e-23	0.999999
balkan nephropathy	1	1	1	1	1	1	1	1	1	1	1	0.941049	1	1	1	1	1	1	1	1	1	1	1	1	1	1	1	1	1	1	1	0.0165736	1	0.724035	0.656962	1	1	1	1	1	1	1	1	1	1	0.941049	1	1	1
barrett esophagus	0.0979625	1	1	1	1	1	1	1	0.999613	0.999999	1	1.13864e-13	1	0.924372	0.978423	1	1	1	1	1	1	1	1	1	1	1	1	1	1	0.0336341	1	0.956869	1	0.999998	1	1	0.955664	1	1	1	1	1	1	1	1	1.13864e-13	1	0.999999	1
behcet syndrome	1	1	1	1	0.723706	1	1	1	1	1.39563e-05	1	1	1	0.0905049	1	1	1	1	1	1	1	1	1	1	1	0.293656	1	1	0.000244682	0.984007	1	1	1	0.240553	0.997436	1	0.377852	0.943365	1	1	1	1	0.236312	1	1	1	0.000244682	1.39563e-05	1
bipolar disorder	1	1	1	0.997859	1	1	1	1	1	1	1	1	1	1	1	1	1	1	1	1	1	1	1	1	1	1	1	1	1	1	1	1	1	1	1	1	1	1	1	1	1	1	1	1	1	1	1	1	1
borderline personality disorder	1	1	1	1	1	1	1	1	1	1	1	1	1	1	1	1	1	1	1	1	1	1	1	1	1	1	1	1	1	1	1	1	1	1	1	1	1	1	1	1	1	1	1	1	1	1	1	1	1
brain aneurysm	1	1	1	1	0.0298903	1	1	1	1	1	1	1	1	1	1	1	1	1	1	1	1	1	1	1	1	1	1	1	1	1	1	1	1	1	1	1	1	1	1	1	1	1	1	1	1	1	1	1	1
brain infarction	1	1	0.601085	2.24041e-229	4.24446e-08	1	1	1	1	0.99119	1	1	1	1	1	1	1	1	1	0.999989	1	1	1	1	1	1	1	1	0.998065	1	1	0.999958	1	1	0.993724	1	1	1	2.11411e-09	2.11411e-09	0.42087	1	1	1	0.149575	1	0.998065	0.99119	0.149575
bronchial hyperreactivity	1	0.120137	1	1	1	6.29594e-41	9.20319e-32	1	0.9998	0.589745	1	2.22617e-29	1	5.55028e-64	1	1	1	1	1	1	1	1	1	1	1	1	1	1	1	0.972915	1	1	1	0.106689	5.36945e-37	1	3.67576e-182	1	0.864018	0.864018	0.279706	1	0.094229	1	0.14426	2.22617e-29	1	0.589745	0.14426
bronchiectasis with or without elevated sweat chloride	1	1	1	1	1	0.00401901	0.0858464	1	1	0.99992	1	1	1	1	1	1	1	1	1	1	1	1	1	1	1	1	1	1	1	1	1	1	1	0.96358	0.999588	1	0.887787	1	1	1	1	1	1	1	1	1	1	0.99992	1
bronchiolitis	0.103887	0.00724452	1	1	1	9.86239e-18	1	1	1	0.761027	0.96149	0.890929	1	0.00249545	1	1	1	1	1	1	1	1	1	1	1	1	1	1	0.407951	1	1	0.96472	1	0.12718	1.436e-17	1	0.00482092	1	0.0100804	0.0100804	1	1	0.999976	1	1	0.890929	0.407951	0.761027	1
bronchiolitis obliterans	0.0491683	0.0561095	1	1	1	3.56251e-14	1	1	1	0.782377	0.7762	0.103033	1	0.0547371	1	1	1	1	1	1	1	1	1	1	1	1	1	1	1	1	1	1	1	0.147424	2.70439e-11	1	0.0156266	1	1.92876e-05	1.92876e-05	1	1	0.970563	1	1	0.103033	1	0.782377	1
brucellosis	1	1	1	0.999849	1	1	1	1	1	0.0103683	1	1	1	0.033018	0.999955	1	1	1	1	1	1	1	1	1	1	1	1	0.479048	1	1	1	1	1	0.613538	8.03559e-72	1	0.999983	1	1	1	1	1	0.998968	1	1	1	1	0.0103683	1
bulimia	1	1	1	1	1	1	1	1	1	0.99997	1	1	1	1	1	1	1	1	1	1	1	1	1	1	1	1	1	1	1	1	1	1	1	1	1	1	1	1	1	1	1	1	1	1	1	1	1	0.99997	1
candidiasis	1	1	1	1	0.999978	1	1	1	1	0.000659209	1	1	1	0.000390387	1	1	1	0.480029	1	1	1	0.682151	1	0.847044	1	0.00175515	1	1	0.119735	0.0534255	1	0.698248	1	0.2257	9.3286e-43	1	0.999999	0.801129	1	1	1	1	0.279973	1	1	1	0.119735	0.000659209	1
cardiomyopathies	1	0.751412	1	1	0.000140012	1	1	7.25444e-227	0	0.999997	1	1	1	1	1	0.658583	1	1	1	0.999994	1	1	1	1	0.0776428	1	1	0.93968	1	1	1	1	1	1	0.999906	1	0.00855993	1	7.53084e-05	7.53084e-05	0.870999	1	1	1	0.816272	1	1	0.999997	0.816272
cardiomyopathy, dilated	1	1	1	1	0.957679	1	1	1.00472e-34	0	0.998774	1	1	1	0.999447	0.999997	1	1	1	1	0.997424	1	1	1	1	1	1	1	1	1	0.999975	1	0.9596	1	0.999999	1	1	0.922168	1	0.828336	0.828336	0.469662	1	1	1	1	1	1	0.998774	1
cardiomyopathy, hypertrophic	1	1	1	1	1	1	1	3.91919e-09	0	1	1	1	1	1	1	1	1	1	1	1	1	1	1	1	1	1	1	1	1	1	1	0.982731	1	1	1	1	0.99961	0.989411	0.999814	0.999814	1	1	1	1	1	1	1	1	1
cardiovascular diseases	1	0.999483	1	1	0	1	1	0	0	1	1	1	1	1	1	0.999979	0.999976	1	1	1	1	1	0.699491	1	2.01947e-09	1	1	1	1	1	0.999922	1	1	1	1	1	1	1	1	1	1	0.993933	1	0.965561	0.999995	1	1	1	0.999995
carotid artery diseases	1	1	1	0.999999	3.58361e-66	1	1	0.972068	1	6.45175e-05	1	1	1	1	1	1	1	1	1	0.999999	1	0.964711	1	0.991331	0.000821607	1	1	1	1	1	1	1	1	1	6.14299e-23	1	1	1	0.999214	0.999214	1	1	1	1	1	1	1	6.45175e-05	1
carotid atherosclerosis	1	1	1	0.999999	3.58361e-66	1	1	0.972068	1	6.45175e-05	1	1	1	1	1	1	1	1	1	0.999999	1	0.964711	1	0.991331	0.000821607	1	1	1	1	1	1	1	1	1	6.14299e-23	1	1	1	0.999214	0.999214	1	1	1	1	1	1	1	6.45175e-05	1
carotid stenosis	1	1	1	0.947213	4.19868e-10	1	1	0.82606	0.999997	0.011989	1	1	1	0.9966	1	1	1	1	1	1	1	1	1	1	0.0133707	1	1	1	1	1	1	1	1	1	1.66557e-13	1	0.986801	1	0.998554	0.998554	1	1	0.999993	1	1	1	1	0.011989	1
cataract	1	1	1	1	1	1	1	0.841889	1	1	0.999988	3.28683e-29	5.76354e-15	1	1	1	1	1	0.798944	1	1	1	1	1	1	1	1	1	0.955298	1	1	0.999991	2.21599e-182	1	1	1	1	0.776862	1	1	1	1	1	1	1	3.28683e-29	0.955298	1	1
cataract, posterior polar	1	1	1	1	1	1	1	0.841889	1	1	0.999988	3.28683e-29	5.76354e-15	1	1	1	1	1	0.798944	1	1	1	1	1	1	1	1	1	0.955298	1	1	0.999991	2.21599e-182	1	1	1	1	0.776862	1	1	1	1	1	1	1	3.28683e-29	0.955298	1	1
celiac disease	1	1	1	0.999996	0.997424	1	1	1	1.52887e-14	0.998924	1	0.917485	1	0.221519	1	1	1	1	1	1	1	1	1	1	1	1	1	1	1	1	1	1	1	3.14726e-09	1	1	0.000354638	1	0.999904	0.999904	1	1	1	1	1	0.917485	1	0.998924	1
cerebral amyloid angiopathy	1	1	1	1.50538e-22	3.28191e-06	1	1	1	1	0.261201	1	0.897829	1	1	1	1	1	1	1	1	1	1	1	1	1	1	1	1	1	1	1	1	1	0.909825	0.0985554	1	1	1	1	1	1	1	0.946217	1	1	0.897829	1	0.261201	1
cerebral infarction	1	1	0.549336	1.19177e-205	1.74258e-06	1	1	1	1	0.993878	1	1	1	1	1	1	1	1	1	0.999985	1	1	1	1	1	1	1	1	1	1	1	0.999998	1	1	0.95146	1	1	1	7.56095e-09	7.56095e-09	0.712581	1	0.999997	1	0.119106	1	1	0.993878	0.119106
cerebral palsy	1	1	1	0.948681	1	1	1	1	0.96071	1	0.999586	1	1	1	1	1	1	1	1	1	1	1	1	1	1	1	1	1	1	1	1	0.999664	1	1	1	1	0.999989	1	0.999866	0.999866	1	1	1	1	1	1	1	1	1
cerebrovascular disorders	1	1	0.992659	0	8.98517e-63	1	0.966168	1	1	1	1	1	1	1	1	1	1	1	1	1	1	1	1	1	0.0383269	1	1	1	1	1	1	1	1	1	1	1	1	1	0.730576	0.730576	0.993448	0.789919	1	0.926612	0.327385	1	1	1	0.327385
chagas cardiomyopathy	1	1	1	1	0.586551	1	1	2.87938e-07	1.95092e-28	0.00574767	1	0.999745	1	0.302474	1	1	1	1	1	1	1	1	1	1	1	1	1	1	1	1	1	0.590052	1	0.0766176	0.0336034	1	0.277878	1	0.364143	0.364143	1	1	0.333751	1	1	0.999745	1	0.00574767	1
chagas disease	1	1	1	0.98507	0.756801	1	1	5.662e-08	7.82777e-25	0.00248614	1	0.743292	1	0.0414053	0.99383	1	1	1	1	0.772904	1	1	1	1	1	1	1	1	0.887077	0.99977	1	0.892014	1	9.0286e-22	3.23825e-105	1	0.0456626	1	0.995091	0.995091	1	1	0.838875	1	1	0.743292	0.887077	0.00248614	1
childhood asthma	1	0.0530667	0.963088	1	1	2.58988e-294	2.71386e-178	1	1	0.00131817	1	1	1	3.17729e-95	1	1	1	1	1	1	1	1	1	1	1	1	1	1	1	1	1	1	1	0.999405	2.38693e-05	1	0	1	1	1	0.994264	1	1	1	0.913757	1	1	0.00131817	0.913757
childhood ataxia with central nervous system hypomyelinization	1	1	0.532403	0	0.248292	1	1	1	1	5.86433e-25	1	1.6789e-09	1	4.35367e-172	0.999996	0.301014	1	1	1	0.999971	1	1	1	1	1	1	1	1	0.888701	1	1	0.998248	1	7.39002e-108	9.0848e-212	1	1.96369e-05	1	8.2679e-12	8.2679e-12	0.00141768	1	2.39691e-21	0.201842	0.110231	1.6789e-09	0.888701	5.86433e-25	0.110231
cholangitis, sclerosing	1	1	1	1	0.770021	1	1	1	1	0.986943	1	0.46604	1	0.944666	3.45251e-08	1	1	1	1	1	1	1	1	1	1	1	1	0.0145022	0.462597	0.688307	1	1	1	5.91607e-12	0.999838	1	0.363569	1	1	1	1	1	0.99814	1	1	0.46604	0.462597	0.986943	1
cholelithiasis	0.415676	1	1	1	1	1	1	1	1	1	1	1	1	1	0.999987	1	1	1	1	1	1	1	1	1	1	1	1	1	0.998947	1	1	1	1	1	1	1	1	1	1	1	1	1	1	1	1	1	0.998947	1	1
cholestasis	1	1	1	1	0.999931	0.979997	1	1	1	0.969277	1	2.46412e-07	1	0.999999	2.06003e-223	1	1	1	1	0.999997	1	1	1	1	1	1	1	6.27676e-23	0.940826	0.999999	1	0.975895	1	0.242803	0.0319758	1	0.940904	0.999795	1	1	1	1	1	1	1	2.46412e-07	0.940826	0.969277	1
cholesteatoma	1	1	1	1	1	1	1	1	1	0.92835	1	8.10226e-14	1	1.14917e-08	1	0.0731947	1	1	1	1	1	1	1	1	1	1	1	1	3.40418e-28	6.86877e-85	1	0.927272	1	0.999995	0.0356256	1	0.022016	0.58976	1	1	1	1	1	1	1	8.10226e-14	3.40418e-28	0.92835	1
chronic periodontitis	1	1	1	1	1.5299e-08	1	1	1	1	6.9473e-05	1	2.85682e-12	1	2.72706e-06	1	0.0233856	1	0.0386505	1	1	1	7.81307e-59	1	1.15562e-67	1	1.82015e-91	1	1	0.000429835	0.00231258	1	1	1	1.32922e-10	0.000307668	1	0.499425	1	0.325141	0.325141	1	1	0.232538	1	1	2.85682e-12	0.000429835	6.9473e-05	1
chylothorax	1	1	1	1	1	1	1	1	1	0.995357	1	1	1	1	1	1	1	1	1	1	1	1	1	1	1	1	1	1	1	1	1	1	1	0.989432	0.999993	1	1	1	1	1	1	1	1	1	1	1	1	0.995357	1
cirrhosis	1	1	0.38245	1	0.999176	0.999941	1	0.999595	1	0.0344993	1	1.30077e-15	1	1	0	0.280966	1	1	0.993033	0.00569588	1	1	1	1	1	1	1	0	0.999806	1	1	1	1	0.971533	1.16924e-22	1	0.993757	1	0.00123579	0.00123579	0.674186	0.325441	0.999343	2.6688e-36	0.229033	1.30077e-15	0.999806	0.0344993	0.229033
cleft lip with or without cleft palate	1	1	1	1	1	1	1	1	0.999956	1	0.686412	1	0.419509	1	1	1	1	0.0341477	1	1	1	1	1	1	1	1	1	1	1	0.961371	1	1	1	1	1	1	1	0.939217	0.970053	0.970053	1	1	1	1	1	1	1	1	1
cluster headache	1	1	1	1	1	1	1	1	1	0.0197146	1	1	1	1	1	1	1	1	1	1	1	1	1	1	1	1	1	1	1	1	1	1	1	1	1	1	2.13473e-05	1	1	1	1	1	0.870994	1	1	1	1	0.0197146	1
cocaine abuse	1	1	1	0.360488	0.957256	1	1	1	0.996859	0.992647	1	1	1	1	1	1	1	1	1	1	1	1	1	1	1	1	1	1	1	1	1	1	1	1	1	1	0.98912	0.9102	1	1	1	1	1	1	1	1	1	0.992647	1
cocaine dependence	1	1	1	0.360488	0.957256	1	1	1	0.996859	0.992647	1	1	1	1	1	1	1	1	1	1	1	1	1	1	1	1	1	1	1	1	1	1	1	1	1	1	0.98912	0.9102	1	1	1	1	1	1	1	1	1	0.992647	1
colitis, ulcerative	1	1	1	1	0.999449	1	1	1	1	5.08156e-37	1	0.94895	1	0.0137074	1	0.332681	4.23997e-05	1	1	1	1	1	1	1	1	1	1	1	0.997082	1	1	1	1	1.28456e-15	0.000115592	1	5.53019e-14	1	0.999982	0.999982	1	1	4.51227e-17	1	1	0.94895	0.997082	5.08156e-37	1
colonic polyps	1	1	1	1	1	1	1	1	1	1	1	1	1	1	1	1	1	1	1	1	1	1	1	1	1	1	1	1	1	1	1	0.959616	1	0.999897	0.999995	1	0.998634	1	1	1	1	1	1	1	1	1	1	1	1
colorectal cancer metastatic	0.917855	0.942872	0.99082	1	0.998078	0.999998	1	1	1	1	1	0	1	2.58035e-14	1	0.647097	0.00380746	0.974807	0.896558	1	1	0.999998	0.0326114	1	1	0.999076	1	0.578646	1	1	1	0.999996	1	1	1	0.998554	1	0.999908	1	1	1	1	1	1	0.862103	0	1	1	0.862103
common variable immunodeficiency	1	1	1	0.808858	1	1	1	1	1	2.07676e-13	1	0.105602	1	2.46235e-14	0.550803	1	1	1	1	1	1	1	1	1	1	1	1	1	1	0.715798	1	1	1	0	0.68086	1	0.799796	1	1	1	1	1	2.23154e-11	1	1	0.105602	1	2.07676e-13	1
congenital central hypoventilation syndrome	1	1	1	0.90517	1	1	1	1	0.938253	1	1	1	1	1	1	1	1	1	1	0.749267	1	1	1	1	1	1	1	1	1	1	1	1	1	1	0.999998	1	1	0.569834	0.796651	0.796651	1	1	0.999999	1	1	1	1	1	1
congenital myopathy with fiber type disproportion	1	1	1	1	1	1	1	0.121123	7.87009e-67	1	1	0.998476	1	1	1	1	1	1	1	0.432044	1	1	1	1	1	1	1	1	1	1	1	1	1	0.95107	1	1	1	1	1	1	1	1	1	1	1	0.998476	1	1	1
congestive heart failure	1	0.499556	0.936136	1	0.590489	1	1	7.03613e-90	0	1	1	1	1	1	1	1	0.450799	1	1	1	1	1	1	1	1	1	1	1	1	1	1	1	1	1	1	1	1	1	0.92457	0.92457	0.92818	0.385763	1	0.55776	0.605127	1	1	1	0.605127
coronary arteriosclerosis	1	1	1	1	1.19279e-50	1	1	0.333942	0.385273	1.83049e-29	1	1	0.991651	1	1	1	1	1	1	0.931293	1	1	0.0711826	1	1	1	1	1	1	1	1	1	1	1	2.35334e-18	1	0.985646	1	0.984914	0.984914	0.852443	1	0.42122	1	1	1	1	1.83049e-29	1
coronary artery disease	1	1	1	1	1.19279e-50	1	1	0.333942	0.385273	1.83049e-29	1	1	0.991651	1	1	1	1	1	1	0.931293	1	1	0.0711826	1	1	1	1	1	1	1	1	1	1	1	2.35334e-18	1	0.985646	1	0.984914	0.984914	0.852443	1	0.42122	1	1	1	1	1.83049e-29	1
coronary disease	1	1	1	1	6.79039e-25	1	1	0.757444	0.0571215	0.927713	1	1	1	1	1	1	1	1	1	1	1	1	0.291069	1	0.182832	1	1	1	1	1	1	1	1	1	1	1	1	1	1	1	0.999866	1	1	1	1	1	1	0.927713	1
coronary stenosis	1	1	1	1	3.47197e-28	1	1	1	0.0717237	0.0728344	1	1	1	0.999915	1	1	1	1	1	0.999812	1	1	1	1	1	1	1	1	1	1	1	1	1	1	0.999995	1	0.999921	1	0.968342	0.968342	1	1	0.999979	1	1	1	1	0.0728344	1
coronary vasospasm	1	1	1	1	0.00851782	1	1	1	0.809089	0.937987	1	1	1	1	1	1	1	1	1	1	1	1	1	1	1	1	1	1	1	0.939185	1	1	1	1	0.999985	1	0.00120085	1	1	1	1	1	0.999999	1	1	1	1	0.937987	1
creutzfeldt-jakob syndrome	1	1	1	6.73361e-60	1	1	1	1	1	0.993422	0.938387	1	0.49802	0.998665	1	1	1	1	1	1	1	1	1	1	1	1	1	1	1	1	1	1	1	0.998428	0.999846	1	1	1	0.914886	0.914886	1	1	1	1	1	1	1	0.993422	1
crohn disease	1	1	1	1	0.99935	1	1	1	1	8.95675e-44	1	0.463121	0.976171	7.34504e-15	1	1	2.46413e-09	1	1	0.801293	1	1	1	1	1	1	1	1	0.956717	1	0.199981	1	1	6.92272e-17	6.47576e-16	1	3.48687e-09	1	0.889627	0.889627	0.189368	1	1.3892e-17	1	1	0.463121	0.956717	8.95675e-44	1
cryptococcosis	1	1	1	0.999599	0.30537	0.63147	1	1	1	0.0189578	1	1	1	0.000376186	1	1	1	1	1	1	1	1	1	1	1	1	1	1	0.787275	1	1	0.975237	1	0.328994	6.00714e-80	1	0.9995	1	1	1	1	1	0.933151	1	1	1	0.787275	0.0189578	1
cushing's symphalangism	0.0177473	1	1	1	1	1	1	1	1	1.97648e-134	0	1	1	0.374522	1	0.911531	0.556649	0.998822	1	1	1	1	1	1	1	0.999962	1	1	1	1	1	1	0.819393	0	1.56437e-125	1	0.808605	1	5.31081e-10	5.31081e-10	0.190873	1	1.98048e-07	1	0.449631	1	1	1.97648e-134	0.449631
cystitis, interstitial	1	1	1	0.811856	1	1	1	1	1	0.965643	1	0.848131	1	1	1	1	1	1	1	1	1	1	1	1	1	1	1	1	1	1	1	1	1	0.423309	0.998917	1	3.71543e-84	1	0.67683	0.67683	1	1	0.999953	1	1	0.848131	1	0.965643	1
cytomegalovirus infections	1	1	1	0.820091	0.0786871	0.946366	1	0.953664	1	1.91998e-26	0.999974	0.999038	1	3.31971e-17	1	1	1	0.407625	1	0.999979	1	0.292748	1	0.501311	1	1	1	1	0.940653	0.999971	1	0.752908	1	1.16831e-09	0.000636937	1	1	1	0.994431	0.994431	1	1	1.96291e-30	0.179537	0.390792	0.999038	0.940653	1.91998e-26	0.390792
deafness	1	1	1	1	1	1	1	0.964997	1	1	1	1	1	1	1	1	1	1	1	1	1	1	1	1	1	1	1	1	1	0.996149	1	0.999993	1	1	1	1	1	6.08643e-05	1	1	1	1	1	1	1	1	1	1	1
deafness, autosomal dominant	1	1	1	0.999994	0.999494	1	1	1	1	1	0.999946	1	0.437398	1	1	1	1	1	1	1	1	1	1	1	1	1	1	1	1	1	1	0.935866	1	1	1	1	1	3.9987e-08	0.998671	0.998671	1	1	1	1	1	1	1	1	1
death, sudden	1	1	1	0.972639	0.999932	0.980086	1	0.392542	3.02639e-63	1	1	1	1	1	1	1	1	1	1	0.999997	1	1	1	1	1	1	1	1	1	1	1	1	1	1	1	1	0.191496	0.999983	1	1	1	1	1	1	1	1	1	1	1
death, sudden, cardiac	1	1	1	0.999994	0.920686	1	1	0.0811925	4.17318e-74	1	1	1	1	1	1	1	1	1	1	1	1	1	1	1	1	1	1	1	1	1	1	1	1	1	1	1	0.999346	1	1	1	1	1	1	1	1	1	1	1	1
deep vein thrombosis	1	1	1	1	0.976914	1	1	1	1	1	1	1	1	1	1	1	1	1	1	1	1	1	1	1	1	1	1	1	1	1	1	1	1	1	1	1	1	1	1	1	1	1	1	1	1	1	1	1	1
delirium	1	1	1	0.998277	1	1	1	1	1	0.999997	1	1	1	1	1	1	1	1	1	1	1	1	1	1	1	1	1	1	1	1	1	1	1	1	1	1	1	1	1	1	1	1	1	1	1	1	1	0.999997	1
dementia	1	1	0.888377	0	0.987852	1	1	1	1	0.322916	1	1	1	1	1	1	1	1	0.999773	1	1	1	1	1	1	1	1	1	1	1	1	1	1	1	1	1	1	1	1	1	0.931809	0.485713	1	1	0.766444	1	1	0.322916	0.766444
dementia, vascular	1	1	1	7.56962e-07	0.000497152	1	1	1	1	0.996951	1	1	1	1	0.998394	1	1	1	1	1	1	1	1	1	1	1	1	1	1	1	1	1	1	1	1	1	1	1	1	1	1	1	1	1	1	1	1	0.996951	1
dengue hemorrhagic fever	1	1	1	1	0.407151	1	1	1	1	2.29292e-09	1	6.58969e-08	1	0.00153042	0.0377083	1	1	1	1	1	1	1	1	1	1	1	1	1	1	1	1	1	1	0.140764	0.569835	1	0.295243	1	1	1	1	1	0.000181694	1	1	6.58969e-08	1	2.29292e-09	1
dental caries	1	1	1	1	1	1	1	1	1	1	1	1	1	1	1	1	1	0.590615	1	1	1	0.401411	1	0.480851	1	0.504996	1	1	0.999564	1	1	1	1	1	1	1	1	1	1	1	1	1	1	1	1	1	0.999564	1	1
depression	1	1	1	0.999999	1	1	1	1	1	1	1	1	1	1	1	1	1	1	1	1	1	1	1	1	1	1	1	1	1	1	1	1	1	1	1	1	1	1	1	1	1	1	1	1	1	1	1	1	1
depression, postpartum	1	1	1	1	1	1	1	1	1	0.999435	1	1	1	1	1	1	1	1	1	0.88654	1	1	1	1	1	1	1	1	1	1	1	1	1	1	1	1	1	1	1	1	1	1	1	1	1	1	1	0.999435	1
depressive disorder, major	1	1	1	0.0215484	1	1	1	1	1	1	1	1	1	1	1	1	1	1	1	1	1	1	1	1	1	1	1	1	1	1	1	1	1	1	1	1	1	1	1	1	1	1	1	1	1	1	1	1	1
dermatitis and eczema	1	1	1	1	0.988833	1	1	1	1	0.806789	1	1	1	0.000711571	1	1	1	1	1	1	1	1	1	1	1	1	1	1	2.54328e-13	1.0276e-09	1	1	1	0.15703	1	1	0.00741791	0.967817	1	1	1	1	0.999999	1	1	1	2.54328e-13	0.806789	1
diabetes	7.01061e-09	1	0.99948	1	4.14758e-55	1	1	0.994359	2.31636e-09	0.35944	1	4.69906e-215	0.999972	0.999948	0.000587101	0.990844	0.88584	0.887798	1	0	1	0.999921	1	0.999994	1	0.711984	1	0.999996	0.999999	1	0.673839	5.14386e-159	1	1	1	1	1	1	0.706661	0.706661	0.682751	0.828793	1	0.172835	0.205628	4.69906e-215	0.999999	0.35944	0.205628
diabetes insipidus, neurogenic	1	1	1	1	1	1	1	1	1	1	1	0.957648	1	0.138511	1	1	1	1	1	1	1	1	1	1	1	1	1	1	0.0035949	1	1	1	1	1	1	1	1	1	1	1	1	1	1	1	1	0.957648	0.0035949	1	1
diabetes mellitus	7.01061e-09	1	0.99948	1	4.14758e-55	1	1	0.994359	2.31636e-09	0.35944	1	4.69906e-215	0.999972	0.999948	0.000587101	0.990844	0.88584	0.887798	1	0	1	0.999921	1	0.999994	1	0.711984	1	0.999996	0.999999	1	0.673839	5.14386e-159	1	1	1	1	1	1	0.706661	0.706661	0.682751	0.828793	1	0.172835	0.205628	4.69906e-215	0.999999	0.35944	0.205628
diabetes mellitus, permanent neonatal	7.01061e-09	1	0.99948	1	4.14758e-55	1	1	0.994359	2.31636e-09	0.35944	1	4.69906e-215	0.999972	0.999948	0.000587101	0.990844	0.88584	0.887798	1	0	1	0.999921	1	0.999994	1	0.711984	1	0.999996	0.999999	1	0.673839	5.14386e-159	1	1	1	1	1	1	0.706661	0.706661	0.682751	0.828793	1	0.172835	0.205628	4.69906e-215	0.999999	0.35944	0.205628
diabetes mellitus, type 1	8.84385e-05	1	0.851877	1	0.361169	1	1	0.998511	0.999868	5.89867e-10	1	1.59811e-141	0.865441	4.80761e-64	0.999991	1	1	0.441313	0.985992	0.831993	1	0.626417	1	0.776138	1	0.540495	1	0.97722	0.9891	1	0.359878	0.0157339	1	1.98839e-34	0.62685	1	1	1	0.0858412	0.0858412	0.0820155	1	0.943525	0.43243	0.0553968	1.59811e-141	0.9891	5.89867e-10	0.0553968
diabetes mellitus, type 2	0.000747947	1	1	1	1.46266e-10	1	1	0.994929	0.808819	1.05627e-08	1	3.77979e-217	0.993777	1	3.83015e-13	0.724041	1	0.882891	1	0	1	0.949102	1	0.961783	1	0.224553	1	0.995537	0.999998	1	0.471847	4.16957e-13	1	1	1	0.999761	1	1	0.999999	0.999999	0.617347	1	1	1	0.86865	3.77979e-217	0.999998	1.05627e-08	0.86865
diabetes, gestational	0.114216	1	0.203581	1	0.497773	1	1	1	0.999008	0.999888	1	0.913445	1	1	0.992242	1	1	1	1	0.4849	1	1	1	1	1	1	1	1	1	1	1	0.883572	1	1	1	1	0.9995	1	1	1	1	1	1	1	1	0.913445	1	0.999888	1
diabetic nephropathies	1	1	1	1	0.279704	1	1	0.939402	1	0.991485	0.999934	6.89314e-26	1	1	1	1	1	1	1	0.681098	1	1	1	1	1	1	1	1	1	1	1	0	1	1	0.629548	1	0.999798	1	0.833174	0.833174	0.614251	1	1	1	1	6.89314e-26	1	0.991485	1
diabetic neuropathies	1	1	1	0.999988	0.861816	1	1	1	0.999934	0.999999	1	1	0.621702	0.999999	1	1	1	1	1	0.999771	1	1	1	0.884911	1	1	1	1	0.0779992	0.000310193	1	0.935631	1	1	1	1	0.999982	1	0.930021	0.930021	1	1	1	1	0.329518	1	0.0779992	0.999999	0.329518
diabetic polyneuropathy	1	1	1	0.999988	0.861816	1	1	1	0.999934	0.999999	1	1	0.621702	0.999999	1	1	1	1	1	0.999771	1	1	1	0.884911	1	1	1	1	0.0779992	0.000310193	1	0.935631	1	1	1	1	0.999982	1	0.930021	0.930021	1	1	1	1	0.329518	1	0.0779992	0.999999	0.329518
diabetic retinopathy	1	1	1	0.699129	1.22447e-39	1	1	1	1	1	1	1	0.080519	1	1	1	1	1	1	0.999897	1	1	1	1	1	1	1	1	1	1	0.126953	0.999921	1	1	1	1	1	1	0.999855	0.999855	0.597152	1	1	1	1	1	1	1	1
diarrhea	1	1	1	1	1	0.99753	1	1	1	1	1	1	1	1	1	1	1	1	1	1	1	1	1	1	1	1	1	1	1	1	1	0.999997	1	1	1	1	4.11105e-05	1	1	1	1	1	1	1	0.638318	1	1	1	0.638318
disorder of artery	1	1	1	0.999999	3.58361e-66	1	1	0.972068	1	6.45175e-05	1	1	1	1	1	1	1	1	1	0.999999	1	0.964711	1	0.991331	0.000821607	1	1	1	1	1	1	1	1	1	6.14299e-23	1	1	1	0.999214	0.999214	1	1	1	1	1	1	1	6.45175e-05	1
drug eruptions	1	1	0.00310162	1	0.999922	1	1	1	1	0.439269	0.999909	1	5.4766e-11	0.0191779	1	1	1	1	1	0.999411	1	1	1	1	1	1	1	1	9.68867e-09	1.21977e-59	1	0.999929	0.193032	0.99992	0.240746	1	0.00616609	0.0641895	1	1	1	1	1	1	1	1	9.68867e-09	0.439269	1
duodenal ulcer	1	1	1	1	1	1	1	1	1	1	1	1	1	1	1	1	1	1	1	1	1	1	1	1	1	1	1	1	1	1	1	1	1	0.999997	1	1	0.892244	1	1	1	1	1	1	1	1	1	1	1	1
dupuytren contracture	1	1	1	1	1	1	1	1	0.530444	1	1	1	1	0.862952	0.928964	1	1	1	1	1	1	1	1	1	1	1	1	1	0.374328	1	1	1	1	0.999402	0.998921	1	0.900045	1	0.216976	0.216976	0.00541217	1	0.999999	1	1	1	0.374328	1	1
dyskinesia, drug-induced	1	1	1	0.959855	1	1	1	1	1	1	1	1	1	1	1	1	1	1	1	1	1	1	1	1	1	1	1	1	1	1	1	1	1	1	1	1	1	1	1	1	1	1	1	1	1	1	1	1	1
dyskinesias	1	1	1	1.89893e-11	1	1	1	1	1	1	1	1	0.99962	1	1	1	1	1	1	1	1	1	1	1	1	1	1	1	0.999983	1	1	1	1	1	1	0.997851	1	0.999998	0.999999	0.999999	1	1	1	1	0.440173	1	0.999983	1	0.440173
dyslipidemias	1	1	0.863502	1	4.377e-19	0.992262	1	0.807424	1	4.18025e-46	1	1	0.983784	1	8.57414e-40	1	1	1	0.988331	1.68682e-49	1	1	1	1	1	1	1	0.753134	0.999999	1	1	0.999986	1	1	5.46189e-131	0.997704	1	1	1	1	1	1	0.16576	1	1	1	0.999999	4.18025e-46	1
dysmenorrhea	1	1	1	1	1	1	1	1	1	0.998835	1	1	1	1	1	1	1	1	1	1	1	1	1	1	1	1	1	1	1	1	1	1	1	1	1	1	0.961374	1	1	1	1	1	1	1	1	1	1	0.998835	1
dyspepsia	1	1	1	1	1	1	1	1	1	1	1	1	1	1	0.999815	1	1	1	1	1	1	1	1	1	1	1	1	1	1	1	1	1	1	1	1	1	0.0418196	1	1	1	1	1	1	1	1	1	1	1	1
dystonia	1	1	1	0.99765	1	1	1	1	0.999396	1	1	1	1	0.999995	1	1	1	1	1	1	1	1	1	1	1	1	1	1	1	1	1	1	1	1	1	1	1	1	1	1	1	1	1	1	1	1	1	1	1
dystonic disorders	1	1	1	0.978541	0.93241	1	1	1	0.991304	1	1	1	1	1	1	1	1	1	1	1	1	1	1	1	1	1	1	1	1	1	1	1	1	1	1	1	1	1	1	1	1	1	1	1	1	1	1	1	1
eating disorders	1	1	1	1	0.999987	1	1	1	1	1	1	1	1	1	1	1	1	1	1	0.986411	1	1	1	1	1	1	1	1	1	1	1	1	1	1	1	1	1	1	1	1	1	1	1	1	1	1	1	1	1
eczema	1	1	1	1	0.988833	1	1	1	1	0.806789	1	1	1	0.000711571	1	1	1	1	1	1	1	1	1	1	1	1	1	1	2.54328e-13	1.0276e-09	1	1	1	0.15703	1	1	0.00741791	0.967817	1	1	1	1	0.999999	1	1	1	2.54328e-13	0.806789	1
emphysema	1	0.0186478	1	1	0.995739	0.0639678	0.122289	1	0.997865	0.849401	1	1	1	0.998146	8.75552e-05	1	1	1	1	1	1	1	1	1	1	1	1	1	1	1	1	1	1	1	0.00146873	1	0.987874	1	0.79718	0.79718	0.411786	1	0.999998	0.0957148	1	1	1	0.849401	1
endometriosis	1	1	1	1	0.971677	1	1	1	1	0.109186	1	0.888788	1	0.999942	1	0.222379	1	1	1	0.999979	1	1	1	1	1	1	1	1	1	0.999987	1	1	1	0.999999	3.74979e-39	0.803867	0.187902	1	0.926391	0.926391	1	1	1	1	1	0.888788	1	0.109186	1
eosinophilia	1	0.0558582	1	1	0.997202	5.75255e-06	0.212349	0.544048	0.999934	0.0036592	1	0.902228	0.911847	8.51893e-38	1	0.253581	1	0.385643	1	0.999951	1	1	1	1	1	1	1	1	2.938e-40	0.996505	1	0.999537	1	7.228e-10	1.38669e-26	1	9.70259e-191	1	0.999999	0.999999	0.621338	1	4.37279e-35	1	0.369416	0.902228	2.938e-40	0.0036592	0.369416
epilepsy	1	1	1	1.86489e-182	1	1	1	1	1	1	1	1	1	1	1	1	1	1	1	1	1	0.999989	1	1	1	1	1	1	1	1	1	1	1	1	1	1	1	1	1	1	1	1	1	1	0.950289	1	1	1	0.950289
epilepsy, childhood absence, susceptibility to	1	1	1	0.144558	1	1	1	1	0.984398	1	1	1	1	1	1	1	1	1	1	1	1	1	1	1	1	1	1	1	1	1	1	1	1	1	1	1	1	1	1	1	1	1	1	1	1	1	1	1	1
epilepsy, generalized	1	1	1	0.0381996	1	1	1	1	0.999999	1	1	1	1	1	1	1	1	1	1	1	1	1	1	1	1	1	1	1	1	1	1	1	1	1	1	1	0.999992	0.804175	0.999709	0.999709	1	1	1	1	1	1	1	1	1
epilepsy, idiopathic generalized	1	1	1	0.0381996	1	1	1	1	0.999999	1	1	1	1	1	1	1	1	1	1	1	1	1	1	1	1	1	1	1	1	1	1	1	1	1	1	1	0.999992	0.804175	0.999709	0.999709	1	1	1	1	1	1	1	1	1
epilepsy, progressive myoclonic	1	1	1	0.0654929	1	1	1	1	1	1	1	0.0106004	1	1	0.0844371	1	1	1	1	1	1	1	1	1	1	1	1	1	1	0.501991	1	1	1	1	0.993403	1	1	1	1	1	1	1	1	1	1	0.0106004	1	1	1
epilepsy, temporal lobe	1	1	1	4.19028e-53	0.99403	1	1	1	1	1	1	1	1	1	1	1	1	1	1	1	1	1	1	1	1	1	1	1	1	1	1	1	1	1	1	1	0.999976	0.980061	1	1	1	1	1	1	1	1	1	1	1
erectile dysfunction	1	1	1	1	8.92446e-06	1	1	1	1	1	1	1	1	1	1	1	1	1	0.665678	0.862474	1	1	1	1	1	1	1	1	1	1	1	1	1	1	1	1	1	1	0.879809	0.879809	1	1	1	1	1	1	1	1	1
erythema	1	1	0.00435868	1	1	1	1	1	1	0.68357	1	0.857048	2.51022e-10	2.00454e-07	1	1	1	0.398418	1	0.996418	1	1	1	1	1	1	1	1	6.68061e-33	1.13615e-108	1	0.998193	0.210416	0.994096	0.00183477	1	2.82683e-07	1.13051e-10	1	1	1	1	0.997237	1	1	0.857048	6.68061e-33	0.68357	1
erythrocytosis, familial	1	1	1	1	1	1	1	1	1	0.537247	1	1	1	1	0.941351	1	1	1	1	1	1	1	1	1	1	1	1	1	1	0.984076	1	0.727713	1	0.9877	0.961334	1	0.897853	1	1	1	1	1	0	1	1	1	1	0.537247	1
esophageal achalasia	1	1	1	1	1	0.524297	1	1	0.998972	1	1	1	1	1	1	1	1	1	1	1	1	1	1	1	1	1	1	1	1	1	1	1	1	1	1	1	0.66613	1	1	1	1	1	1	1	1	1	1	1	1
esophageal carcinoma	1	1	1	1	0.999999	0.99506	1	1	1	1	1	1	1	0.991009	1	0.434804	1	1	1	1	1	1	1	1	1	1	1	1	0.578308	0.816622	1	1	1	1	1	1	1	0.807673	1	1	1	1	1	1	0.593261	1	0.578308	1	0.593261
esophageal varices	1	1	1	1	0.996394	1	1	1	1	1	1	1	1	1	0.999998	1	1	1	1	1	1	1	1	1	1	1	1	0.499596	1	1	1	1	1	1	1	1	0.999991	1	1	1	1	1	1	1	1	1	1	1	1
essential tremor	1	1	1	1	1	1	1	1	1	1	1	1	1	1	1	1	1	1	1	1	1	1	1	1	1	1	1	1	1	1	1	1	1	1	1	1	1	1	1	1	1	1	1	1	1	1	1	1	1
exfoliation syndrome	1	1	1	0.761252	1	1	1	1	1	1	1	0.445694	2.2409e-08	0.87873	1	1	1	1	1	1	1	1	1	1	1	1	1	1	1	0.663442	1	1	0.0150972	0.98874	0.984392	1	1	1.61399e-05	1	1	1	1	1	1	1	0.445694	1	1	1
exudative vitreoretinopathy	1	1	1	0.149618	1	1	1	1	1	0.748217	1	0.921878	1	1	1	1	1	1	1	1	1	1	1	1	1	1	1	1	1	1	1	1	1	0.784804	8.11944e-10	1	1	1	0.227151	0.227151	1	1	0.985402	1	1	0.921878	1	0.748217	1
fatigue syndrome, chronic	1	1	1	0.991094	1	1	1	1	0.996231	0.356505	1	1	1	0.999045	1	1	1	1	1	1	1	1	1	1	1	1	1	1	1	1	1	1	1	0.0730514	0.999997	1	0.484224	1	1	1	1	1	0.999786	1	1	1	1	0.356505	1
fatty liver	1	1	0.463452	0.999696	0.997268	1	1	0.779912	0.999999	0.998897	1	1.1706e-197	1	0.999999	0	0.254218	1	1	0.751293	9.62546e-107	1	1	1	1	1	1	1	1.34957e-130	1	1	1	0.997476	1	1	2.9675e-57	1	0.999991	1	0.999672	0.999672	1	1	1	0.0150248	1	1.1706e-197	1	0.998897	1
fibromyalgia	1	1	1	1	1	1	1	1	0.68206	0.86968	1	1	1	1	1	1	1	1	1	1	1	1	1	1	1	1	1	1	1	1	1	1	1	1	1	1	0.781704	1	1	1	1	1	1	1	1	1	1	0.86968	1
fluorosis, dental	1	1	1	1	1	1	1	1	0.930059	1	1	0.527321	1	1	0.714953	1	1	0.05011	1	1	1	1	1	1	1	1	1	1	1	1	1	1	1	1	0.999941	1	1	1	1	1	1	1	0.999978	1	1	0.527321	1	1	1
focal segmental glomerulosclerosis	1	1	1	1	0.0682074	1	1	0.127921	0.972361	0.0033915	1	9.49111e-130	1	1	0.994197	1	1	1	1	1	1	1	1	1	1	1	1	1	1	1	1	0	1	0.00705819	6.22153e-19	1	0.988716	1	0.379226	0.379226	1	1	0.6329	1	1	9.49111e-130	1	0.0033915	1
food hypersensitivity	1	1	1	1	1	1	1	1	1	0.992513	1	1	1	1.07489e-17	1	1	1	1	1	1	1	1	1	1	1	0.502862	1	1	0.00556662	0.999578	1	1	1	3.00396e-06	1	1	1.67829e-228	1	1	1	1	1	1	1	1	1	0.00556662	0.992513	1
frontotemporal dementia	1	1	1	6.91658e-13	1	1	1	1	1	0.952631	1	0.545993	1	1	1	1	1	1	1	1	1	1	1	1	1	1	1	1	1	1	1	1	1	0.949524	0.999746	1	1	1	1	1	1	1	0.999878	1	1	0.545993	1	0.952631	1
frontotemporal lobar degeneration	1	1	1	5.39172e-15	0.651991	1	1	1	1	0.989402	1	0.100195	1	1	1	1	1	1	1	1	1	1	1	1	1	1	1	1	1	1	1	1	1	0.993058	0.999941	1	1	1	1	1	1	1	0.999979	1	1	0.100195	1	0.989402	1
gallbladder diseases	0.423561	1	1	1	1	1	1	1	1	1	1	1	0.98249	1	0.999957	1	1	1	1	1	1	1	1	1	1	1	1	1	0.992884	1	1	1	1	1	1	1	1	0.998687	1	1	1	1	1	1	1	1	0.992884	1	1
gastric adenocarcinoma	0.991974	0.996019	0.993984	1	1	1	1	1	1	1	1	8.24075e-203	1	4.22517e-06	1	0.252867	0.0481624	0.999181	0.999319	1	1	1	0.102787	1	1	0.999999	1	0.983591	1	1	1	1	1	1	1	1	1	1	1	1	0.999999	1	1	1	0.901728	8.24075e-203	1	1	0.901728
gastritis	0.25791	1	1	1	0.998774	0.914115	1	1	1	0.999929	1	9.29196e-55	1	0.47203	1	1	1	1	1	0.999988	1	1	1	1	1	1	1	1	0.977764	1	1	0.999888	1	7.61169e-14	0.999996	1	2.35432e-12	1	0.996261	0.996261	0.583457	1	1	1	1	9.29196e-55	0.977764	0.999929	1
gastritis, atrophic	1	1	1	1	1	0.249867	1	1	1	0.98938	1	5.23099e-70	1	0.643762	1	1	1	1	1	1	1	1	1	1	1	1	1	1	1	1	1	1	1	0.276326	0.999605	1	0.642682	1	0.449706	0.449706	1	1	0.991812	1	1	5.23099e-70	1	0.98938	1
giant cell arteritis	1	1	1	1	0.718706	1	1	1	0.998313	0.758013	1	1	0.459423	0.000229495	1	1	1	1	1	1	1	1	1	1	1	1	1	1	1	1	1	1	1	0.972509	0.000342876	1	0.967179	1	1	1	1	1	0.999995	1	1	1	1	0.758013	1
gingivitis	1	1	1	1	0.234612	1	1	0.759525	1	0.000107369	1	0.483774	1	7.16903e-06	1	1	1	5.664e-06	1	1	1	1.23826e-178	1	4.69642e-180	1	4.65462e-197	1	1	2.16542e-24	3.91785e-11	1	1	1	2.92794e-47	9.64827e-11	1	2.63201e-14	0.893253	0.999246	0.999246	1	1	0.526115	1	1	0.483774	2.16542e-24	0.000107369	1
glaucoma	1	1	0.732723	7.31229e-11	1	1	1	1	1	1	1	1	1.61232e-21	1	1	1	1	1	1	1	1	1	1	1	1	1	1	1	0.999873	1	0.00028497	1	0.382068	1	1	1	1	0.00868827	1	1	1	1	1	1	1	1	0.999873	1	1
glaucoma, open-angle	1	1	0.281798	0.00155387	0.995136	1	1	1	1	1	1	1	1.37564e-08	1	1	1	1	1	1	1	1	1	1	1	1	1	1	1	0.894636	0.999824	1.35327e-06	1	1	1	1	1	0.999984	0.00907288	1	1	1	1	1	1	1	1	0.894636	1	1
glaucoma, primary open angle	1	1	0.281798	0.00155387	0.995136	1	1	1	1	1	1	1	1.37564e-08	1	1	1	1	1	1	1	1	1	1	1	1	1	1	1	0.894636	0.999824	1.35327e-06	1	1	1	1	1	0.999984	0.00907288	1	1	1	1	1	1	1	1	0.894636	1	1
glomerulonephritis	0.486297	1	1	1	0.449322	1	1	0.978606	1	6.23102e-77	1	2.72036e-34	1	0.00251833	1	1	1	1	1	0.999999	1	1	1	1	1	1	1	1	0.998065	1	1	0	1	9.24622e-205	4.11419e-151	1	0.380304	1	0.988587	0.988587	0.858535	1	1.94331e-26	1	0.2377	2.72036e-34	0.998065	6.23102e-77	0.2377
glomerulonephritis, iga	1	1	1	1	0.225302	1	1	1	1	1.26955e-24	1	0.000269252	1	0.146641	1	1	1	1	1	0.805855	1	1	1	1	1	1	1	1	1	1	1	2.84911e-110	1	2.12351e-40	8.45118e-12	1	0.013991	1	1	1	1	1	1.29769e-10	1	1	0.000269252	1	1.26955e-24	1
glomerulosclerosis, focal segmental	1	1	1	1	0.0682074	1	1	0.127921	0.972361	0.0033915	1	9.49111e-130	1	1	0.994197	1	1	1	1	1	1	1	1	1	1	1	1	1	1	1	1	0	1	0.00705819	6.22153e-19	1	0.988716	1	0.379226	0.379226	1	1	0.6329	1	1	9.49111e-130	1	0.0033915	1
glossitis, benign migratory	1	1	1	1	1	1	1	1	1	1	1	0.950287	1	1	1	1	1	1	1	1	1	1	1	1	1	1	1	1	1	0.216822	1	1	1	1	0.828	1	1	1	1	1	1	1	1	1	1	0.950287	1	1	1
glucose intolerance	1	1	1	1	0.390063	1	1	0.59603	0.685428	0.604449	1	6.797e-124	1	0.999953	8.38883e-09	1	1	1	1	7.43317e-114	1	1	1	1	1	1	1	1	1	0.994153	1	0.396859	1	0.999994	9.52657e-06	1	0.989416	1	1	1	1	1	0.999678	1	1	6.797e-124	1	0.604449	1
graft vs host disease	1	1	1	1	0.941772	1	1	1	1	4.30112e-12	0.998466	1.03634e-40	0.63695	8.81892e-262	0.997575	1	1	1	1	0.995664	1	1	1	1	1	0.561611	1	0.665925	9.39463e-43	8.12131e-17	0.121312	0.944749	1	1.15677e-185	0.125652	1	0.00142703	0.991387	4.52789e-153	4.52789e-153	0.214985	1	0	2.58843e-05	2.65773e-07	1.03634e-40	9.39463e-43	4.30112e-12	2.65773e-07
graves disease	1	1	1	1	1	1	1	1	0.99992	0.00241143	1	0.99975	0.824529	0.255265	0.999823	1	1	1	1	1.10355e-20	1	1	1	1	1	1	1	1	0.951402	0.999991	1	0.999273	1	1.68411e-72	1	1	0.980344	1	0.999967	0.999967	1	1	0.960157	1	1	0.99975	0.951402	0.00241143	1
graves ophthalmopathy	1	1	1	1	1	1	1	1	1	0.438879	1	0.996734	0.128415	0.530197	1	1	1	1	1	1.87603e-25	1	1	1	1	1	1	1	1	1	0.600484	1	1	1	2.54184e-12	0.960106	1	0.114485	1	0.557802	0.557802	1	1	0.576134	1	1	0.996734	1	0.438879	1
growth disorders	1	1	0.203502	0.999113	0.782751	1	1	0.534809	0.987727	1	0.0023894	1	1	1	0.999998	1	1	1	1	0.0576291	1	1	1	1	1	1	1	0.808497	0.996567	1	1	0.999324	1	1	1	1	1	0.991493	0.999995	0.999995	1	1	1	1	1	1	0.996567	1	1
guillain-barre syndrome	1	1	1	0.974499	0.820685	1	1	1	0.986928	0.60759	1	1	1	0.298191	0.983347	1	1	1	1	1	1	1	1	1	1	1	1	1	1	1	1	1	1	0.708924	0.112961	1	1	1	1	1	1	1	0.999363	1	1	1	1	0.60759	1
hashimoto disease	1	1	1	0.781481	1	1	1	1	1	0.810757	1	0.312843	1	0.0765492	0.816866	1	1	1	1	1	1	1	1	1	1	1	1	1	1	1	1	1	1	5.01983e-11	0.965904	1	0.771976	1	1	1	1	1	0.994065	1	1	0.312843	1	0.810757	1
head and neck paraganglioma	1	1	1	0.933962	0.999952	1	1	1	0.99864	1	1	1	1	1	1	1	1	1	1	0.98475	1	1	1	0.916353	1	1	1	1	1	1	1	0.999956	1	1	1	1	0.996518	0.768754	0.999991	0.999991	1	1	1	1	1	1	1	1	1
hearing loss, sensorineural	1	1	1	0.999994	0.999494	1	1	1	1	1	0.999946	1	0.437398	1	1	1	1	1	1	1	1	1	1	1	1	1	1	1	1	1	1	0.935866	1	1	1	1	1	3.9987e-08	0.998671	0.998671	1	1	1	1	1	1	1	1	1
heart diseases	1	0.999995	1	1	3.50572e-06	1	1	0	0	1	1	1	1	1	1	0.999978	0.997964	1	1	1	1	1	0.506249	1	0.0161205	1	1	1	1	1	1	1	1	1	1	1	1	1	0.257318	0.257318	0.999961	0.875522	1	0.989947	0.999878	1	1	1	0.999878
heart failure	1	0.499556	0.936136	1	0.590489	1	1	7.03613e-90	0	1	1	1	1	1	1	1	0.450799	1	1	1	1	1	1	1	1	1	1	1	1	1	1	1	1	1	1	1	1	1	0.92457	0.92457	0.92818	0.385763	1	0.55776	0.605127	1	1	1	0.605127
heart failure, diastolic	1	1	1	1	1	1	1	1.8193e-08	1.72291e-37	1	1	0.999748	1	1	1	1	1	1	1	1	1	1	1	1	1	1	1	1	1	1	1	1	1	0.82674	1	1	1	1	0.315056	0.315056	1	1	1	1	1	0.999748	1	1	1
heart failure, systolic	1	1	1	1	1	1	1	1	1.27224e-05	0.829211	1	1	1	1	1	1	1	1	1	1	1	1	1	1	1	1	1	1	1	1	1	1	1	1	0.991738	1	1	1	1	1	1	1	0.994602	1	1	1	1	0.829211	1
helicobacter infections	0.336839	1	1	1	0.999945	1	1	1	1	0.975451	1	3.31863e-61	1	0.0260323	0.999997	1	1	1	1	1	1	1	1	1	1	1	1	1	1	1	1	0.999996	1	2.00059e-10	0.999541	1	0.000635718	1	0.942515	0.942515	1	1	1	1	1	3.31863e-61	1	0.975451	1
hellp syndrome	1	1	0.0451566	1	0.0395739	1	1	1	1	0.620249	1	0.999929	1	0.903474	0.829948	1	1	1	1	1	1	1	1	1	1	1	1	1	1	1	1	0.527945	1	1	0.998368	1	1	1	1	1	1	1	0.995688	1	1	0.999929	1	0.620249	1
hematuria, benign familial	1	1	1	1	1	1	1	1	1	0.999997	1	1	1	0.999998	1	1	1	1	0.511216	1	1	1	1	1	1	1	1	1	1	1	1	2.4158e-06	1	1	1	1	0.998436	1	1	1	1	1	1	1	1	1	1	0.999997	1
hemolytic uremic syndrome, atypical, susceptibility to	1	1	1	1	0.0029541	1	1	1	0.997367	0.317668	1	0.000221096	1	0.999389	1	1	1	1	1	1	1	1	1	1	1	1	1	1	1	1	1	6.38043e-23	1	0.998324	0.999987	1	0.992433	1	1	1	1	1	0.658473	1	1	0.000221096	1	0.317668	1
hemolytic-uremic syndrome	1	1	1	1	0.0029541	1	1	1	0.997367	0.317668	1	0.000221096	1	0.999389	1	1	1	1	1	1	1	1	1	1	1	1	1	1	1	1	1	6.38043e-23	1	0.998324	0.999987	1	0.992433	1	1	1	1	1	0.658473	1	1	0.000221096	1	0.317668	1
hemorrhagic disorders	1	0.609652	1	1	0.778896	1	1	1	1	1.18078e-17	1	1	0.999998	7.27182e-22	1	0.796304	1	1	0.999473	1	1	1	1	1	1	1	1	0.990406	1	1	0.545662	0.98927	1	0	6.75024e-07	1	0.999837	0.0626397	0.0692637	0.0692637	0.771657	1	0	0.264032	0.918617	1	1	1.18078e-17	0.918617
hemorrhagic fever, crimean	1	1	1	1	1	1	1	1	1	1	1	0.00986724	1	1	0.167514	1	1	1	1	1	1	1	1	1	1	1	1	1	1	1	1	1	1	1	0.874157	1	1	1	1	1	1	1	1	1	1	0.00986724	1	1	1
hepatic veno-occlusive disease	1	1	1	1	0.000243705	1	1	1	1	0.902587	1	0.091515	0.0079079	1	8.25237e-06	1	1	1	1	1	1	1	1	1	1	1	1	0.0643688	1	1	1	1	1	0.699294	0.874465	1	0.674302	1	0.54176	0.54176	1	1	0.814613	0.00991491	1	0.091515	1	0.902587	1
hepatitis b	0.536555	1	1	1	1	1	1	1	1	0.191715	1	0.00824197	1	1.0724e-21	0	1	1	1	1	1	1	1	1	1	1	1	1	6.09994e-08	0.999945	1	1	0.999929	1	1.35286e-06	1	1	1	1	0.999994	0.999994	0.895439	1	1	0.0689755	0.657729	0.00824197	0.999945	0.191715	0.657729
hepatitis b, chronic	0.156996	1	1	1	1	1	1	1	1	2.78348e-05	1	2.74797e-45	1	6.4672e-54	4.21127e-212	1	1	1	1	0.998445	1	1	1	1	1	1	1	2.54274e-08	1	1	1	0.994523	1	0.35233	0.999987	1	0.999978	1	0.978854	0.978854	1	1	0.961896	1	1	2.74797e-45	1	2.78348e-05	1
hepatitis c	1	1	1	1	0.999999	1	1	1	1	1.32947e-05	1	1.12532e-21	1	2.79438e-42	0	1	1	1	1	0.999998	1	1	0.0868269	1	1	1	1	2.45985e-61	0.999964	1	1	0.999965	1	8.25525e-26	1	1	1	1	1	1	0.904986	1	1	0.359978	1	1.12532e-21	0.999964	1.32947e-05	1
hepatitis c, chronic	1	1	1	1	0.999808	1	1	1	1	4.63577e-10	1	9.30079e-31	1	9.95745e-42	5.42017e-240	1	1	1	1	0.955839	1	1	0.0315953	1	1	1	1	6.72003e-55	1	0.999481	1	0.991684	1	1.99442e-19	0.999988	1	0.999978	1	0.999613	0.999613	1	1	0.748395	1	1	9.30079e-31	1	4.63577e-10	1
hepatitis, autoimmune	1	1	1	1	1	1	1	1	1	0.788824	1	2.40919e-07	1	0.00081977	2.12071e-40	1	1	1	1	1	1	1	1	1	1	1	1	6.46332e-07	1	1	1	1	1	1.29276e-14	0.304084	1	0.484152	1	1	1	1	1	0.872125	1	1	2.40919e-07	1	0.788824	1
heroin abuse	1	1	1	0.998033	1	1	1	1	1	0.998081	1	1	1	0.999996	0.999923	1	1	1	1	0.993131	1	1	1	1	1	1	1	1	1	1	1	0.909196	1	0.999998	1	1	0.999737	1	1	1	1	1	1	1	1	1	1	0.998081	1
heroin dependence	1	1	1	0.998033	1	1	1	1	1	0.998081	1	1	1	0.999996	0.999923	1	1	1	1	0.993131	1	1	1	1	1	1	1	1	1	1	1	0.909196	1	0.999998	1	1	0.999737	1	1	1	1	1	1	1	1	1	1	0.998081	1
herpes zoster	1	1	0.263559	0.998177	1	1	1	1	0.999946	0.784609	1	1	0.11972	0.769263	0.999992	1	1	1	1	1	1	1	1	1	1	1	1	1	0.344758	0.182496	1	0.993056	0.105607	0.954752	1	1	0.999589	0.976793	1	1	1	1	1	1	1	1	0.344758	0.784609	1
hirschsprung disease, susceptibility to	1	1	1	0.858296	1	1	1	1	1	0.992403	1	0.996753	1	1	1	1	3.83082e-11	1	1	1	1	1	1	1	1	1	1	1	1	1	1	1	1	0.99856	0.999999	1	0.246168	0.000294765	1	1	1	1	1	1	1	0.996753	1	0.992403	1
hiv infections	1	1	1	1.42908e-08	1	1	1	1	1	4.0465e-258	1	1	1	1.87074e-236	1	1	1	0.97579	0.999983	1	1	1	1	1	1	0.980737	1	0.941775	1.6777e-45	1	1	0.999817	1	6.76528e-46	2.32624e-72	1	1	1	1	1	1	1	8.28765e-25	1	1	1	1.6777e-45	4.0465e-258	1
hot flashes	1	1	1	1	1	1	1	1	1	1	1	1	1	1	1	1	1	1	1	1	1	1	1	1	1	1	1	1	1	1	1	1	1	1	1	1	1	1	1	1	1	1	1	1	1	1	1	1	1
htlv-i infections	1	0.0798268	1	0.000111045	0.888486	1	1	1	0.996058	2.2169e-06	1	0.602226	1	2.8735e-10	1	1	1	1	1	1	1	1	1	1	1	1	1	1	1	1	1	0.648924	1	5.66028e-05	0.721658	1	0.989454	1	0.957852	0.957852	1	1	0.0171427	1	1	0.602226	1	2.2169e-06	1
human t-cell lymphotropic virus 1 infection	1	1	1	1.42908e-08	1	1	1	1	1	4.0465e-258	1	1	1	1.87074e-236	1	1	1	0.97579	0.999983	1	1	1	1	1	1	0.980737	1	0.941775	1.6777e-45	1	1	0.999817	1	6.76528e-46	2.32624e-72	1	1	1	1	1	1	1	8.28765e-25	1	1	1	1.6777e-45	4.0465e-258	1
hypercholesterolemia	1	1	1	0.999999	6.47843e-18	0.949655	1	0.383368	0.996743	9.74472e-40	1	1	0.930525	1	2.04438e-05	1	1	1	0.782043	0.0039725	1	1	1	1	1	1	1	0.390585	1	1	1	0.999813	1	1	3.08853e-74	0.875058	0.999884	1	0.998438	0.998438	1	1	4.1079e-08	1	1	1	1	9.74472e-40	1
hyperglycemia	9.38303e-05	1	0.562619	0.936346	5.20192e-47	1	1	0.185057	6.76944e-14	1.38352e-05	1	3.1984e-255	0.833262	1	2.42835e-30	1	1	1	1	3.54425e-124	1	0.414187	1	0.424131	1	0.348614	1	0.486961	1	0.99992	1	1.57619e-25	1	1	0.0603431	1	0.993375	1	0.0217709	0.0217709	1	1	0.99344	1	0.458949	3.1984e-255	1	1.38352e-05	0.458949
hyperkeratosis	1	1	1	1	1	1	1	1	1	1	1	3.10439e-07	1	1	1	1	1	1	1	1	1	1	1	1	1	1	1	1	1	4.69509e-28	1	1	1	1	1	1	1	0.106379	1	1	1	1	1	1	1	3.10439e-07	1	1	1
hyperlipidemias	1	1	0.823181	1	7.25089e-19	0.981166	1	0.682904	1	2.40739e-45	1	1	0.991139	1	5.49509e-25	1	1	1	0.97919	6.96256e-27	1	1	1	1	1	1	1	0.665794	0.999992	1	1	0.999998	1	1	1.46164e-118	0.994942	1	1	1	1	1	1	0.0315522	1	1	1	0.999992	2.40739e-45	1
hyperlipoproteinemias	1	1	0.239999	1	0.157991	1	1	1	0.999824	4.63334e-14	1	1	0.658244	1	0.0115967	1	1	1	1	0.647772	1	1	1	1	1	1	1	1	1	0.999229	1	0.936758	1	1	1.16309e-15	1	0.999895	1	0.998295	0.998295	1	1	0.103941	1	1	1	1	4.63334e-14	1
hyperparathyroidism, primary	1	1	1	1	1	1	1	1	1	1	1	0.999999	1	1	1	1	1	1	1	0.64561	1	1	1	1	1	1	1	1	1	1	1	0.566298	1	0.996046	0.996365	1	1	1	1	1	1	1	0.999973	1	1	0.999999	1	1	1
hyperparathyroidism, secondary	1	1	1	1	1	1	1	1	0.979245	1	0.27795	1	1	1	1	1	1	1	1	1	1	1	1	1	1	1	1	1	1	0.979582	1	0.487536	1	1	6.46036e-05	1	0.937923	1	0.994301	0.994301	1	1	1	1	1	1	1	1	1
hypersensitivity	0.990667	0.4408	0.935982	1	1	3.75765e-200	9.70214e-136	1	1	1.29777e-71	1	1	0.104581	0	1	1	1	0.998977	1	1	1	1	1	1	1	0.999788	1	1	1.09843e-245	2.65796e-94	1	1	0.828118	8.40775e-220	3.94111e-300	1	0	1	1	1	0.999879	1	4.63941e-05	1	0.957114	1	1.09843e-245	1.29777e-71	0.957114
hypertension	1	1	0.989238	1	9.00377e-13	1	1	1.19449e-12	3.80013e-10	1	1	1	1	1	1	1	1	1	1	0.999103	1	1	1	1	0.207348	0.999381	1	0.999968	1	1	1	0.000179003	1	1	1	1	1	1	1	1	0.999965	1	1	1	1	1	1	1	1
hypertension, essential	1	1	0.989238	1	9.00377e-13	1	1	1.19449e-12	3.80013e-10	1	1	1	1	1	1	1	1	1	1	0.999103	1	1	1	1	0.207348	0.999381	1	0.999968	1	1	1	0.000179003	1	1	1	1	1	1	1	1	0.999965	1	1	1	1	1	1	1	1
hypertension, pregnancy-induced	1	0.413065	0.0020358	1	1.74158e-24	0.978261	1	1	1	0.294456	0.999999	1	0.967159	0.999997	1	1	1	0.496034	1	0.999886	1	1	1	1	1	1	1	1	0.981665	1	1	1.67935e-10	1	1	1	1	1	1	0.998243	0.998243	1	1	1	1	0.477211	1	0.981665	0.294456	0.477211
hypertension, pulmonary	1	0.00167084	1	1	2.61526e-133	0.475376	1	0.174583	0.00512481	0.999999	1	0.999937	1	1	1	1	1	1	1	0.999999	1	1	1	1	2.20697e-08	1	1	1	0.995979	1	1	0.999998	1	1	1	1	0.080322	1	0.00192288	0.00192288	1	1	1	1	1	0.999937	0.995979	0.999999	1
hypertrophy, left ventricular	1	1	1	1	0.485064	1	1	6.02676e-50	0	0.997536	1	1	1	1	1	1	1	1	1	0.826908	1	1	1	1	1	1	1	1	1	1	1	1	1	1	1	1	0.489613	1	0.959288	0.959288	1	1	1	1	1	1	1	0.997536	1
hyperuricemia	1	1	1	1	0.0593174	1	1	0.222323	0.891149	0.0889468	0.57853	0.568568	1	1	0.34841	1	1	1	1	0.0054424	1	1	1	1	1	1	1	1	1	0.759816	1	0.00219328	1	1	0.997777	1	1	1	1	1	1	1	0.676216	1	1	0.568568	1	0.0889468	1
hypogonadotropic hypogonadism	1	1	1	0.999993	0.975329	1	1	1	0.999999	1	0.995888	1.81862e-17	1	1	1	1	1	1	0.182563	0.550611	1	1	1	1	1	1	1	1	1	0.999885	1	0.996453	1	1	1	1	0.996866	0.926405	1	1	1	1	1	1	1	1.81862e-17	1	1	1
hypoparathyroidism	1	1	1	1	1	1	1	1	0.958986	0.999834	1	1	1	1	1	1	1	1	1	1	1	1	1	1	1	0.214055	1	1	1	0.923444	1	0.927706	1	1.24352e-10	0.999674	1	0.62619	0.140782	1	1	1	1	0.999976	1	1	1	1	0.999834	1
hypothyroidism	1	1	1	0.805526	0.999999	1	1	0.982781	0.000384281	1	0.998132	1	1	1	0.997815	1	1	1	1	0.992017	1	1	1	1	1	1	1	1	0.997516	1	1	0.99557	1	1	1	1	0.999909	0.999981	1	1	1	1	1	1	1	1	0.997516	1	1
idiopathic inflammatory myopathy	1	1	1	1	0.957999	1	1	0.899071	7.25202e-29	0.846669	0.954009	1	1	0.0365636	1	1	1	1	1	0.999522	1	1	1	1	1	1	1	1	1	0.834365	1	0.999694	1	2.21952e-09	1.7689e-13	1	0.773062	0.997818	0.973384	0.973384	1	1	1	1	1	1	1	0.846669	1
idiopathic pulmonary fibrosis	1	2.78272e-31	1	1	0.0316674	4.71975e-08	0.0161142	1	1	0.172163	1	3.22247e-29	1	0.360099	1	0.0197081	1	1	1	1	1	1	0.00254722	1	1	1	1	0.0802644	1	1	1	1	1	0.83115	4.45866e-14	1	0.0547533	1	6.43239e-10	6.43239e-10	0.0639553	1	0.757778	1	1	3.22247e-29	1	0.172163	1
iga deficiency	1	1	1	1	1	1	1	1	0.303346	0.416752	1	0.999997	1	1	1	1	1	1	1	1	1	1	1	1	1	1	1	1	1	1	1	1	1	1.23782e-159	0.942164	1	0.795022	1	1	1	1	1	0.503028	1	1	0.999997	1	0.416752	1
infertility, female	1	1	1	1	1	1	1	1	1	1	1	1	1	1	1	1	1	1	0.808481	1	1	1	1	1	1	1	1	1	1	1	1	0.999921	1	1	1	0.658853	1	1	0.999999	0.999999	1	1	1	1	1	1	1	1	1
infertility, male	1	1	1	1	1	0.955009	1	1	1	1	0.999986	8.69423e-78	1	1	1	1	1	1	0.0759825	0.998516	1	1	1	1	1	1	1	1	1	1	1	0.885471	1	1	1	0.634984	0.0103384	0.999834	0.999711	0.999711	0.669263	1	1	1	1	8.69423e-78	1	1	1
inflammation	0.00075883	1.15411e-08	0.610083	1.86334e-85	3.00894e-262	8.68075e-61	4.69192e-08	7.1735e-07	2.23756e-05	0	3.20844e-07	0	0.000226485	0	2.51927e-69	7.44765e-10	0.00024704	0.229985	0.94056	1.69717e-218	1	1.44504e-05	0.0102153	0.000230369	0.231846	3.07797e-05	1	7.57868e-20	8.14037e-14	9.53966e-73	1	1.8717e-15	0.000107911	2.78104e-70	0	0.804944	0	1	2.42664e-24	2.42664e-24	1.06962e-05	0.732551	0	0.179294	0.104804	0	8.14037e-14	0	0.104804
inflammatory bowel diseases	1	1	1	1	0.999272	1	1	1	1	1.75571e-64	1	1.16786e-12	0.999389	3.34412e-37	1	0.589858	6.77513e-16	1	1	0.998174	1	1	1	1	1	1	1	1	0.995852	1	0.357186	1	1	2.0465e-20	2.30131e-31	0.996887	2.80166e-30	1	0.900317	0.900317	0.3428	1	2.3038e-24	1	1	1.16786e-12	0.995852	1.75571e-64	1
insulin resistance	0.066985	1	1	1	2.03308e-15	1	1	0.997005	2.84337e-08	1.27864e-20	1	5.5644e-258	0.998894	1	4.32744e-205	1	1	0.744719	0.979524	0	1	1	1	1	1	0.925095	1	0.000876439	1	1	1	7.11814e-05	1	1	2.12101e-46	1	1	1	0.999698	0.999698	0.00681175	1	0.999999	0.0947454	1	5.5644e-258	1	1.27864e-20	1
intellectual disability	1	1	1	0.00341569	1	1	1	0.608184	1	1	1	1	0.999948	1	1	0.69505	1	1	1	1	1	0.714851	1	0.937251	1	0.976594	1	1	1	1	1	1	1	1	1	1	1	0.999967	1	1	1	1	1	0.526512	1	1	1	1	1
intervertebral disc degeneration	1	1	1	0.837497	0.573068	1	1	1	1	1	2.66276e-31	1	1	1	1	1	1	1	1	0.0233072	1	1	1	1	1	1	1	1	1	1	1	1	1	1	0.989211	1	1	1	8.59503e-46	8.59503e-46	0.00323599	1	0.396648	1	1	1	1	1	1
intervertebral disc displacement	1	1	1	1	0.999586	1	1	1	1	1	1.5167e-19	1	1	1	1	1	1	1	1	0.999943	1	1	1	1	1	1	1	1	1	1	1	1	1	1	1	1	0.999998	1	0.788464	0.788464	1	1	1	1	1	1	1	1	1
intracranial aneurysm	1	1	1	1	0.0298903	1	1	1	1	1	1	1	1	1	1	1	1	1	1	1	1	1	1	1	1	1	1	1	1	1	1	1	1	1	1	1	1	1	1	1	1	1	1	1	1	1	1	1	1
iron overload	0.17651	1	1	0.994721	1	1	1	0.813271	0.958354	0.00137144	1	0.00399291	0.759729	1	1.63954e-67	1	1	1	1	0.45313	1	1	1	1	1	1	1	1	0.91609	1	1	0.934379	1	0.999997	1.11088e-53	1	0.999995	0.654737	0.969139	0.969139	1	1	5.15659e-10	0.102465	0.237183	0.00399291	0.91609	0.00137144	0.237183
irritable bowel syndrome	1	1	1	1	0.893754	1	1	1	1	0.999318	1	0.998074	1	0.920671	1	1	0.000448678	1	1	0.939844	1	1	1	1	1	1	1	1	1	1	1	1	1	0.999134	0.99999	1	1.19834e-78	1	1	1	1	1	1	1	1	0.998074	1	0.999318	1
ischemia	1	0.243616	0.202891	1.19687e-05	2.02869e-130	0.991226	1	0.838086	2.74624e-12	0.440286	0.995829	1.35825e-10	0.997661	1	0.000282825	1	1	0.703351	0.968594	0.608975	1	1	1	1	1	1	1	0.366965	1	1	1	8.5046e-28	1	1	0.999549	1	0.990814	1	1.60754e-34	1.60754e-34	1.45391e-11	0.0311938	1.25428e-06	0.0778133	0.109462	1.35825e-10	1	0.440286	0.109462
ischemic cerebrovascular accident	1	0.243616	0.202891	1.19687e-05	2.02869e-130	0.991226	1	0.838086	2.74624e-12	0.440286	0.995829	1.35825e-10	0.997661	1	0.000282825	1	1	0.703351	0.968594	0.608975	1	1	1	1	1	1	1	0.366965	1	1	1	8.5046e-28	1	1	0.999549	1	0.990814	1	1.60754e-34	1.60754e-34	1.45391e-11	0.0311938	1.25428e-06	0.0778133	0.109462	1.35825e-10	1	0.440286	0.109462
ischemic stroke	1	1	0.936259	1.64823e-168	7.86195e-09	1	1	0.999997	1	1	1	1	1	1	1	1	1	1	1	1	1	1	1	1	1	1	1	1	1	1	1	1	1	1	1	1	1	1	9.06563e-13	9.06563e-13	0.429395	1	1	1	0.00495564	1	1	1	0.00495564
juvenile arthritis	1	1	1	1	1	1	1	1	0.999975	4.05601e-07	0.233893	1	1	0.555683	1	0.115522	1	1	1	0.994785	1	0.521574	1	0.64892	1	1	1	1	1	0.998892	1	1	1	2.69037e-21	0.935732	1	0.992071	1	0.853247	0.853247	1	1	0.0809458	1	1	1	1	4.05601e-07	1
keloid	1	1	1	1	1	1	1	1	1	0.982147	0.743865	0.0266205	1	0.93125	1	1	1	1	1	1	1	0.216207	1	0.292399	1	0.00754386	1	1	0.44308	4.32397e-42	1	1	1	0.953109	0.448727	1	3.73692e-11	0.00463114	0.000234447	0.000234447	1	1	0.999886	1	1	0.0266205	0.44308	0.982147	1
keratoconus	1	1	1	1	1	1	1	1	1	1	1	0.999999	3.85503e-28	0.977609	1	1	1	1	1	1	1	1	1	1	1	1	1	1	0.535226	0.563785	4.96785e-34	1	0.0402827	1	1	1	0.976787	1	1	1	1	1	1	1	1	0.999999	0.535226	1	1
keratosis, seborrheic	1	1	1	1	1	1	1	1	1	1	1	2.339e-13	1	0.0181719	1	1	1	1	1	1	1	1	1	1	1	1	1	1	0.00806964	1.21634e-33	1	1	1	0.620702	0.974685	1	1	1.69904e-20	1	1	1	1	1	1	1	2.339e-13	0.00806964	1	1
kidney calculi	1	1	1	1	1	1	1	1	1	1	1	1	1	1	0.999997	1	1	1	1	0.999205	1	1	1	0.84883	1	1	1	1	1	1	1	1.35294e-28	1	1	1	1	1	1	1	1	1	1	1	1	1	1	1	1	1
kidney diseases	0.967341	0.984801	0.998865	1	0.995952	1	1	1	1	0.0942118	1	1	1	1	1	0.983827	1	0.997507	1	1	1	1	1	1	0.367487	1	1	1	1	1	1	0	1	0.99976	0.999997	1	1	1	0.999999	0.999999	0.708841	0.898762	1	0.733851	0.735737	1	1	0.0942118	0.735737
kidney failure	0.878234	0.910333	0.980784	1	0.297915	1	1	0.999717	1	0.954063	1	1	1	1	1	1	1	1	0.999854	1	1	1	1	1	0.130668	1	1	1	1	1	1	1.8704e-250	1	1	1	1	1	1	0.00325253	0.00325253	0.0106581	1	0.999997	0.326325	0.172303	1	1	0.954063	0.172303
kidney failure, acute	1	0.474738	1	1	0.432223	1	1	1	1	1	1	1	1	1	1	1	1	1	0.905401	0.999973	1	1	1	1	1	1	1	1	1	1	1	1.25516e-200	1	1	1	1	1	0.999998	1.72588e-18	1.72588e-18	0.000313273	1	1	0.268697	0.00839195	1	1	1	0.00839195
kidney failure, chronic	1	1	1	1	0.849795	1	1	0.999986	1	0.158284	0.999999	1	1	1	1	1	1	1	1	1	1	1	1	1	1	1	1	1	0.999989	1	1	2.90765e-28	1	1	1	1	1	1	1	1	0.729258	1	0.713418	1	1	1	0.999989	0.158284	1
legg-calve-perthes disease	1	1	1	1	1	1	1	1	1	1	0.0427767	1	1	1	1	1	1	1	1	1	1	1	1	1	1	1	1	1	1	1	1	1	1	0.994589	1	1	1	1	1	1	1	1	1	1	1	1	1	1	1
leishmaniasis, cutaneous	1	1	1	1	1	1	1	1	1	1.02258e-15	1	4.53045e-09	1	3.27002e-100	1	1	1	1	1	1	1	1	1	1	1	1	1	1	8.91926e-49	0.051034	1	0.946875	1	6.1883e-10	0	1	0.00145416	1	1	1	1	1	8.97941e-08	1	1	4.53045e-09	8.91926e-49	1.02258e-15	1
leprosy	1	1	1	1	1	1	1	1	1	1.24547e-12	1	1	1	2.32607e-09	1	1	1	1	1	1	1	1	1	1	1	1	1	1	2.00018e-24	0.886552	1	1	1	0.00211451	1.28023e-140	1	0.205463	0.500235	1	1	1	1	0.96381	1	1	1	2.00018e-24	1.24547e-12	1
leprosy, lepromatous	1	1	1	1	1	1	1	1	1	4.53232e-17	1	0.704904	1	4.56739e-08	1	1	1	1	1	1	1	1	1	1	1	1	1	1	2.35301e-09	0.0386025	1	1	1	0.0377918	2.39758e-38	1	0.00606856	1	1	1	1	1	4.66615e-07	1	1	0.704904	2.35301e-09	4.53232e-17	1
lewy body disease	1	1	1	2.83176e-09	1	1	1	1	1	1	1	1	1	1	1	1	1	1	1	1	1	1	1	1	1	1	1	1	1	1	1	1	1	1	1	1	1	1	1	1	1	1	1	1	1	1	1	1	1
lichen planus, oral	1	1	1	1	1	1	1	1	1	0.44015	1	6.4501e-54	1	3.45174e-14	1	1	1	0.0377241	1	1	1	1	1	1	1	1.10548e-06	1	1	7.29595e-22	4.24975e-98	1	0.189677	1	0.43022	0.0832336	1	2.03296e-08	1	0.679582	0.679582	1	1	0.971167	1	1	6.4501e-54	7.29595e-22	0.44015	1
lipid metabolism disorders	1	1	0.321454	0.227956	4.41597e-15	0.998516	0.667767	0.00864881	1	2.31561e-38	1	1	0.995792	1	7.50421e-37	1	1	0.656761	0.998346	5.3882e-136	1	0.999699	1	0.99999	1	0.985999	1	0.816776	0.972173	1	1	0.763432	1	1	0	0.999841	1	1	1	1	0.937947	1	1.92307e-05	1	1	1	0.972173	2.31561e-38	1
liver cirrhosis	1	1	0.38245	1	0.999176	0.999941	1	0.999595	1	0.0344993	1	1.30077e-15	1	1	0	0.280966	1	1	0.993033	0.00569588	1	1	1	1	1	1	1	0	0.999806	1	1	1	1	0.971533	1.16924e-22	1	0.993757	1	0.00123579	0.00123579	0.674186	0.325441	0.999343	2.6688e-36	0.229033	1.30077e-15	0.999806	0.0344993	0.229033
liver cirrhosis, alcoholic	1	1	1	0.957964	1	1	1	1	0.999557	0.000108183	1	0.999999	1	0.999296	2.41331e-20	1	1	1	1	0.736825	1	1	1	1	1	1	1	4.38421e-26	1	1	1	0.954483	1	0.567454	0.0728698	1	0.951909	1	1	1	1	1	0.384183	1	1	0.999999	1	0.000108183	1
liver cirrhosis, biliary	1	1	1	0.999379	1	0.610409	1	1	0.974299	0.000363101	1	2.13394e-07	1	0.13629	1.15647e-17	1	1	1	1	0.986922	1	1	1	1	1	1	1	8.12891e-05	0.181451	0.918394	1	0.969575	1	4.72043e-25	0.1295	1	0.721076	0.741051	1	1	1	1	0.869946	1	1	2.13394e-07	0.181451	0.000363101	1
liver diseases	0.976479	1	0.800193	1	1	1	1	1	1	1	1	0	1	0.000149502	0	0.955579	1	1	1	0.5248	1	1	0.198629	1	1	1	1	0	1	1	1	1	1	1	2.96463e-40	1	1	1	0.999999	0.999999	0.794453	0.912396	1	6.45634e-58	0.682315	0	1	1	0.682315
liver diseases, alcoholic	1	1	1	0.998717	1	1	1	0.81886	1	6.59765e-08	0.997179	1.25661e-08	1	0.999991	6.16397e-194	1	1	1	1	0.756714	1	1	1	1	1	1	1	7.32193e-60	1	0.999938	1	0.997591	1	0.637016	9.70122e-48	1	0.994211	1	1	1	1	1	0.184435	1	1	1.25661e-08	1	6.59765e-08	1
low tension glaucoma	1	1	1	1	1	1	1	1	1	1	1	0.747927	1	1	1	1	1	1	1	1	1	1	1	1	1	1	1	1	1	1	1	1	1	1	1	1	1	1	1	1	1	1	1	1	1	0.747927	1	1	1
lumbar disc disease	1	1	1	1	1	1	1	1	1	1	9.73105e-22	1	1	1	1	1	1	1	1	1	1	1	1	1	1	1	1	1	1	1	1	1	1	1	1	0.999874	1	0.999999	0.336899	0.336899	0.837124	1	1	1	0.641281	1	1	1	0.641281
lumbar spondylosis	1	1	1	1	1	1	1	1	1	1	9.73105e-22	1	1	1	1	1	1	1	1	1	1	1	1	1	1	1	1	1	1	1	1	1	1	1	1	0.999874	1	0.999999	0.336899	0.336899	0.837124	1	1	1	0.641281	1	1	1	0.641281
lung diseases	0.822146	4.20562e-146	0.950648	1	0.18161	0	3.14132e-120	1	1	0.378036	1	1	1	2.89765e-61	1	0.807249	0.991927	0.999995	1	1	1	1	0.04224	1	0.00694824	1	1	1	1.0159e-56	1	1	1	1	1	0	1	1.42024e-243	1	1	1	0.99983	0.901182	1	0.98917	0.931847	1	1.0159e-56	0.378036	0.931847
lung diseases, interstitial	1	6.33886e-25	1	1	0.99998	7.13643e-08	0.108532	0.990533	1	3.11525e-10	1	0.987266	0.977475	4.10458e-161	1	0.496343	1	0.680969	1	1	1	1	0.00356558	1	1	0.637422	1	0.944032	0	1	1	0.00644819	1	0.000706009	0	1	1.32771e-10	0.999981	0.898339	0.898339	0.663653	1	0.745461	1	0.660856	0.987266	0	3.11525e-10	0.660856
lupus erythematosus, discoid	1	1	1	1	1	1	1	0.312554	0.841994	0.0609358	1	0.849971	1	0.00970881	1	1	1	1	1	0.227388	1	1	1	1	1	1	1	1	0.000272208	1.33624e-10	1	1	1	0.000113881	0.139549	1	0.933992	0.264653	1	1	1	1	0.688306	1	1	0.849971	0.000272208	0.0609358	1
lupus erythematosus, systemic	0.55493	1	1	1	0.0380899	1	1	0.917808	1	1.95046e-149	0.999999	0.944058	0.997379	1.04701e-113	1	1	1	1	0.966483	1	1	1	0.0876383	1	1	1	1	1	0.10084	0.263413	1	5.90718e-42	1	0	6.99931e-14	1	0.999999	0.99999	0.730516	0.730516	1	1	6.75637e-98	1	0.104985	0.944058	0.10084	1.95046e-149	0.104985
lupus nephritis	1	1	1	1	0.207052	1	1	1	1	8.20474e-08	1	1.93806e-05	1	2.75237e-14	0.974687	1	1	1	1	1	1	1	1	1	1	1	1	1	1	1	1	8.9838e-93	1	1.41972e-168	3.50447e-22	1	0.711505	1	0.8493	0.8493	1	1	0.00109474	1	0.102075	1.93806e-05	1	8.20474e-08	0.102075
lupus vulgaris	1	1	1	1	1	1	1	1	1	0.402603	1	0.958485	1	0.0029405	1	1	1	1	0.0987988	1	1	1	1	1	1	1	1	1	0.00416346	0.342847	1	0.530526	1	7.17133e-10	0.170993	1	0.0724024	1	0.660783	0.660783	0.0702243	1	0.732384	1	1	0.958485	0.00416346	0.402603	1
lyme disease	1	1	1	0.470461	0.644694	1	1	1	0.999986	0.049314	0.150008	1	1	0.00235556	1	1	1	1	1	1	1	1	1	1	1	1	1	0.419944	0.00071146	0.842818	1	1	1	1.60736e-10	0.0669207	1	1	1	1	1	1	1	0.680808	1	1	1	0.00071146	0.049314	1
lymphedema	1	1	1	1	0.990318	1	1	0.734709	1	0.932822	1	1	1	0.953422	0.999984	3.0176e-30	1	1	1	0.689002	1	1	0.0172481	1	1	1	1	1	0.582823	0.999462	1	0.990741	1	0.999773	0.727961	1	0.369078	0.971144	1	1	1	1	1	1	1	1	0.582823	0.932822	1
lymphohistiocytosis, hemophagocytic	1	1	1	1	1	1	1	1	1	0.0938363	1	0.997598	1	0.0791671	1	1	1	1	1	1	1	1	1	1	1	1	1	1	0.262236	0.689111	1	1	1	0.000464587	4.32732e-26	1	0.775454	0.105754	0.646215	0.646215	1	1	2.75476e-12	1	1	0.997598	0.262236	0.0938363	1
lymphoproliferative disorders	0.993013	0.816481	0.817496	1	1	1	1	1	1	0	1	1	1	3.60354e-199	1	0.44201	1	1	1	1	1	0.999998	0.107711	1	1	0.999999	1	1	4.97902e-33	1	1	1	1	0	0	1	0.395196	1	0.999997	0.999997	0.996174	1	0	0.936901	0.992134	1	4.97902e-33	0	0.992134
macroangiopathy	1	0.983832	1	1.54856e-05	0	1	1	1.92397e-58	0	1.04423e-21	1	1	1	1	1	0.999747	0.999911	1	1	1	1	1	0.724258	1	7.47129e-08	1	1	1	1	1	0.997112	1	1	1	0.0839241	1	1	1	0.647813	0.647813	0.99996	0.980232	1	0.794591	0.996155	1	1	1.04423e-21	0.996155
macular degeneration	1	1	1	0.990695	0.0742322	1	1	1	1	1	0.999689	1	0.142114	1	0.999995	1	1	1	1	1	1	1	1	1	1	1	1	1	1	0.999977	1	1	1	1	0.998804	1	1	0.104102	0.999909	0.999909	1	1	1	1	1	1	1	1	1
macular degeneration, age-related	1	1	1	0.990695	0.0742322	1	1	1	1	1	0.999689	1	0.142114	1	0.999995	1	1	1	1	1	1	1	1	1	1	1	1	1	1	0.999977	1	1	1	1	0.998804	1	1	0.104102	0.999909	0.999909	1	1	1	1	1	1	1	1	1
malaria	1	0.623185	1	1	0.995547	1	1	1	1	3.37481e-21	1	1	1	2.4511e-10	7.13597e-37	1	1	1	1	1	1	1	1	1	1	1	1	1	1	1	1	1	1	2.05937e-13	1.87195e-11	1	1	1	1	1	1	1	3.01293e-17	1	1	1	1	3.37481e-21	1
malaria, cerebral	1	1	1	1.54263e-06	0.00129146	1	1	1	1	5.5508e-07	1	0.0014224	1	0.000245419	1	1	1	1	1	1	1	1	1	1	1	1	1	1	1	1	1	1	1	0.894576	3.59074e-06	1	0.484182	1	1	1	1	1	0.0032035	1	1	0.0014224	1	5.5508e-07	1
malaria, falciparum	1	1	1	0.903272	0.0342156	1	1	1	1	2.57249e-30	1	0.960931	1	0.00123676	8.3583e-07	1	1	1	1	0.999888	1	1	1	1	1	1	1	1	1	1	1	0.994523	1	0.00206311	0.328805	1	0.999963	1	1	1	1	1	3.04616e-07	1	1	0.960931	1	2.57249e-30	1
malignant hyperthermia	1	1	1	1	1	1	1	1	8.22278e-06	0.999209	1	1	1	1	1	1	1	1	1	1	1	1	1	1	1	1	1	1	1	1	1	1	1	0.861534	1	1	1	1	1	1	1	1	1	1	1	1	1	0.999209	1
memory disorders	1	1	0.505021	3.55976e-23	0.999988	1	1	1	1	1	1	1	1	1	1	1	1	1	1	1	1	1	1	1	1	1	1	1	1	1	1	1	1	1	1	1	1	1	0.999988	0.999988	1	1	1	1	1	1	1	1	1
memory impairment	1	1	0.505021	3.55976e-23	0.999988	1	1	1	1	1	1	1	1	1	1	1	1	1	1	1	1	1	1	1	1	1	1	1	1	1	1	1	1	1	1	1	1	1	0.999988	0.999988	1	1	1	1	1	1	1	1	1
meniere disease	1	1	1	0.962791	1	1	1	1	1	1	0.813069	1	1	1	1	1	1	1	1	1	1	1	1	1	1	1	1	1	1	0.993855	1	1	1	1	1	1	0.957244	1	1	1	1	1	1	1	1	1	1	1	1
meningococcal infections	1	1	1	0.999555	0.949974	1	1	1	0.999464	0.0634061	1	1	1	0.999773	1	1	1	1	1	1	1	1	1	1	1	1	1	1	1	1	1	1	1	0.902764	1	1	1	1	1	1	1	1	0.997678	1	1	1	1	0.0634061	1
mental disorders	0.999998	1	1	1.34685e-81	1	1	1	1	1	1	1	1	1	1	1	1	1	1	1	1	1	1	1	1	1	1	1	1	1	1	1	1	1	1	1	1	1	1	1	1	1	0.995322	1	1	1	1	1	1	1
mental retardation, autosomal dominant	1	1	1	0.00341569	1	1	1	0.608184	1	1	1	1	0.999948	1	1	0.69505	1	1	1	1	1	0.714851	1	0.937251	1	0.976594	1	1	1	1	1	1	1	1	1	1	1	0.999967	1	1	1	1	1	0.526512	1	1	1	1	1
mental retardation, autosomal recessive	1	1	1	0.00341569	1	1	1	0.608184	1	1	1	1	0.999948	1	1	0.69505	1	1	1	1	1	0.714851	1	0.937251	1	0.976594	1	1	1	1	1	1	1	1	1	1	1	0.999967	1	1	1	1	1	0.526512	1	1	1	1	1
metabolic syndrome x	1	1	1	1	0.0157284	1	1	0.784663	0.567196	0.492009	0.999477	0.999999	1	1	2.41048e-07	1	1	0.389583	1	1.96619e-290	1	1	1	1	1	0.608153	1	0.0377379	1	0.999999	1	0.228765	1	1	0.973187	1	0.999992	0.999564	0.998849	0.998849	0.258171	1	1	0.170181	1	0.999999	1	0.492009	1
migraine disorders	1	1	1	0.999994	0.401387	1	1	1	1	1	1	1	1	1	1	1	1	1	1	0.999999	1	1	1	1	1	1	1	1	1	1	1	1	1	1	1	1	0.324867	0.999749	1	1	1	1	1	1	1	1	1	1	1
migraine with aura	1	1	1	0.431994	1	1	1	1	1	1	1	0.999996	1	1	1	1	1	1	1	1	1	1	1	1	1	1	1	1	1	1	1	1	1	1	0.997108	1	1	1	1	1	1	1	1	1	1	0.999996	1	1	1
migraine without aura	1	1	1	1	1	1	1	1	1	0.343703	1	1	1	1	1	1	1	1	1	1	1	1	1	1	1	1	1	1	1	1	1	1	1	1	1	1	1	1	1	1	1	1	0.696219	1	1	1	1	0.343703	1
mitochondrial complex i deficiency	1	1	1	0.26483	0.68857	1	1	2.49752e-08	3.4227e-08	0.999977	0.996698	0.988334	1	1	0.0432266	1	1	1	1	0.851303	1	1	1	1	1	1	1	1	1	1	1	0.371865	1	1	1	1	1	1	0.967441	0.967441	1	1	1	1	1	0.988334	1	0.999977	1
mitral valve prolapse	1	1	1	1	1	1	1	0.445166	0.99446	1	1	1	1	1	1	1	1	1	1	1	1	1	1	1	1	1	1	1	1	1	1	1	1	1	1	1	1	1	1	1	1	1	1	1	1	1	1	1	1
mood disorders	1	1	1	1	1	1	1	1	1	1	1	1	1	1	1	1	1	1	1	1	1	1	1	1	1	1	1	1	1	1	1	1	1	1	1	1	1	1	1	1	1	1	1	1	1	1	1	1	1
moyamoya disease	1	1	1	1	0.105696	1	1	1	1	1	1	1	1	1	1	1	1	1	1	1	1	1	1	1	1	1	1	1	1	1	1	1	1	1	0.999998	1	0.904255	1	1	1	1	1	0.999933	1	1	1	1	1	1
mucocutaneous lymph node syndrome	1	1	1	1	6.09629e-06	1	1	1	1	6.75419e-13	1	0.999999	1	0.93302	1	1	1	1	1	1	1	1	0.00868648	1	0.00510777	1	1	1	1	1	1	1	1	2.43688e-06	0.0577505	1	0.991978	1	0.965156	0.965156	1	1	0.011299	1	1	0.999999	1	6.75419e-13	1
multiple sclerosis	1	1	0.753334	3.01758e-300	0.855627	1	1	1	1	3.28131e-96	1	1	1	3.56493e-34	1	1	1	1	1	1	1	1	1	1	1	1	1	1	0.995883	1	1	1	1	3.45079e-237	1.05103e-29	1	0.996257	0.999999	0.186476	0.186476	0.178055	1	7.14064e-20	0.33975	0.0873885	1	0.995883	3.28131e-96	0.0873885
multiple system atrophy	1	1	1	0.000179474	1	1	1	1	1	0.996731	1	1	1	1	1	1	1	1	1	1	1	1	1	1	1	1	1	1	1	1	1	1	1	1	0.999997	1	1	0.637853	0.853075	0.853075	1	1	1	1	1	1	1	0.996731	1
myasthenia gravis	1	1	1	1	1	1	1	1	2.83379e-08	0.844635	1	1	1	1.65964e-05	1	1	1	1	1	1	1	1	1	1	1	1	1	0.548919	0.934978	0.999972	1	1	1	4.90227e-127	0.999966	1	0.999247	1	0.999089	0.999089	1	1	0.999608	1	1	1	0.934978	0.844635	1
mycobacterial disease, mendelian susceptibility to	1	1	1	1	1	0.641209	1	1	1	3.14248e-18	1	1	1	0.991409	0.999872	1	1	1	1	1	1	1	1	1	1	1	1	1	1	0.997769	1	1	1	0.997074	3.67383e-93	1	0.999592	1	1	1	1	1	0.0137548	1	1	1	1	3.14248e-18	1
myelodysplastic syndromes	1	1	1	1	1	1	1	1	1	2.39158e-70	0.999669	1	1	0.0638306	1	1	1	1	1	0.997681	1	1	1	1	1	1	1	1	0.450841	0.999998	1	0.999733	1	1.09499e-13	0.00555937	1	7.60673e-05	1	1.19828e-13	1.19828e-13	1	1	0	1	1	1	0.450841	2.39158e-70	1
myeloproliferative disorders	1	1	1	1	0.999846	1	1	0.995651	1	7.89186e-88	1	1	1	1.12521e-26	1	1	1	1	1	1	1	1	1	1	1	1	1	1	0.8111	1	1	0.999994	1	1.63207e-40	2.44794e-11	1	0.00206778	0.976371	0.00897015	0.00897015	1	1	0	0.29553	0.584108	1	0.8111	7.89186e-88	0.584108
myocardial infarction	1	1	0.942597	1	2.36809e-10	1	1	6.91703e-192	0	0.999597	1	1	1	1	1	0.884371	1	1	1	1	1	1	1	1	1	1	1	1	1	1	1	1	1	1	1	1	1	1	4.76691e-119	4.76691e-119	0.0594387	0.194176	0.999967	0.742855	0.127722	1	1	0.999597	0.127722
myocardial ischemia	1	1	0.99983	1	2.20298e-54	1	1	1.22406e-164	0	0.999477	1	1	1	1	1	0.96758	1	1	1	1	1	1	0.49105	1	0.327285	1	1	1	1	1	1	1	1	1	1	1	1	1	9.53895e-53	9.53895e-53	0.568777	0.587131	1	0.842729	0.832566	1	1	0.999477	0.832566
myopia, degenerative	1	1	1	1	1	1	1	1	1	1	1	0.999352	0.0720544	1	1	1	1	1	1	1	1	1	1	1	1	1	1	1	1	1	1	1	1	1	1	1	1	1	1	1	1	1	0.980053	1	1	0.999352	1	1	1
myositis	1	1	1	1	0.957999	1	1	0.899071	7.25202e-29	0.846669	0.954009	1	1	0.0365636	1	1	1	1	1	0.999522	1	1	1	1	1	1	1	1	1	0.834365	1	0.999694	1	2.21952e-09	1.7689e-13	1	0.773062	0.997818	0.973384	0.973384	1	1	1	1	1	1	1	0.846669	1
narcolepsy	1	1	1	0.619182	1	1	1	1	1	1	1	1	1	1	1	1	1	1	1	1	1	1	1	1	1	1	1	1	1	1	1	1	1	0.989725	1	1	1	1	1	1	1	1	1	1	1	1	1	1	1
nasal polyps	0.080254	1	1	1	1	3.4586e-09	1	1	1	0.848573	1	1.19902e-26	1	0.0606619	1	1	1	1	1	1	1	1	1	1	1	1	1	1	0.288964	0.915488	1	0.921976	1	1.10846e-06	0.0519097	1	2.68515e-105	0.855067	0.87881	0.87881	1	1	0.787208	1	1	1.19902e-26	0.288964	0.848573	1
nausea	1	1	1	1	1	1	1	1	1	1	0.99959	1	1	1	1	1	1	1	1	1	1	1	1	1	1	1	1	1	1	1	1	1	1	1	1	1	0.999719	0.940806	1	1	1	1	1	1	1	1	1	1	1
nemaline myopathy	1	1	1	1	1	1	1	0.0523963	2.78439e-47	1	1	1	1	1	1	1	1	1	1	1	1	1	1	1	1	1	1	1	1	1	1	1	1	1	1	1	1	1	1	1	1	1	1	1	1	1	1	1	1
nephrolithiasis	1	1	1	1	1	1	1	1	1	1	1	1	1	1	0.999991	1	1	1	1	0.999456	1	1	1	0.860923	1	1	1	1	1	1	1	1.52084e-36	1	1	1	1	1	1	1	1	1	1	1	1	1	1	1	1	1
nephronophthisis	0.189193	1	1	1	0.446629	1	1	0.836708	1	1	1	1.84827e-07	1	1	0.999964	0.0151692	1	1	1	1	1	1	1	1	1	1	1	1	1	0.999966	1	6.68258e-186	1	1	1	1	1	0.99211	0.999893	0.999893	1	1	1	1	1	1.84827e-07	1	1	1
nephrotic syndrome	1	1	1	1	0.991742	1	1	1	1	0.634248	1	0.455012	1	1	1	1	1	1	1	1	1	1	1	1	1	1	1	1	1	1	1	1.09266e-223	1	0.000509807	1	1	0.99999	1	1	1	1	1	1	1	1	0.455012	1	0.634248	1
nephrotic syndrome with lesion of minimal change glomerulonephritis	1	1	1	1	1	1	1	1	1	3.74821e-11	1	3.2714e-08	1	1	1	1	1	1	1	1	1	1	1	1	1	1	1	1	1	1	1	2.27561e-92	1	1.26542e-10	0.0821147	1	0.155693	1	0.763315	0.763315	1	1	0.000290898	1	1	3.2714e-08	1	3.74821e-11	1
neurodegenerative diseases	1	0.056167	0.96375	0	1	1	1	0.999997	1	1	1	1	1	1	1	1	1	1	1	1	1	1	1	1	1	1	1	1	1	1	1	1	0.91448	1	1	1	1	0.287084	0.0790578	0.0790578	0.993013	0.33364	1	1	0.130814	1	1	1	0.130814
neuropathy	1	1	1	0	1	1	1	1	1	1	1	1	1	1	1	1	1	1	1	1	0.808253	1	0.910112	1	0.403311	1	1	1	1	1	0.99436	1	1	1	1	1	1	1	1	1	1	0.975713	1	0.99998	0.992577	1	1	1	0.992577
neuroticism	1	1	1	1	1	1	1	1	1	1	1	1	1	1	1	1	1	1	1	1	1	1	1	1	1	1	1	1	1	1	1	1	1	1	1	1	1	1	1	1	1	1	1	1	1	1	1	1	1
nicotine dependence	1	0.141943	1	1	1	1	1	1	1	0.999999	1	1	1	1	1	1	1	1	1	1	1	1	1	1	1	1	1	1	1	1	1	1	1	1	1	1	1	1	1	1	1	1	1	1	1	1	1	0.999999	1
obesity	0.425811	1	1	1	0.991622	1	0.821635	0.999998	1	1	1	1	1	1	1.24996e-09	0.879034	1	1	0.997263	0	1	1	1	1	1	1	1	0.00937736	1	1	1	1	1	1	0.986405	1	1	1	0.999999	0.999999	3.4534e-10	0.548101	1	0.148405	1	1	1	1	1
obesity, morbid	1	1	1	1	0.997107	1	1	1	0.999951	1	1	1	1	0.999998	0.733151	1	1	1	1	1.61425e-45	1	1	1	1	1	1	1	1	1	1	1	1	1	1	1	1	0.999995	1	1	1	1	1	1	1	1	1	1	1	1
obsessive-compulsive disorder	1	1	1	1	1	1	1	1	1	1	1	1	1	1	1	1	1	1	1	1	1	1	1	1	1	1	1	1	1	1	1	1	1	1	1	1	1	1	1	1	1	1	1	1	1	1	1	1	1
obstetric labor, premature	0.263256	1	1.05361e-08	0.999909	0.952135	0.919077	0.0209447	1	1	0.999573	1	1	1	1	1	1	1	1	1	1	1	1	1	1	1	1	1	1	1	0.999995	1	0.999071	1	1	1	1	1	0.993037	0.99983	0.99983	1	0.00478868	1	1	0.346829	1	1	0.999573	0.346829
oligospermia	1	1	1	1	1	0.488996	1	1	1	0.999714	1	2.67654e-49	1	1	1	1	1	1	0.2898	1	1	1	1	1	1	1	1	1	1	1	1	0.916876	1	1	1	1	0.0157279	1	1	1	1	1	1	1	1	2.67654e-49	1	0.999714	1
onchocerciasis	1	1	1	1	1	1	1	1	1	0.948985	1	1	0.353457	0.996448	1	1	1	1	1	1	1	1	1	1	1	1	1	1	1	1	1	0.836498	1	0.0364829	0.832963	1	3.51403e-05	1	1	1	1	1	0.997771	1	1	1	1	0.948985	1
ophthalmoplegia, chronic progressive external	1	1	1	1	0.381132	1	1	1	0.341126	1	1	0.999966	1	1	1	1	1	1	1	1	1	1	1	1	1	1	1	1	1	1	1	1	1	1	0.996338	1	1	1	1	1	1	1	1	1	1	0.999966	1	1	1
opiate addiction	1	1	1	0.908797	1	1	1	1	1	1	1	1	1	1	1	1	1	1	1	0.999918	1	1	1	1	1	1	1	1	1	1	1	0.999308	1	1	1	1	1	1	1	1	1	1	1	1	1	1	1	1	1
orofacial dyskinesia	1	1	1	1	1	1	1	1	1	1	1	1	1	1	1	1	1	1	1	1	1	1	1	1	1	1	1	1	1	1	1	1	1	1	1	1	1	1	1	1	1	1	1	1	1	1	1	1	1
osteitis deformans	1	1	1	1	1	1	1	1	1	0.997614	0.90214	1	1	0.999409	1	1	1	1	0.279892	1	1	1	1	1	1	1	1	1	1	1	1	1	1	0.999981	1.27619e-122	1	1	1	0.96704	0.96704	1	1	0.20153	1	1	1	1	0.997614	1
osteoarthritis	1	1	1	1	1	1	1	1	1	0.394474	0	1	1	1	1	0.476547	1	1	1	0.979579	1	0.979505	1	0.995992	1	1	1	1	1	1	1	1	1	1	0.0029718	1	0.999998	1	4.50278e-56	4.50278e-56	1.54146e-05	1	1	1	1	1	1	0.394474	1
osteoarthritis, hip	1	1	1	1	1	1	1	1	1	0.999716	4.67247e-51	1	1	1	1	1	1	1	1	0.975317	1	1	1	1	1	1	1	1	1	1	1	1	1	0.999999	0.999839	1	1	1	0.0680549	0.0680549	0.249525	1	1	1	1	1	1	0.999716	1
osteoarthritis, knee	1	1	1	1	1	1	1	1	1	1	0	1	1	1	1	0.151024	1	1	1	0.918688	1	1	1	1	1	1	1	1	1	1	1	1	1	1	0.999996	1	0.999991	1	2.0156e-12	2.0156e-12	0.0178696	1	1	1	1	1	1	1	1
osteomyelitis	1	1	1	1	0.999938	1	1	1	1	1	0.999235	1	1	1	1	1	1	1	1	1	1	1	1	1	1	1	1	1	0.983351	1	1	1	1	0.99998	1	1	1	1	0.999987	0.999987	1	1	0.999998	1	1	1	0.983351	1	1
osteonecrosis	1	1	1	1	0.553234	1	1	1	1	0.999957	2.95197e-13	1	1	1	0.999999	1	1	0.0352125	1	0.000306367	1	0.284116	1	0.190231	1	0.107243	1	1	0.920604	0.965185	1	1	1	1	0.0016887	1	0.999947	1	8.35591e-10	8.35591e-10	1	1	0.889641	1	1	1	0.920604	0.999957	1
osteopetrosis, autosomal recessive	1	1	1	0.915105	1	0.270078	1	1	0.945825	4.43788e-12	0.00113112	0.871898	1	0.000392168	1	1	1	0.0547875	1	0.424623	1	1	1	1	1	1	1	1	0.386222	0.846662	1	1	1	1.91738e-06	0	1	0.220362	0.00215304	0.234055	0.234055	1	1	9.92666e-59	1	1	0.871898	0.386222	4.43788e-12	1
osteoporosis	1	1	1	1	1	1	1	1	1	1	0.885434	1	1	1	1	1	1	0.665579	1	1.35109e-19	1	0.90456	1	0.917909	1	0.874944	1	1	0.999924	1	1	1	1	1	4.03007e-307	0.985861	0.608974	1	1.44752e-44	1.44752e-44	0.000434288	1	0.832176	1	1	1	0.999924	1	1
osteoporosis, postmenopausal	1	1	1	1	1	1	1	1	1	0.999938	1	1	1	0.999999	0.999998	1	1	1	1	0.0110629	1	1	1	1	1	0.398156	1	1	1	1	1	1	1	1	2.50563e-33	1	0.999989	1	0.000567849	0.000567849	1	1	0.999993	1	1	1	1	0.999938	1
osteoporotic fractures	1	1	1	1	1	1	1	1	1	1	1	1	1	0.963759	1	1	1	1	1	0.733587	1	1	1	1	1	1	1	1	1	1	1	1	1	0.999137	0.117612	1	1	1	0.00100095	0.00100095	0.0974863	1	0.999845	1	1	1	1	1	1
otitis media	1	1	0.488204	1	0.999979	1	1	1	1	0.998543	1	1	1	0.987716	1	1	1	1	1	1	1	1	1	1	1	1	1	1	0.00718824	0.999874	1	1	1	0.559123	0.999291	1	3.53764e-06	1	1	1	1	1	1	1	1	1	0.00718824	0.998543	1
otosclerosis	1	1	1	0.993363	1	1	1	1	1	0.999552	0.202412	1	1	1	1	1	1	1	1	1	1	1	1	1	1	1	1	1	1	1	1	1	1	0.999997	0.122276	1	0.992363	1	1	1	1	1	1	1	1	1	1	0.999552	1
ovarian hyperstimulation syndrome	1	1	1	1	1	1	1	1	1	0.978979	1	0.0125951	1	1	1	1	1	1	1	1	1	1	1	1	1	1	1	1	1	1	1	1	1	1	1	1	1	1	1	1	1	1	0.999989	1	1	0.0125951	1	0.978979	1
overweight	0.434918	1	1	1	0.995864	1	0.826076	0.999999	1	1	1	1	1	1	1.28106e-09	0.882715	1	1	0.997573	0	1	1	1	1	1	1	1	0.0106783	1	1	1	1	1	1	0.991288	1	1	1	0.999999	0.999999	4.77533e-10	0.553321	1	0.152943	1	1	1	1	1
paget disease	1	1	1	1	1	1	1	1	1	0.997614	0.90214	1	1	0.999409	1	1	1	1	0.279892	1	1	1	1	1	1	1	1	1	1	1	1	1	1	0.999981	1.27619e-122	1	1	1	0.96704	0.96704	1	1	0.20153	1	1	1	1	0.997614	1
pain	0.994385	1	0.9965	1	1	1	1	1	1	1	1	1	1	1	1	1	1	0.981532	1	1	1	1	1	1	1	0.999999	1	1	1	1	1	1	1	1	1	1	1	1	1	1	0.999996	0.821497	1	1	1	1	1	1	1
pancreatitis	2.94886e-188	0.561061	1	1	1	1	1	1	1	0.994957	1	1	1	1	1	1	1	1	1	0.999856	1	1	1	1	1	1	1	0.746064	0.994569	1	1	1	1	0.185828	1	1	0.982275	1	1	1	1	1	1	0.329804	0.632944	1	0.994569	0.994957	0.632944
pancreatitis, alcoholic	3.28541e-17	1	1	1	1	1	1	1	1	0.313872	1	0.999999	1	1	0.663162	1	1	1	1	0.0028271	1	1	1	1	1	1	1	1	1	1	1	1	1	0.192694	0.900719	1	1	1	1	1	1	1	0.928794	1	1	0.999999	1	0.313872	1
pancreatitis, chronic	1.15472e-28	1	1	0.929032	1	1	1	1	1	0.900947	1	0.577064	1	0.900485	0.793593	1	1	1	1	0.788512	1	1	1	1	1	1	1	0.141455	1	1	1	1	1	0.00014257	0.582235	1	0.726946	1	0.832844	0.832844	1	1	0.950921	1	1	0.577064	1	0.900947	1
panic disorder	1	1	1	1	1	1	1	1	0.999456	1	1	1	1	1	1	1	1	1	1	1	1	1	1	1	1	1	1	1	1	1	1	1	1	1	1	1	0.997932	1	1	1	1	1	1	1	1	1	1	1	1
parvoviridae infections	1	1	1	0.964662	0.434749	0.482561	1	1	0.857465	0.711018	1	0.980662	1	0.981257	0.825974	1	1	1	1	1	1	1	1	1	1	1	1	1	1	0.551307	1	0.4408	1	0.000310998	0.955778	1	0.993377	1	0.86302	0.86302	1	1	3.34498e-42	1	1	0.980662	1	0.711018	1
pelvic inflammatory disease	1	1	1	1	1	1	1	1	1	0.995655	1	1	1	1	1	1	1	1	1	1	1	1	1	1	1	1	1	1	1	1	1	1	1	2.02366e-07	0.989504	1	0.996611	1	0.99887	0.99887	1	1	1	1	1	1	1	0.995655	1
pemphigus	1	1	1	1	1	1	1	1	0.999847	0.962276	1	1.29812e-48	0.207887	0.0534363	1	1	1	1	1	1	1	1	1	1	1	0.0419654	1	1	5.42692e-08	2.91991e-300	1	0.865589	0.0758908	3.61836e-17	1	1	0.726507	0.0191319	1	1	1	1	1	1	1	1.29812e-48	5.42692e-08	0.962276	1
pemphigus vulgaris	1	1	1	1	1	1	1	1	0.999847	0.962276	1	1.29812e-48	0.207887	0.0534363	1	1	1	1	1	1	1	1	1	1	1	0.0419654	1	1	5.42692e-08	2.91991e-300	1	0.865589	0.0758908	3.61836e-17	1	1	0.726507	0.0191319	1	1	1	1	1	1	1	1.29812e-48	5.42692e-08	0.962276	1
penis agenesis	0.847395	0.995451	0.998564	1	1	1	1	1	1	1	1	1.59753e-12	1	0.999069	1	0.398539	1	1	0	1	1	1	1	1	1	0.999998	1	1	1	1	1	1	1	1	1	1	1	1	1	1	0.999447	0.79105	1	1	1	1.59753e-12	1	1	1
periodontal diseases	0.690835	1	0.889552	1	0.352169	1	1	0.999961	1	2.21287e-19	1	1	1	0.00601981	1	0.277677	1	1.89215e-53	1	0.999986	1	0	1	0	1	0	1	1	2.76069e-29	8.85816e-21	1	1	1	3.85873e-52	3.1837e-139	1	8.40362e-09	0.808162	0.309626	0.309626	0.450824	1	0.984009	1	1	1	2.76069e-29	2.21287e-19	1
periodontitis	0.322791	1	0.51884	1	0.00112696	1	1	0.965543	1	2.01948e-46	1	0.0828014	1	2.66975e-09	1	0.0472401	1	6.09989e-14	1	0.957422	1	0	1	0	1	0	1	1	1.18387e-17	1.59408e-11	1	0.999993	1	2.04283e-82	2.20978e-116	1	3.5217e-07	0.999876	0.0941295	0.0941295	1	1	1.87931e-11	1	1	0.0828014	1.18387e-17	2.01948e-46	1
peripheral arterial disease	1	1	1	1	9.21245e-08	1	1	1	1	0.0220018	1	0.720972	1	0.980463	1	1	1	1	1	0.79176	1	1	1	1	1	1	1	1	1	1	1	1	1	1	0.999993	1	1	1	0.0104985	0.0104985	1	1	0.0336766	1	1	0.720972	1	0.0220018	1
peripheral nervous system diseases	1	1	1	1.17474e-11	1	1	1	1	1	1	1	1	0.999595	1	1	1	1	1	1	1	1	1	1	1	1	1	1	1	0.973933	1	1	1	0.734065	1	0.999999	1	0.125524	6.21959e-10	1	1	0.996584	0.474388	1	1	1	1	0.973933	1	1
peripheral vascular diseases	1	1	1	1	0.0437801	1	1	1	1	1	1	1	1	1	1	1	1	1	1	1	1	1	1	1	1	1	1	1	0.999915	1	1	1	1	1	1	1	1	1	0.999953	0.999953	0.88443	1	1	1	0.641066	1	0.999915	1	0.641066
personality disorders	1	1	1	1	1	1	1	1	1	1	1	1	1	1	1	1	1	1	1	1	1	1	1	1	1	1	1	1	1	1	1	1	1	1	1	1	1	1	1	1	1	1	1	1	1	1	1	1	1
pneumococcal infections	1	0.0401032	1	0.981815	0.965146	0.895531	1	1	0.999992	0.632163	1	1	1	0.142512	0.999979	1	1	1	1	1	1	1	1	1	1	1	1	1	1	1	1	0.997826	1	0.0175828	9.28608e-09	1	0.999415	1	1	1	1	1	0.996665	1	1	1	1	0.632163	1
pneumoconiosis	1	1	1	1	1	0.100704	1	0.922832	1	0.618227	1	1	0.886607	1	1	1	1	1	1	1	1	1	1	1	1	1	1	1	0.977243	1	1	1	1	0.990252	1.64013e-226	1	0.0883163	0.966671	0.999966	0.999966	1	1	0.999999	1	1	1	0.977243	0.618227	1
pneumonia	1	7.15767e-17	0.671747	1	0.977314	1.34666e-16	0.000308346	1	1	2.20824e-07	1	1	1	9.71276e-07	1	1	1	1	1	1	1	1	1	1	1	1	1	1	0.999979	1	1	1	1	0.726637	0	1	0.0090672	1	1	1	1	1	0.165059	1	1	1	0.999979	2.20824e-07	1
polycystic kidney diseases	1	1	1	1	0.102502	1	1	0.674475	0.99995	0.999993	1	3.25793e-19	1	1	0.999096	0.00609404	1	1	1	1	1	1	1	1	1	1	1	1	1	0.998282	1	6.32669e-175	1	1	1	1	1	0.95015	0.996525	0.996525	1	1	1	1	1	3.25793e-19	1	0.999993	1
polycystic kidney, autosomal dominant	1	1	1	1	0.124518	1	1	0.29445	0.953869	0.994758	1	1.69104e-31	1	1	0.945228	0.000620004	1	1	1	1	1	1	1	1	1	1	1	1	1	1	1	2.14428e-128	1	0.987747	0.995282	1	1	1	1	1	1	1	0.999997	1	1	1.69104e-31	1	0.994758	1
polycythemia	1	1	1	1	1	1	1	1	1	0.537247	1	1	1	1	0.941351	1	1	1	1	1	1	1	1	1	1	1	1	1	1	0.984076	1	0.727713	1	0.9877	0.961334	1	0.897853	1	1	1	1	1	0	1	1	1	1	0.537247	1
polyradiculoneuropathy, chronic inflammatory demyelinating	1	1	1	0.646637	1	1	1	1	0.707627	0.00575488	1	0.999352	1	0.783945	1	1	1	1	1	1	1	1	1	1	1	1	1	1	1	1	1	1	1	0.0476191	0.00561184	1	1	1	1	1	1	1	0.281118	1	1	0.999352	1	0.00575488	1
postoperative nausea and vomiting	1	1	1	1	1	1	1	1	1	1	1	1	1	0.989806	1	1	1	1	1	1	1	1	1	1	1	1	1	1	1	1	1	1	1	0.999942	0.999999	1	0.951509	1	1	1	1	1	1	1	1	1	1	1	1
postural orthostatic tachycardia syndrome	1	1	1	1	1	1	1	1	1	1	1	0.953747	1	1	1	1	1	1	1	1	1	1	1	1	1	1	1	1	1	1	1	1	1	1	1	1	1	1	1	1	1	1	1	1	1	0.953747	1	1	1
pre-eclampsia	1	0.362466	0.00684223	1	5.76519e-27	0.960619	1	1	0.999998	0.0442985	1	1	0.944197	0.999928	1	1	1	0.439487	1	0.999767	1	1	1	1	1	1	1	1	0.960056	1	1	1.40081e-10	1	1	1	1	0.999992	1	0.988285	0.988285	1	1	0.999989	1	0.421851	1	0.960056	0.0442985	0.421851
pregnancy complications	0.922845	0.957669	2.24266e-07	1	0.999998	1	0.916265	1	1	1	1	1	1	1	1	0.878043	1	0.989889	0.999949	1	1	1	1	1	1	1	1	1	1	1	1	1	1	1	1	0.184394	1	1	1	1	1	0.563578	1	1	0.985611	1	1	1	0.985611
pregnancy loss	1	1	1	1	0.99586	1	1	0.983907	0.999997	0.999315	0.999999	1	1	0.999906	1	0.00912155	1	1	1	1	1	1	1	1	1	1	1	1	1	1	1	0.999993	1	0.995804	1	0.93522	0.999999	1	1	1	1	1	1	1	1	1	1	0.999315	1
premature birth	0.109059	1	1.1709e-07	0.863679	0.67666	0.613386	0.00327414	1	0.998523	0.962814	1	1	1	0.999983	0.999754	1	1	1	1	1	1	1	1	1	1	1	1	1	1	0.976802	1	0.866266	1	1	0.999997	1	1	0.930479	0.96069	0.96069	1	0.0376696	1	1	1	1	1	0.962814	1
premature ovarian failure	1	1	0.0536734	1	1	1	1	1	1	0.894547	1	0.00154489	1	0.767292	1	1	1	1	1	1	1	1	1	1	1	1	1	1	1	0.763256	1	1	1	0.705333	0.99796	1	1	1	0.0100219	0.0100219	1	1	0.987553	1	1	0.00154489	1	0.894547	1
premenstrual dysphoric disorder	1	1	1	1	1	1	1	1	1	1	1	1	1	1	1	1	1	1	1	1	1	1	1	1	1	1	1	1	1	1	1	1	1	1	1	1	1	1	1	1	1	1	1	1	1	1	1	1	1
priapism	1	1	1	1	1	1	1	1	1	1	1	1	1	1	1	1	1	1	1	1	1	1	1	1	1	1	1	1	1	1	1	1	1	1	1	1	1	1	1	1	1	1	0.993377	1	1	1	1	1	1
primary biliary cirrhosis	1	1	1	0.999379	1	0.610409	1	1	0.974299	0.000363101	1	2.13394e-07	1	0.13629	1.15647e-17	1	1	1	1	0.986922	1	1	1	1	1	1	1	8.12891e-05	0.181451	0.918394	1	0.969575	1	4.72043e-25	0.1295	1	0.721076	0.741051	1	1	1	1	0.869946	1	1	2.13394e-07	0.181451	0.000363101	1
primary dystonia	1	1	1	0.978541	0.93241	1	1	1	0.991304	1	1	1	1	1	1	1	1	1	1	1	1	1	1	1	1	1	1	1	1	1	1	1	1	1	1	1	1	1	1	1	1	1	1	1	1	1	1	1	1
primary idiopathic dilated cardiomyopathy	1	1	1	1	0.957679	1	1	1.00472e-34	0	0.998774	1	1	1	0.999447	0.999997	1	1	1	1	0.997424	1	1	1	1	1	1	1	1	1	0.999975	1	0.9596	1	0.999999	1	1	0.922168	1	0.828336	0.828336	0.469662	1	1	1	1	1	1	0.998774	1
primary ovarian insufficiency	1	1	0.0536734	1	1	1	1	1	1	0.894547	1	0.00154489	1	0.767292	1	1	1	1	1	1	1	1	1	1	1	1	1	1	1	0.763256	1	1	1	0.705333	0.99796	1	1	1	0.0100219	0.0100219	1	1	0.987553	1	1	0.00154489	1	0.894547	1
primary sj�gren's syndrome	4.54059e-15	1	1	1	0.994309	1	1	0.77213	0.999785	2.75038e-07	1	4.0325e-11	0.0092914	4.17199e-11	0.99994	1	1	1	1	1	1	1	1	1	1	0.0836847	1	1	0.000442222	0.599425	1	0.764162	1	0	0.679724	1	0.280812	1	0.864939	0.864939	1	1	0.193673	1	0.21228	4.0325e-11	0.000442222	2.75038e-07	0.21228
progressive external ophthalmoplegia with mitochondrial dna deletions, autosomal dominant	1	1	1	1	0.381132	1	1	1	0.341126	1	1	0.999966	1	1	1	1	1	1	1	1	1	1	1	1	1	1	1	1	1	1	1	1	1	1	0.996338	1	1	1	1	1	1	1	1	1	1	0.999966	1	1	1
proliferative diabetic retinopathy	1	1	1	0.699129	1.22447e-39	1	1	1	1	1	1	1	0.080519	1	1	1	1	1	1	0.999897	1	1	1	1	1	1	1	1	1	1	0.126953	0.999921	1	1	1	1	1	1	0.999855	0.999855	0.597152	1	1	1	1	1	1	1	1
prostatic hyperplasia	0.0369327	1	0.430922	1	0.998841	1	1	1	1	1	1	0.310218	1	1	1	1	1	1	0	1	1	1	1	1	1	1	1	1	1	0.999735	1	0.998929	1	1	1	1	0.999956	1	0.999023	0.999023	1	1	1	1	1	0.310218	1	1	1
psoriasis	1	1	1	1	0.99917	1	1	1	1	4.27701e-40	1	0	0.974225	1.57836e-162	1	1	1	1	1	0.999958	1	1	1	1	1	0.405476	1	1	1.37271e-156	0	1	0.999996	1	0.0677835	0.912891	1	5.45622e-27	4.30496e-19	0.999996	0.999996	1	1	4.88152e-08	1	1	0	1.37271e-156	4.27701e-40	1
psychomotor agitation	1	1	1	1	1	1	1	1	1	0.999957	1	1	1	1	1	1	1	1	1	1	1	1	1	1	1	1	1	1	1	1	1	1	1	1	1	1	0.992133	1	1	1	1	1	1	1	1	1	1	0.999957	1
psychotic disorders	1	1	1	1	1	1	1	1	1	1	1	1	1	1	1	1	1	1	1	1	1	1	1	1	1	1	1	1	1	1	1	1	1	1	1	1	1	1	1	1	1	1	1	1	1	1	1	1	1
pterygium	1	1	5.54375e-07	1	0.627086	1	1	1	1	1	0.620851	7.7957e-10	7.56029e-28	0.375007	1	1	1	1	1	1	1	1	1	1	1	1	1	1	0.0660666	0.798315	1	1	1	0.959816	0.999221	1	3.72029e-08	0.529578	0.759232	0.759232	1	1	0.985542	1	1	7.7957e-10	0.0660666	1	1
puberty, precocious	1	1	1	0.9168	1	1	1	1	1	1	0.29543	0.989229	1	1	1	1	1	1	1	1	1	1	1	1	1	1	1	1	1	1	1	1	1	1	1	1	1	1	1	1	1	1	1	1	1	0.989229	1	1	1
pulmonary arterial hypertension	1	0.00167084	1	1	2.61526e-133	0.475376	1	0.174583	0.00512481	0.999999	1	0.999937	1	1	1	1	1	1	1	0.999999	1	1	1	1	2.20697e-08	1	1	1	0.995979	1	1	0.999998	1	1	1	1	0.080322	1	0.00192288	0.00192288	1	1	1	1	1	0.999937	0.995979	0.999999	1
pulmonary disease, chronic obstructive	0.461969	3.18802e-18	1	1	0.960242	8.53577e-91	2.02176e-18	1	0.999985	0.944302	1	1	0.989447	0.949669	1	1	1	1	1	1	1	1	1	1	1	1	1	1	0.985216	1	1	1	1	1	2.11689e-52	1	0.269944	1	0.984015	0.984015	0.837951	1	1	1	0.578575	1	0.985216	0.944302	0.578575
pulmonary fibrosis	0.248294	1.00782e-64	0.0171761	1	0.0559429	1.16755e-27	0.00123661	0.234956	1	6.09898e-06	0.999791	6.1953e-20	1	0.748741	1	0.0268917	1	1	1	1	1	1	0.000500664	1	1	1	1	0.653828	0.161362	0.999987	1	0.998386	1	0.0151609	0	0.804948	6.34564e-24	0.998625	2.06701e-16	2.06701e-16	0.56741	1	1.94527e-10	1	0.0608895	6.1953e-20	0.161362	6.09898e-06	0.0608895
purpura, schoenlein-henoch	1	1	1	1	0.527921	1	1	1	1	0.353685	1	1	1	0.80518	1	1	1	1	1	1	1	1	1	1	1	1	1	1	1	1	1	0.00999022	1	0.516908	0.984588	1	0.306902	1	1	1	1	1	0.977729	1	1	1	1	0.353685	1
purpura, thrombocytopenic, idiopathic	1	1	1	1	1	1	1	1	1	1.49496e-05	1	0.999988	1	1.91895e-07	0.911028	1	1	1	1	1	1	1	1	1	1	1	1	1	1	1	1	1	1	7.82791e-69	0.0360658	1	0.951548	1	0.242002	0.242002	0.200737	1	8.10663e-60	1	0.100928	0.999988	1	1.49496e-05	0.100928
q fever	1	1	1	1	1	1	1	1	1	0.00114554	1	0.999975	1	0.276213	1	1	1	1	1	1	1	1	1	1	1	1	1	1	1	1	1	1	1	0.975155	9.91266e-08	1	1	1	1	1	1	1	0.670134	1	1	0.999975	1	0.00114554	1
respiration disorders	0.914486	4.30424e-08	1	1	0.999693	0.119441	0.103233	1	1	1	1	1	1	1	1	1	0.634112	0.876162	1	1	1	1	1	1	0.150861	1	1	1	1	1	1	1	1	1	1	1	0.999648	1	1	1	0.999268	1	1	1	1	1	1	1	1
respiratory distress syndrome, adult	1	2.14913e-08	1	1	0.0097295	0.017708	1	1	1	0.0261853	1	1	1	1	0.999997	1	1	1	1	1	1	1	1	1	1	1	1	1	1	0.999523	1	0.995426	1	1	1.06679e-33	1	0.986338	1	0.0802869	0.0802869	0.515794	1	2.48936e-09	1	1	1	1	0.0261853	1
respiratory syncytial virus infections	1	1	1	1	1	3.77347e-29	1	1	1	3.57325e-05	1	1.32714e-78	1	2.01819e-49	0.0343204	1	1	1	1	0.952483	1	1	1	1	1	1	1	1	1	1	1	0.44403	1	0.00260432	6.12386e-08	1	0.391009	1	1	1	1	1	0.719916	1	1	1.32714e-78	1	3.57325e-05	1
respiratory tract infections	0.992319	8.55094e-22	0.994369	1	1	1.58809e-54	0.00930594	1	1	0.0619904	1	1	1	0.109422	1	0.986503	1	0.99369	1	1	1	1	1	1	1	0.999982	1	1	1	1	1	1	1	0.731759	4.51163e-221	1	8.67016e-09	1	1	1	1	1	1	1	1	1	1	0.0619904	1
restless legs syndrome	1	1	1	0.941605	0.735664	1	1	1	1	1	1	1	1	1	1	1	1	1	1	1	1	1	1	1	1	1	1	1	1	1	1	1	1	1	1	1	1	1	1	1	1	1	1	1	1	1	1	1	1
retinal artery occlusion	1	1	1	1	0.0107377	1	1	1	1	1	1	1	1	1	1	1	1	1	1	1	1	1	1	1	1	1	1	1	1	1	1	1	1	1	0.999947	1	1	1	1	1	1	1	0.999978	1	1	1	1	1	1
retinal diseases	1	0.848222	1	5.41814e-07	1.39698e-41	0.999999	1	1	1	1	1	1	0.00630795	1	1	1	1	1	1	1	1	1	1	1	1	1	1	1	1	1	0.514072	1	0.310153	1	1	1	1	0.0034658	1	1	0.953476	1	1	1	1	1	1	1	1
rheumatic diseases	0.000920224	1	1	1	1	1	1	0.99897	1	2.36688e-174	0	1	0.999981	0.0885353	1	0.735315	0.339811	1	1	1	1	0.999882	1	1	1	0.997631	1	1	0.999999	1	1	1	1	0	6.01326e-80	1	0.934751	1	2.18402e-14	2.18402e-14	0.0309462	1	1.72764e-33	1	0.778925	1	0.999999	2.36688e-174	0.778925
rheumatic fever	1	1	1	1	1	1	1	1.48433e-07	0.258074	0.999967	1	1	1	1	1	1	1	1	1	1	1	1	1	1	1	1	1	1	1	1	1	1	1	0.00229741	1	1	0.999581	1	0.999979	0.999979	1	1	1	1	1	1	1	0.999967	1
rheumatic heart disease	1	1	1	1	1	1	1	0.00467556	0.0320253	0.999968	1	1	1	1	1	1	1	1	1	1	1	1	1	1	1	1	1	1	1	1	1	1	1	0.548065	1	1	0.984863	1	1	1	1	1	1	1	1	1	1	0.999968	1
rhinitis	0.36336	1	1	1	0.999982	0.00160464	1	1	1	0.97198	1	0.999997	0.963689	2.10826e-10	1	1	1	1	1	1	1	1	1	1	1	1	1	1	7.50051e-07	1	1	1	1	1.03822e-07	1	1	0	1	1	1	1	1	1	1	1	0.999997	7.50051e-07	0.97198	1
rhinitis, allergic, seasonal	1	1	1	1	1	0.237456	1	1	1	0.779744	1	1	0.776728	0.000115213	1	1	1	1	1	1	1	1	1	1	1	1	1	1	0.000378231	1	1	1	1	2.4625e-06	0.999992	1	9.57506e-216	1	1	1	1	1	0.999587	1	1	1	0.000378231	0.779744	1
rubella	1	1	1	0.99962	1	1	1	1	1	0.999982	1	1	1	0.999991	1	1	1	1	1	1	1	1	1	1	1	1	1	1	0.78957	0.99749	1	0.975871	1	0.341821	1	1	0.999526	1	1	1	1	1	1	1	1	1	0.78957	0.999982	1
sarcoidosis	1	1	1	1	1	0.324985	1	1	1	1.3834e-51	0.999969	1	1	0.0774578	1	1	1	1	1	1	1	1	1	1	1	1	1	1	1.1183e-06	0.999999	1	0.999977	1	5.03563e-12	2.18067e-284	1	0.00976077	0.997168	1	1	1	1	1.03457e-09	1	1	1	1.1183e-06	1.3834e-51	1
sarcoidosis, pulmonary	1	1	1	1	1	0.294221	1	1	1	1.84489e-05	1	0.999995	1	0.112336	1	1	1	1	1	1	1	1	1	1	1	1	1	1	0.417411	1	1	1	1	0.991057	2.07897e-91	1	0.275298	1	1	1	1	1	0.275943	1	1	0.999995	0.417411	1.84489e-05	1
schistosomiasis mansoni	1	1	1	1	1	1	1	1	0.997769	1.25076e-05	1	0.986061	1	1.51525e-10	0.515259	1	1	1	1	0.951831	1	1	1	1	1	1	1	0.00351661	0.00399813	0.203141	1	1	1	1.39593e-26	2.77648e-43	1	2.85347e-14	1	1	1	1	1	0.00135114	1	1	0.986061	0.00399813	1.25076e-05	1
schizophrenia	1	1	1	0.509265	1	1	1	1	1	1	1	1	0.999969	1	1	1	1	1	1	1	1	1	1	1	1	1	1	1	1	1	1	1	1	1	1	1	1	1	1	1	1	1	1	1	1	1	1	1	1
sciatica	1	1	1	0.290023	1	1	1	1	1	0.998768	1	1	1	0.989397	1	1	1	1	1	1	1	1	1	1	1	1	1	1	0.586473	0.966364	1	1	1	0.999514	0.999886	1	0.93017	1	1	1	1	1	1	1	1	1	0.586473	0.998768	1
scleroderma	1	1	1	1	7.29022e-07	0.662462	1	0.688235	0.993847	8.56688e-18	0.997463	0.965711	0.868252	0.462439	0.999999	0.0252905	0.106726	1	1	0.998088	1	1	1	1	1	1	0.0188568	1	0.0668032	0.140252	1	0.968063	1	1.86132e-28	0.993738	1	3.31498e-19	0.761542	0.0216092	0.0216092	1	1	1.87914e-05	1	1	0.965711	0.0668032	8.56688e-18	1
scleroderma, systemic	1	1	1	1	7.29022e-07	0.662462	1	0.688235	0.993847	8.56688e-18	0.997463	0.965711	0.868252	0.462439	0.999999	0.0252905	0.106726	1	1	0.998088	1	1	1	1	1	1	0.0188568	1	0.0668032	0.140252	1	0.968063	1	1.86132e-28	0.993738	1	3.31498e-19	0.761542	0.0216092	0.0216092	1	1	1.87914e-05	1	1	0.965711	0.0668032	8.56688e-18	1
scoliosis	1	1	1	1	1	1	1	1	0.996406	1	0.0111351	1	1	1	1	1	1	1	1	0.999846	1	1	1	1	1	1	1	1	1	0.999988	1	1	1	1	1	1	1	0.995259	0.990414	0.990414	1	1	1	1	1	1	1	1	1
seasonal affective disorder	1	1	1	1	1	1	1	1	1	1	1	1	1	1	1	1	1	1	1	1	1	1	1	1	1	1	1	1	1	1	1	1	1	1	1	1	1	1	1	1	1	1	1	1	1	1	1	1	1
seizures	1	1	1	1.52757e-64	1	1	1	1	1	1	1	1	1	1	1	1	1	1	1	1	1	1	1	1	1	1	1	1	0.999858	1	1	1	1	1	1	1	1	0.999607	1	1	1	1	1	1	1	1	0.999858	1	1
seizures, febrile	1	1	1	0.259545	1	1	1	1	1	0.96601	1	1	1	1	1	1	1	1	1	1	1	1	1	1	1	1	1	1	1	1	1	1	1	1	1	1	1	1	1	1	1	1	0.999972	1	1	1	1	0.96601	1
sepsis	1	0.8297	1	1	0.00186037	0.999716	1	0.991441	7.81158e-05	5.36142e-192	1	1	0.999854	2.60837e-06	2.09104e-06	1	0.131884	1	1	1	1	1	1	1	1	0.986711	1	0.978383	0.999999	1	1	0.991535	1	0.641495	0	1	0.999398	1	1	1	0.663084	1	1.04574e-113	1	0.884061	1	0.999999	5.36142e-192	0.884061
severe acute respiratory syndrome	1	0.0751626	1	1	0.872583	0.000290694	1	1	1	0.278014	1	1.23316e-47	1	0.00681399	0.956381	1	1	1	1	1	1	1	1	1	1	1	1	1	1	1	1	0.0600421	1	0.306252	0.528556	1	1	1	1	1	1	1	0.996517	1	1	1.23316e-47	1	0.278014	1
silicosis	1	1	1	1	1	0.057264	1	0.597056	1	0.500149	1	1	1	0.999495	0.999484	1	1	1	1	1	1	1	1	1	1	1	1	1	1	1	1	1	1	0.54689	3.22882e-142	1	0.130144	1	0.943024	0.943024	1	1	0.993448	1	1	1	1	0.500149	1
sjogren's syndrome	4.54059e-15	1	1	1	0.994309	1	1	0.77213	0.999785	2.75038e-07	1	4.0325e-11	0.0092914	4.17199e-11	0.99994	1	1	1	1	1	1	1	1	1	1	0.0836847	1	1	0.000442222	0.599425	1	0.764162	1	0	0.679724	1	0.280812	1	0.864939	0.864939	1	1	0.193673	1	0.21228	4.0325e-11	0.000442222	2.75038e-07	0.21228
sleep apnea, obstructive	1	1	1	0.999971	2.32256e-05	1	1	1	0.999974	0.988291	1	1	1	1	1	1	1	1	1	0.154204	1	1	1	1	1	1	1	1	1	1	1	0.997958	1	1	1	1	1	1	0.998595	0.998595	1	1	1	1	1	1	1	0.988291	1
sleep disorders	1	1	1	1	0.979298	1	1	1	1	1	1	1	1	1	1	1	1	1	1	0.999948	1	1	1	1	1	1	1	1	1	1	1	1	1	1	1	1	1	1	1	1	1	1	1	1	1	1	1	1	1
solid tumor	3.97091e-06	0.970516	0.00449989	1	1	0.00542318	1	1	1	6.35619e-86	1	0	1	0	1.45832e-135	1.80345e-19	0.999945	0.0658616	1.73374e-220	1	0.980911	1	0.0215871	1	0.95282	1	0.816593	0.999857	1.32608e-15	2.71914e-176	1	1	1	0	2.07601e-77	5.90304e-45	1.68861e-12	0	1	1	1	0.98057	0	0.998525	0.999991	0	1.32608e-15	6.35619e-86	0.999991
spasms, infantile	1	1	1	0.00335765	1	1	1	1	1	1	1	1	1	1	1	1	1	1	1	1	1	1	1	1	1	1	1	1	1	1	1	1	1	0.994809	1	1	1	0.651926	0.863668	0.863668	1	1	1	1	1	1	1	1	1
spinal diseases	1	1	1	1	1	1	1	1	1	1	9.73105e-22	1	1	1	1	1	1	1	1	1	1	1	1	1	1	1	1	1	1	1	1	1	1	1	1	0.999874	1	0.999999	0.336899	0.336899	0.837124	1	1	1	0.641281	1	1	1	0.641281
spondylitis, ankylosing	1	1	1	1	1	1	1	1	0.999995	0.0428629	0.83319	1	1	0.590044	1	1	1	1	1	1	1	1	1	1	1	1	1	1	1	1	1	1	1	0.00354253	0.993367	1	0.99994	0.989286	0.971185	0.971185	1	1	0.983174	1	1	1	1	0.0428629	1
stomach diseases	0.73492	1	0.956253	1	1	1	1	1	1	1	1	1	1	1	1	0.671269	1	1	0.999983	1	1	1	1	1	1	1	1	1	1	1	1	1	1	1	1	1	4.92339e-06	1	1	1	0.995972	1	1	1	0.973901	1	1	1	0.973901
stomach ulcer	1	1	1	1	0.999992	1	1	1	1	1	1	1	1	1	1	1	1	1	1	1	1	1	1	1	1	1	1	1	1	1	1	0.999993	1	0.999991	1	1	2.99887e-25	1	0.999999	0.999999	1	1	1	1	1	1	1	1	1
stomatitis, aphthous	1	1	1	1	1	1	1	1	0.972323	0.091926	1	0.980116	1	0.164433	1	1	1	1	1	1	1	1	1	1	1	0.000342887	1	1	0.00335957	0.0094509	1	1	1	0.476789	0.967764	1	0.565147	1	1	1	1	1	0.859909	1	1	0.980116	0.00335957	0.091926	1
stress disorders, post-traumatic	1	1	1	1	1	1	1	1	1	1	1	1	1	1	1	1	1	1	1	1	1	1	1	1	1	1	1	1	1	1	1	1	1	1	1	1	1	1	1	1	1	1	1	1	1	1	1	1	1
stroke	1	1	0.936259	1.64823e-168	7.86195e-09	1	1	0.999997	1	1	1	1	1	1	1	1	1	1	1	1	1	1	1	1	1	1	1	1	1	1	1	1	1	1	1	1	1	1	9.06563e-13	9.06563e-13	0.429395	1	1	1	0.00495564	1	1	1	0.00495564
stroke, lacunar	1	1	1	1	1	1	1	1	1	1	1	1	1	1	1	1	1	1	1	1	1	1	1	1	1	1	1	1	1	1	1	1	1	1	1	1	1	1	0.146936	0.146936	1	1	1	1	1	1	1	1	1
subacute sclerosing panencephalitis	1	1	1	6.51869e-07	1	1	1	1	1	0.166782	1	0.0225962	1	0.962266	1	1	1	1	1	1	1	1	1	1	1	1	1	1	0.356189	1	1	0.650843	1	8.88942e-08	0.668751	1	0.884983	1	1	1	1	1	0.95243	1	1	0.0225962	0.356189	0.166782	1
subarachnoid hemorrhage	1	1	1	0.692248	2.21652e-06	1	1	1	0.999966	1	1	1	1	1	1	1	1	1	1	1	1	1	1	1	1	1	1	1	1	1	1	0.999774	1	1	1	1	0.999999	0.998265	1	1	1	1	1	1	1	1	1	1	1
substance abuse	0.0138261	0.927031	1	1	1	1	1	1	1	1	1	1	1	1	0.218951	1	1	1	1	1	1	1	1	1	1	1	1	2.1033e-10	1	1	1	1	1	1	1	1	1	1	1	1	1	1	1	1	1	1	1	1	1
substance addiction	0.0138261	0.927031	1	1	1	1	1	1	1	1	1	1	1	1	0.218951	1	1	1	1	1	1	1	1	1	1	1	1	2.1033e-10	1	1	1	1	1	1	1	1	1	1	1	1	1	1	1	1	1	1	1	1	1
sudden infant death	1	1	1	0.000205518	1	0.604971	1	0.255051	0.159401	0.999726	1	1	1	0.99391	1	1	1	1	1	0.986061	1	1	1	1	1	1	1	1	1	1	1	1	1	0.999998	0.986534	1	0.00105203	0.926151	1	1	1	1	1	1	1	1	1	0.999726	1
supranuclear palsy, progressive	1	1	1	2.57957e-40	1	1	1	1	1	1	1	1	1	1	1	1	1	1	1	1	1	1	1	1	1	1	1	1	1	1	1	1	1	1	1	1	1	1	0.740708	0.740708	1	1	0.999993	1	1	1	1	1	1
syncope	1	1	1	1	1	1	1	0.777884	0.977859	1	1	1	1	1	1	1	1	1	1	1	1	1	1	1	1	1	1	1	1	1	1	1	1	1	1	1	0.960364	1	1	1	1	1	1	1	1	1	1	1	1
syncope, vasovagal	1	1	1	1	1	1	1	1	1	1	1	1	1	1	1	1	1	1	1	1	1	1	1	1	1	1	1	1	1	1	1	1	1	0.993846	1	1	1	1	1	1	1	1	0.999938	1	1	1	1	1	1
systemic inflammatory response syndrome	1	0.839151	1	1	0.00113681	0.9998	1	0.99357	0.000124595	2.51155e-225	1	1	0.999896	4.50211e-06	7.14563e-07	1	0.138742	1	1	1	1	1	1	1	1	0.98844	1	0.981545	1	1	1	0.995261	1	0.774472	0	1	0.994213	1	1	1	0.500994	1	5.87216e-132	1	0.891845	1	1	2.51155e-225	0.891845
systemic onset juvenile chronic arthritis	1	1	1	1	1	1	1	1	0.999975	4.05601e-07	0.233893	1	1	0.555683	1	0.115522	1	1	1	0.994785	1	0.521574	1	0.64892	1	1	1	1	1	0.998892	1	1	1	2.69037e-21	0.935732	1	0.992071	1	0.853247	0.853247	1	1	0.0809458	1	1	1	1	4.05601e-07	1
tachycardia, ventricular	1	1	1	1	0.998223	1	1	0.0371897	7.31384e-119	1	1	1	1	1	1	1	1	1	1	0.999644	1	1	1	1	1	1	1	1	1	1	1	0.998328	1	1	1	1	0.999998	1	0.998913	0.998913	1	1	1	1	1	1	1	1	1
takayasu arteritis	1	1	1	1	0.762638	1	1	1	1	0.946117	1	1	1	0.471497	1	1	1	1	1	1	1	1	1	1	1	1	1	1	0.455374	1	1	0.765902	1	0.258561	0.993822	1	1	1	1	1	1	1	0.999739	1	1	1	0.455374	0.946117	1
takotsubo cardiomyopathy	1	1	1	1	0.579137	1	1	1	0.00186778	0.975965	1	1	1	1	1	1	1	1	1	1	1	1	1	1	1	1	1	1	1	1	1	1	1	1	0.99955	1	1	1	1	1	1	1	0.999984	1	1	1	1	0.975965	1
temporomandibular joint disorders	1	1	1	1	1	1	1	1	1	1	1.05542e-40	1	1	1	1	1	1	1	1	1	1	1	1	1	1	1	1	1	0.951209	0.999991	1	1	1	1	1	1	0.999994	1	0.943941	0.943941	1	1	1	1	1	1	0.951209	1	1
thrombocythemia	1	1	1	1	0.907015	1	1	1	1	0.0319905	1	1	1	0.99943	0.976793	1	1	1	1	1	1	1	1	1	1	1	1	1	0.63345	1	1	1	1	0.714023	0.99973	1	0.724608	1	1	1	1	1	0	1	1	1	0.63345	0.0319905	1
thromboembolism	1	1	1	0.999929	0.17416	1	1	0.987007	1	1	1	1	1	1	1	1	1	1	1	1	1	1	1	1	1	1	1	1	1	1	1	1	1	1	1	1	1	1	1	1	0.883889	1	1	1	1	1	1	1	1
thrombophilia	1	1	1	1	0.000153156	1	1	1	1	8.97423e-07	0.999976	1	0.928053	1	1	0.27162	1	1	1	0.999999	1	1	1	1	1	1	1	0.736106	1	1	1	0.998713	1	1	1	1	0.999989	0.999745	1	1	1	1	7.84331e-06	1	1	1	1	8.97423e-07	1
thrombosis	1	0.933592	1	1	5.61607e-22	1	1	0.999421	1	0.977022	1	1	1	1	1	1	1	1	1	1	1	1	1	1	1	1	1	0.99852	1	1	1	1	1	1	1	1	1	1	1	1	0.999043	1	1	1	1	1	1	0.977022	1
thrombosis cerebral	1	1	1	0.000714402	0.000742679	1	1	1	1	0.99996	1	1	1	1	1	1	1	1	1	1	1	1	1	1	1	1	1	1	1	1	1	1	1	1	1	1	1	1	0.966448	0.966448	1	1	1	1	1	1	1	0.99996	1
thrombosis of cerebral veins	1	1	1	0.000714402	0.000742679	1	1	1	1	0.99996	1	1	1	1	1	1	1	1	1	1	1	1	1	1	1	1	1	1	1	1	1	1	1	1	1	1	1	1	0.966448	0.966448	1	1	1	1	1	1	1	0.99996	1
thyroid diseases	1	0.900936	1	1	1	1	1	1	0.996154	1	1	1	1	1	1	1	1	1	1	0.841736	1	1	1	1	1	1	1	1	0.999629	1	1	1	1	8.38333e-11	1	1	1	0.999999	1	1	0.981485	1	1	1	1	1	0.999629	1	1
tobacco use disorder	1	0.141943	1	1	1	1	1	1	1	0.999999	1	1	1	1	1	1	1	1	1	1	1	1	1	1	1	1	1	1	1	1	1	1	1	1	1	1	1	1	1	1	1	1	1	1	1	1	1	0.999999	1
tooth loss	1	1	1	0.953348	1	1	1	1	1	0.985182	0.169158	1	1	1	1	1	1	1	1	0.834692	1	0.0269611	1	0.0507409	1	0.124452	1	1	1	0.902733	1	1	1	0.999932	0.999203	1	1	1	0.874128	0.874128	0.130277	1	0.999998	1	1	1	1	0.985182	1
trachoma	1	1	1	1	1	1	1	1	1	0.994416	1	0.999995	0.0648572	0.969387	1	1	1	1	1	1	1	1	1	1	1	1	1	1	1	1	1	0.819537	1	0.795735	0.764309	1	0.970376	1	1	1	1	1	1	1	1	0.999995	1	0.994416	1
tuberculosis	1	0.0122611	1	1	1	0.983305	1	1	1	4.08326e-07	1	1	1	0.231217	1	1	1	1	0.999985	1	1	1	1	1	1	1	1	1	0.998896	1	1	1	1	1	5.50831e-172	1	1	1	1	1	0.999587	1	1	1	1	1	0.998896	4.08326e-07	1
tuberculosis, pulmonary	1	0.0377499	1	1	1	0.538991	1	1	1	0.00552497	1	1	1	0.999965	1	1	1	1	1	1	1	1	1	1	1	1	1	1	0.999898	1	1	1	1	1	5.72668e-14	1	1	1	1	1	1	1	1	1	1	1	0.999898	0.00552497	1
typhoid fever	1	1	1	1	1	1	1	1	1	0.997827	1	1	1	0.999697	1	1	1	1	1	1	1	1	1	1	1	1	1	1	1	0.999455	1	1	1	0.878325	0.0781362	1	0.999933	1	1	1	1	1	1	1	1	1	1	0.997827	1
unipolar depression	1	1	1	0.999999	1	1	1	1	1	1	1	1	1	1	1	1	1	1	1	1	1	1	1	1	1	1	1	1	1	1	1	1	1	1	1	1	1	1	1	1	1	1	1	1	1	1	1	1	1
urinary incontinence	1	1	1	1	1	1	1	1	1	1	0.998901	1	1	1	1	1	1	1	1	0.997121	1	1	1	1	1	1	1	1	1	1	1	1	1	1	1	1	1	1	0.996123	0.996123	0.365881	1	1	1	1	1	1	1	1
urinary tract infections	1	1	0.337853	1	1	1	1	1	1	1	1	1	1	1	1	1	1	1	0.748767	1	1	1	1	1	1	1	1	1	0.999718	1	1	0.0408785	1	1	1	1	1	1	1	1	1	1	1	1	1	1	0.999718	1	1
urolithiasis	1	1	1	1	1	1	1	1	1	1	1	1	1	1	1	1	1	1	1	1	1	1	1	0.979259	1	1	1	1	1	1	1	6.16268e-26	1	1	1	1	1	1	1	1	0.778908	1	1	1	1	1	1	1	1
uterine prolapse	1	1	1	1	1	1	1	1	0.997661	1	1	1	1	1	1	1	1	1	1	1	1	1	1	1	1	1	1	1	1	0.979682	1	1	1	1	1	1	0.993135	1	1	1	1	1	1	1	1	1	1	1	1
uveitis	1	1	1	0.999938	0.99857	1	1	1	1	3.12333e-06	1	1	0.0903955	0.00798654	1	1	1	1	1	1	1	1	1	1	1	0.688777	1	1	0.0205197	1	1	0.999997	0.000217159	5.05662e-07	0.000150089	1	0.249276	1.17651e-16	0.999985	0.999985	1	1	0.989625	1	1	1	0.0205197	3.12333e-06	1
uveitis, anterior	1	1	1	0.999956	0.934372	1	1	1	1	0.000156859	1	1	0.762996	0.243695	1	1	1	1	1	1	1	1	1	1	1	0.42197	1	1	0.00113724	0.99619	1	0.997466	0.00821554	0.3672	0.980315	1	0.348034	0.661989	1	1	1	1	0.868199	1	1	1	0.00113724	0.000156859	1
uveomeningoencephalitic syndrome	1	1	1	1	1	1	1	1	1	0.563894	1	3.81309e-05	0.00530848	0.0514133	1	1	1	1	1	1	1	1	1	1	1	1	1	1	0.0152223	1	1	1	1	0.0300137	0.40544	1	1	8.08813e-44	1	1	1	1	0.97537	1	1	3.81309e-05	0.0152223	0.563894	1
vaginosis, bacterial	1	1	1	1	1	1	1	1	1	0.739569	1	0.499803	1	0.307554	1	1	1	1	1	1	1	1	1	1	1	1	1	1	0.389796	1	1	1	1	0.790649	0.997675	1	0.911609	1	1	1	1	1	0.999956	1	1	0.499803	0.389796	0.739569	1
varicose ulcer	1	1	1	1	1	1	1	1	1	0.710772	1	0.556956	1	0.982526	1	1	1	1	1	1	1	1	1	1	1	1	1	1	0.553009	3.68173e-42	1	1	1	0.999997	0.999835	1	0.557267	1	1	1	1	1	0.997775	1	1	0.556956	0.553009	0.710772	1
vascular diseases	1	0.983832	1	1.54856e-05	0	1	1	1.92397e-58	0	1.04423e-21	1	1	1	1	1	0.999747	0.999911	1	1	1	1	1	0.724258	1	7.47129e-08	1	1	1	1	1	0.997112	1	1	1	0.0839241	1	1	1	0.647813	0.647813	0.99996	0.980232	1	0.794591	0.996155	1	1	1.04423e-21	0.996155
venous thromboembolism	1	1	1	1	0.922961	1	1	1	1	0.999807	1	1	1	1	0.997776	1	1	1	1	1	1	1	1	1	1	1	1	1	1	1	1	0.924839	1	1	1	1	1	1	1	1	1	1	1	1	1	1	1	0.999807	1
venous thrombosis	1	1	1	1	0.976914	1	1	1	1	1	1	1	1	1	1	1	1	1	1	1	1	1	1	1	1	1	1	1	1	1	1	1	1	1	1	1	1	1	1	1	1	1	1	1	1	1	1	1	1
ventricular septal defect	1	1	1	1	0.994516	1	1	0.774532	0.247626	1	1	1	1	1	1	1	1	0.224238	1	1	1	1	1	1	1	1	1	1	1	1	1	1	1	1	1	1	1	1	1	1	1	1	1	1	1	1	1	1	1
vesico-ureteral reflux	1	1	1	1	1	1	1	1	1	1	0.0115399	1	1	1	1	1	1	1	1	1	1	1	1	1	1	1	1	1	1	1	1	0.50412	1	1	1	1	0.981081	1	1	1	1	1	1	1	1	1	1	1	1
virus diseases	0.998294	0.00225991	0.970368	2.31566e-22	1	0.00137772	0.998712	1	1	1.08111e-215	1	1.09673e-89	1.36651e-05	0	1.92754e-70	0.960444	1	0.999986	1	1	0.657426	1	0.405583	1	1	0.999991	1	3.22801e-08	1.94416e-46	1	0.971883	0.980049	0.969108	0	1.64112e-136	1	1	1	1	1	1	1	3.19639e-05	0.967725	0.999999	1.09673e-89	1.94416e-46	1.08111e-215	0.999999
vitamin d deficiency	1	1	1	1	0.999592	1	0.216754	1	0.999112	1	0.0502012	1	1	0.997401	1	1	1	0.0896575	1	0.999739	1	0.834333	1	0.92211	1	1	1	1	1	0.992996	1	0.701668	1	1	2.94099e-06	1	0.988391	0.999597	0.999951	0.999951	1	1	1	1	1	1	1	1	1
vitiligo	1	1	0.116127	1	1	1	1	1	1	0.749067	1	0	1	3.91337e-29	1	0.0564979	1	1	1	1	1	1	1	1	1	1	1	1	7.96984e-49	2.19861e-131	1	1	1	0.123946	0.99974	1	0.779021	0	0.780048	0.780048	1	1	0.999937	1	1	0	7.96984e-49	0.749067	1
vulvar vestibulitis	1	1	1	1	1	1	1	1	1	1	1	0.512125	1	1	1	1	1	1	1	1	1	1	1	1	1	1	1	1	1	1	1	1	1	1	1	1	0.00105299	1	1	1	1	1	1	1	1	0.512125	1	1	1
[truncated: 24 more columns]
