# Supplementary material for: Exploring the cellular basis of human disease through a large-scale mapping of deleterious genes to cell types
Source: Genome Med. 2015 Sep 1;7(1):95. doi: 10.1186/s13073-015-0212-9 (PMC4557825; doi:10.1186/s13073-015-0212-9)
Supplement: Additional file 16 — Table S11. Disease-associated cell types identified by the GSO method with an FDR of 10 %. DISEASE: Disease name. CELL_TYPE: Cell-type name. P_VALUE: Unadjusted P value computed using the GSO method. Q_VALUE: Minimum FDR at which the association can be declared significant, computed using the Benjamini–Hochberg procedure for multiple testing. SIG_GSC: Whether the association is declared significant using the GSC method at an FDR of 10 %. SIG_TEXT: Whether the association is declared significant using text-mining at an FDR of 10 %. (XLS 69 kb) [file 13073_2015_212_MOESM16_ESM.xls]

## Sheet: Sheet1
DISEASE	CELL_TYPE	P_VALUE	Q_VALUE	SIG_GSC	SIG_TEXT
AS IF' PERSONALITY
ABORTION, HABITUAL
ABORTION, SPONTANEOUS	monocyte	0.0002	0.0097	TRUE	FALSE
	t cell	0.0016	0.0529	FALSE	TRUE
ACQUIRED IMMUNODEFICIENCY SYNDROME	monocyte	0.0016	0.0529	TRUE	TRUE
ACUTE CORONARY SYNDROME	epithelial cell of prostate	0.0004	0.0179	FALSE	FALSE
ACUTE PANCREATITIS	monocyte	0.0001	0.0051	TRUE	FALSE
	neutrophil	0.0001	0.0051	TRUE	TRUE
	macrophage	0.0002	0.0097	TRUE	FALSE
	vascular associated smooth muscle cell	0.0022	0.0663	FALSE	FALSE
ADENOMA OF LARGE INTESTINE
ALCOHOL ABUSE
ALCOHOLISM	neuron	0.0001	0.0051	TRUE	FALSE
	neuronal stem cell	0.0009	0.0342	TRUE	FALSE
	lens epithelial cell	0.0012	0.0426	TRUE	FALSE
ALOPECIA AREATA	immature langerhans cell	0.0001	0.0051	TRUE	TRUE
	monocyte	0.0001	0.0051	TRUE	FALSE
	neutrophil	0.0008	0.0315	TRUE	FALSE
	dendritic cell - monocyte immature derived	0.0037	0.0959	TRUE	TRUE
AMYOTROPHIC LATERAL SCLEROSIS
ANOREXIA NERVOSA
ANXIETY DISORDERS
AORTIC ANEURYSM, ABDOMINAL	chondrocyte	0.0001	0.0051	TRUE	FALSE
	tendon cell	0.0001	0.0051	TRUE	FALSE
	preadipocyte	0.0003	0.0141	FALSE	FALSE
	mesenchymal precursor cell	0.001	0.0374	FALSE	FALSE
	fibroblast of gingiva	0.0024	0.0707	FALSE	FALSE
	fibroblast of tunica adventitia of artery	0.0038	0.0971	FALSE	FALSE
ARTHRITIS	macrophage	0.0001	0.0051	TRUE	TRUE
	monocyte	0.0001	0.0051	TRUE	TRUE
	neutrophil	0.0001	0.0051	TRUE	TRUE
	cd14+ monocyte derived endothelial progenitor cell	0.0004	0.0179	TRUE	TRUE
ARTHRITIS, JUVENILE RHEUMATOID	monocyte	0.0001	0.0051	TRUE	TRUE
	neutrophil	0.0001	0.0051	TRUE	TRUE
	immature langerhans cell	0.0005	0.0217	TRUE	FALSE
	macrophage	0.0009	0.0342	TRUE	FALSE
ARTHRITIS, PSORIATIC	neutrophil	0.0005	0.0217	TRUE	TRUE
	immature langerhans cell	0.0036	0.0945	FALSE	FALSE
ARTHRITIS, RHEUMATOID	cd14+ monocyte derived endothelial progenitor cell	0.0001	0.0051	TRUE	TRUE
	dendritic cell - monocyte immature derived	0.0001	0.0051	TRUE	TRUE
	macrophage	0.0001	0.0051	TRUE	TRUE
	monocyte	0.0001	0.0051	TRUE	TRUE
	neutrophil	0.0001	0.0051	TRUE	TRUE
	t cell	0.0001	0.0051	TRUE	TRUE
	natural killer cell	0.0002	0.0097	TRUE	TRUE
	immature langerhans cell	0.0009	0.0342	TRUE	FALSE
	lymphocyte of b lineage	0.001	0.0374	TRUE	TRUE
ASTHMA	cd14+ monocyte derived endothelial progenitor cell	0.0001	0.0051	TRUE	TRUE
	dendritic cell - monocyte immature derived	0.0001	0.0051	TRUE	TRUE
	macrophage	0.0001	0.0051	TRUE	TRUE
	monocyte	0.0001	0.0051	TRUE	TRUE
	natural killer cell	0.0001	0.0051	TRUE	FALSE
	neutrophil	0.0001	0.0051	TRUE	TRUE
	t cell	0.0001	0.0051	TRUE	TRUE
	immature langerhans cell	0.0012	0.0426	TRUE	FALSE
	lymphocyte of b lineage	0.003	0.0833	TRUE	FALSE
ATHEROSCLEROSIS	hepatic stellate cell	0.0001	0.0051	TRUE	FALSE
	macrophage	0.0001	0.0051	TRUE	TRUE
	neutrophil	0.0002	0.0097	TRUE	TRUE
	cd14+ monocyte derived endothelial progenitor cell	0.0004	0.0179	TRUE	TRUE
	monocyte	0.0015	0.0503	FALSE	TRUE
	endothelial cell of hepatic sinusoid	0.0038	0.0971	FALSE	TRUE
ATOPY	immature langerhans cell	0.0001	0.0051	TRUE	TRUE
	monocyte	0.0001	0.0051	TRUE	TRUE
	neutrophil	0.0013	0.0447	TRUE	TRUE
	t cell	0.0017	0.0555	TRUE	TRUE
	epithelial cell of malassez	0.0028	0.0796	FALSE	FALSE
	gingival epithelial cell	0.0034	0.0906	FALSE	FALSE
	tracheal epithelial cell	0.0036	0.0945	FALSE	FALSE
ATRIAL FIBRILLATION
ATTENTION DEFICIT DISORDER WITH HYPERACTIVITY	hair follicle cell	0.0027	0.0779	FALSE	FALSE
	skin fibroblast	0.0027	0.0779	FALSE	FALSE
AUTISTIC DISORDER	neuron	0.0001	0.0051	TRUE	TRUE
	neuronal stem cell	0.0001	0.0051	TRUE	FALSE
AUTOIMMUNE DISEASES	cd14+ monocyte derived endothelial progenitor cell	0.0001	0.0051	TRUE	TRUE
	monocyte	0.0001	0.0051	TRUE	TRUE
	natural killer cell	0.0001	0.0051	TRUE	TRUE
	neutrophil	0.0001	0.0051	TRUE	TRUE
	t cell	0.0001	0.0051	TRUE	TRUE
	dendritic cell - monocyte immature derived	0.0009	0.0342	TRUE	TRUE
	lymphocyte of b lineage	0.0014	0.0476	TRUE	TRUE
	mast cell	0.0025	0.0729	FALSE	FALSE
	migratory langerhans cell	0.0038	0.0971	FALSE	FALSE
AZOOSPERMIA	mesenchymal stem cell - bone marrow	0.0001	0.0051	FALSE	FALSE
	stromal cell	0.0017	0.0555	FALSE	FALSE
	keratocyte	0.0022	0.0663	FALSE	FALSE
	trabecular meshwork cell	0.0023	0.0686	FALSE	FALSE
BACTERIAL INFECTIONS	monocyte	0.0001	0.0051	TRUE	TRUE
	neutrophil	0.0002	0.0097	TRUE	TRUE
	macrophage	0.0022	0.0663	TRUE	TRUE
BEHCET SYNDROME	cd14+ monocyte derived endothelial progenitor cell	0.0001	0.0051	TRUE	TRUE
	dendritic cell - monocyte immature derived	0.0001	0.0051	TRUE	FALSE
	macrophage	0.0001	0.0051	TRUE	FALSE
	monocyte	0.0001	0.0051	TRUE	TRUE
	natural killer cell	0.0001	0.0051	TRUE	TRUE
	neutrophil	0.0001	0.0051	TRUE	TRUE
	t cell	0.0001	0.0051	TRUE	TRUE
	immature langerhans cell	0.0002	0.0097	TRUE	TRUE
BIPOLAR DISORDER	neuronal stem cell	0.0001	0.0051	TRUE	FALSE
	immature langerhans cell	0.0028	0.0796	FALSE	FALSE
BRUCELLOSIS	cd14+ monocyte derived endothelial progenitor cell	0.0001	0.0051	TRUE	FALSE
	macrophage	0.0001	0.0051	TRUE	TRUE
	monocyte	0.0001	0.0051	TRUE	FALSE
	neutrophil	0.0001	0.0051	TRUE	FALSE
	t cell	0.0004	0.0179	TRUE	TRUE
	dendritic cell - monocyte immature derived	0.0007	0.0282	TRUE	FALSE
	natural killer cell	0.0013	0.0447	TRUE	FALSE
CARDIOMYOPATHIES	hepatic stellate cell	0.0001	0.0051	TRUE	FALSE
	placental epithelial cell	0.0013	0.0447	TRUE	FALSE
	mesenchymal somatic cell	0.0018	0.0579	TRUE	TRUE
	myoblast	0.0028	0.0796	FALSE	TRUE
CARDIOMYOPATHY, DILATED
CARDIOMYOPATHY, HYPERTROPHIC	hepatic stellate cell	0.0001	0.0051	TRUE	FALSE
	pericyte cell	0.0001	0.0051	TRUE	FALSE
	skeletal muscle cell	0.0001	0.0051	TRUE	TRUE
	myoblast	0.0002	0.0097	TRUE	FALSE
CARDIOVASCULAR DISEASES	monocyte	0.0001	0.0051	TRUE	FALSE
	neutrophil	0.0007	0.0282	TRUE	FALSE
	macrophage	0.0008	0.0315	TRUE	FALSE
	cd14+ monocyte derived endothelial progenitor cell	0.0011	0.0395	TRUE	FALSE
	dendritic cell - monocyte immature derived	0.0022	0.0663	TRUE	FALSE
CAROTID ATHEROSCLEROSIS	macrophage	0.0012	0.0426	FALSE	TRUE
	hepatic stellate cell	0.0014	0.0476	FALSE	FALSE
CELIAC DISEASE	cd14+ monocyte derived endothelial progenitor cell	0.0001	0.0051	TRUE	FALSE
	dendritic cell - monocyte immature derived	0.0001	0.0051	TRUE	FALSE
	immature langerhans cell	0.0001	0.0051	TRUE	FALSE
	lymphocyte of b lineage	0.0001	0.0051	TRUE	TRUE
	macrophage	0.0001	0.0051	TRUE	FALSE
	migratory langerhans cell	0.0001	0.0051	TRUE	FALSE
	monocyte	0.0001	0.0051	TRUE	FALSE
	natural killer cell	0.0001	0.0051	TRUE	FALSE
	neutrophil	0.0001	0.0051	TRUE	FALSE
	t cell	0.0001	0.0051	TRUE	TRUE
	mast cell	0.0006	0.025	TRUE	TRUE
CEREBRAL INFARCTION	hepatic stellate cell	0.0008	0.0315	TRUE	FALSE
CEREBRAL PALSY	vascular associated smooth muscle cell	0.0006	0.025	FALSE	FALSE
CHOLELITHIASIS	hepatic stellate cell	0.0001	0.0051	TRUE	FALSE
CHRONIC PERIODONTITIS	monocyte	0.0001	0.0051	TRUE	TRUE
	macrophage	0.0007	0.0282	TRUE	TRUE
	cd14+ monocyte derived endothelial progenitor cell	0.0013	0.0447	TRUE	TRUE
	neutrophil	0.0018	0.0579	TRUE	TRUE
	immature langerhans cell	0.0035	0.0924	TRUE	TRUE
CIRRHOSIS	chondrocyte	0.002	0.0621	FALSE	FALSE
COLITIS, ULCERATIVE	cd14+ monocyte derived endothelial progenitor cell	0.0001	0.0051	TRUE	TRUE
	dendritic cell - monocyte immature derived	0.0001	0.0051	TRUE	FALSE
	macrophage	0.0001	0.0051	TRUE	TRUE
	monocyte	0.0001	0.0051	TRUE	TRUE
	neutrophil	0.0004	0.0179	TRUE	TRUE
CORONARY ARTERIOSCLEROSIS	cd14+ monocyte derived endothelial progenitor cell	0.0001	0.0051	TRUE	TRUE
	dendritic cell - monocyte immature derived	0.0001	0.0051	TRUE	FALSE
	macrophage	0.0001	0.0051	TRUE	TRUE
	monocyte	0.0001	0.0051	TRUE	TRUE
	neutrophil	0.0001	0.0051	TRUE	FALSE
	hepatic stellate cell	0.0004	0.0179	TRUE	FALSE
CORONARY ARTERY DISEASE	neutrophil	0.0001	0.0051	TRUE	FALSE
	macrophage	0.0003	0.0141	TRUE	TRUE
	monocyte	0.0015	0.0503	TRUE	TRUE
	cd14+ monocyte derived endothelial progenitor cell	0.0037	0.0959	TRUE	TRUE
CORONARY DISEASE	cd14+ monocyte derived endothelial progenitor cell	0.0001	0.0051	TRUE	FALSE
	hepatic stellate cell	0.0001	0.0051	TRUE	FALSE
	macrophage	0.0001	0.0051	TRUE	FALSE
	monocyte	0.0001	0.0051	TRUE	FALSE
	neutrophil	0.0001	0.0051	TRUE	FALSE
	vascular associated smooth muscle cell	0.0005	0.0217	FALSE	TRUE
	dendritic cell - monocyte immature derived	0.003	0.0833	TRUE	FALSE
CROHN DISEASE	cd14+ monocyte derived endothelial progenitor cell	0.0001	0.0051	TRUE	TRUE
	dendritic cell - monocyte immature derived	0.0001	0.0051	TRUE	TRUE
	immature langerhans cell	0.0001	0.0051	TRUE	FALSE
	macrophage	0.0001	0.0051	TRUE	TRUE
	monocyte	0.0001	0.0051	TRUE	TRUE
	natural killer cell	0.0001	0.0051	TRUE	TRUE
	neutrophil	0.0001	0.0051	TRUE	TRUE
	t cell	0.0001	0.0051	TRUE	TRUE
	lymphocyte of b lineage	0.0002	0.0097	TRUE	TRUE
	migratory langerhans cell	0.0002	0.0097	TRUE	FALSE
	mast cell	0.0039	0.0991	TRUE	TRUE
DEAFNESS	vascular associated smooth muscle cell	0.0011	0.0395	FALSE	FALSE
DEAFNESS, AUTOSOMAL DOMINANT
DEEP VEIN THROMBOSIS	hepatic stellate cell	0.0001	0.0051	TRUE	FALSE
	mesenchymal somatic cell	0.001	0.0374	FALSE	FALSE
DEMENTIA	macrophage	0.0006	0.025	FALSE	FALSE
	dendritic cell - monocyte immature derived	0.0031	0.0853	FALSE	FALSE
DEMENTIA, VASCULAR	hepatic stellate cell	0.0009	0.0342	TRUE	FALSE
	cardiac myocyte	0.0028	0.0796	TRUE	FALSE
DEPRESSION
DEPRESSIVE DISORDER, MAJOR	immature langerhans cell	0.003	0.0833	FALSE	FALSE
DIABETES MELLITUS	monocyte	0.0001	0.0051	TRUE	FALSE
	kidney epithelial cell	0.0002	0.0097	FALSE	TRUE
DIABETES MELLITUS, TYPE 1	natural killer cell	0.0005	0.0217	FALSE	TRUE
	monocyte	0.0009	0.0342	TRUE	TRUE
	t cell	0.0009	0.0342	FALSE	TRUE
	cd14+ monocyte derived endothelial progenitor cell	0.0034	0.0906	TRUE	TRUE
DIABETES MELLITUS, TYPE 2	neutrophil	0.0001	0.0051	TRUE	FALSE
	hepatic stellate cell	0.0002	0.0097	TRUE	FALSE
	monocyte	0.0022	0.0663	FALSE	TRUE
DIABETES, GESTATIONAL	hepatic stellate cell	0.0011	0.0395	TRUE	FALSE
DIABETIC NEPHROPATHIES	monocyte	0.0004	0.0179	TRUE	FALSE
	neutrophil	0.0004	0.0179	TRUE	FALSE
	macrophage	0.0009	0.0342	TRUE	FALSE
	cd14+ monocyte derived endothelial progenitor cell	0.0025	0.0729	TRUE	FALSE
	dendritic cell - monocyte immature derived	0.0025	0.0729	FALSE	FALSE
DIABETIC RETINOPATHY	cardiac fibroblast	0.002	0.0621	FALSE	FALSE
DYSLIPIDEMIAS	hepatic stellate cell	0.0019	0.0604	TRUE	FALSE
ENDOMETRIOSIS	monocyte	0.0001	0.0051	TRUE	FALSE
	fibroblast of lymphatic vessel	0.0013	0.0447	FALSE	FALSE
EPILEPSY	melanocyte - light	0.0024	0.0707	FALSE	FALSE
	smooth muscle cell of trachea	0.0026	0.0756	FALSE	FALSE
EPILEPSY, TEMPORAL LOBE
FATIGUE SYNDROME, CHRONIC
FATTY LIVER	macrophage	0.0018	0.0579	TRUE	TRUE
GIANT CELL ARTERITIS	monocyte	0.0001	0.0051	TRUE	FALSE
	macrophage	0.0003	0.0141	TRUE	TRUE
	neutrophil	0.0003	0.0141	TRUE	FALSE
	cd14+ monocyte derived endothelial progenitor cell	0.0005	0.0217	TRUE	FALSE
	dendritic cell - monocyte immature derived	0.002	0.0621	TRUE	TRUE
GINGIVITIS	immature langerhans cell	0.0001	0.0051	TRUE	TRUE
	urothelial cell	0.0003	0.0141	FALSE	FALSE
	macrophage	0.0007	0.0282	TRUE	TRUE
	gingival epithelial cell	0.0008	0.0315	FALSE	TRUE
	epithelial cell of malassez	0.0018	0.0579	FALSE	TRUE
	tracheal epithelial cell	0.002	0.0621	FALSE	FALSE
	monocyte	0.0031	0.0853	TRUE	TRUE
	dendritic cell - monocyte immature derived	0.0036	0.0945	TRUE	TRUE
	keratinocyte - epidermal	0.0038	0.0971	FALSE	TRUE
GLAUCOMA
GLAUCOMA, OPEN-ANGLE	urothelial cell	0.0023	0.0686	FALSE	FALSE
GLOMERULONEPHRITIS, IGA	monocyte	0.0004	0.0179	TRUE	TRUE
	neutrophil	0.0011	0.0395	TRUE	FALSE
	vascular associated smooth muscle cell	0.003	0.0833	FALSE	FALSE
GRAFT VS HOST DISEASE	cd14+ monocyte derived endothelial progenitor cell	0.0001	0.0051	TRUE	TRUE
	dendritic cell - monocyte immature derived	0.0001	0.0051	TRUE	TRUE
	immature langerhans cell	0.0001	0.0051	TRUE	TRUE
	macrophage	0.0001	0.0051	TRUE	FALSE
	monocyte	0.0001	0.0051	TRUE	TRUE
	natural killer cell	0.0001	0.0051	TRUE	TRUE
	neutrophil	0.0001	0.0051	TRUE	TRUE
	t cell	0.0001	0.0051	TRUE	TRUE
	lymphocyte of b lineage	0.002	0.0621	TRUE	TRUE
GRAVES DISEASE	immature langerhans cell	0.0001	0.0051	TRUE	FALSE
	lymphocyte of b lineage	0.0001	0.0051	TRUE	TRUE
	monocyte	0.0001	0.0051	TRUE	TRUE
	neutrophil	0.0001	0.0051	TRUE	FALSE
	t cell	0.0001	0.0051	TRUE	TRUE
	natural killer cell	0.0011	0.0395	TRUE	TRUE
	macrophage	0.0019	0.0604	TRUE	FALSE
	mast cell	0.002	0.0621	TRUE	FALSE
GRAVES OPHTHALMOPATHY	natural killer cell	0.0009	0.0342	TRUE	FALSE
	monocyte	0.0013	0.0447	TRUE	FALSE
	immature langerhans cell	0.0031	0.0853	TRUE	FALSE
GUILLAIN-BARRE SYNDROME	dendritic cell - monocyte immature derived	0.0003	0.0141	TRUE	FALSE
	cd14+ monocyte derived endothelial progenitor cell	0.003	0.0833	TRUE	FALSE
	macrophage	0.0033	0.0889	FALSE	FALSE
HEART DISEASES
HEART FAILURE	mesenchymal stem cell - hepatic	0.0039	0.0991	FALSE	FALSE
HEMOLYTIC-UREMIC SYNDROME	mesothelial cell	0.0028	0.0796	FALSE	TRUE
HEMORRHAGIC DISORDERS
HEPATITIS B	cd14+ monocyte derived endothelial progenitor cell	0.0001	0.0051	TRUE	FALSE
	dendritic cell - monocyte immature derived	0.0001	0.0051	TRUE	TRUE
	immature langerhans cell	0.0001	0.0051	TRUE	FALSE
	lymphocyte of b lineage	0.0001	0.0051	TRUE	TRUE
	macrophage	0.0001	0.0051	TRUE	FALSE
	monocyte	0.0001	0.0051	TRUE	FALSE
	neutrophil	0.0001	0.0051	TRUE	FALSE
	migratory langerhans cell	0.0007	0.0282	TRUE	FALSE
	t cell	0.0007	0.0282	TRUE	TRUE
	natural killer cell	0.0017	0.0555	TRUE	TRUE
HEPATITIS B, CHRONIC	cd14+ monocyte derived endothelial progenitor cell	0.0001	0.0051	TRUE	TRUE
	dendritic cell - monocyte immature derived	0.0001	0.0051	TRUE	TRUE
	macrophage	0.0001	0.0051	TRUE	FALSE
	monocyte	0.0001	0.0051	TRUE	TRUE
	natural killer cell	0.0007	0.0282	TRUE	TRUE
	neutrophil	0.0011	0.0395	TRUE	FALSE
HEPATITIS C	cd14+ monocyte derived endothelial progenitor cell	0.0001	0.0051	TRUE	TRUE
	dendritic cell - monocyte immature derived	0.0001	0.0051	TRUE	TRUE
	immature langerhans cell	0.0001	0.0051	TRUE	FALSE
	macrophage	0.0001	0.0051	TRUE	FALSE
	monocyte	0.0001	0.0051	TRUE	TRUE
	natural killer cell	0.0001	0.0051	TRUE	TRUE
	neutrophil	0.0001	0.0051	TRUE	FALSE
	t cell	0.0001	0.0051	TRUE	TRUE
	lymphocyte of b lineage	0.0002	0.0097	TRUE	TRUE
	migratory langerhans cell	0.0005	0.0217	TRUE	FALSE
HEPATITIS C, CHRONIC	cd14+ monocyte derived endothelial progenitor cell	0.0001	0.0051	TRUE	TRUE
	dendritic cell - monocyte immature derived	0.0001	0.0051	TRUE	TRUE
	macrophage	0.0001	0.0051	TRUE	FALSE
	monocyte	0.0001	0.0051	TRUE	TRUE
	neutrophil	0.0001	0.0051	TRUE	FALSE
	t cell	0.0004	0.0179	TRUE	TRUE
	natural killer cell	0.0013	0.0447	TRUE	TRUE
HEROIN DEPENDENCE	mast cell	0.0028	0.0796	FALSE	FALSE
HIV INFECTIONS	cd14+ monocyte derived endothelial progenitor cell	0.0001	0.0051	TRUE	TRUE
	dendritic cell - monocyte immature derived	0.0001	0.0051	TRUE	TRUE
	immature langerhans cell	0.0001	0.0051	TRUE	TRUE
	macrophage	0.0001	0.0051	TRUE	TRUE
	monocyte	0.0001	0.0051	TRUE	TRUE
	neutrophil	0.0006	0.025	TRUE	FALSE
	t cell	0.0009	0.0342	TRUE	TRUE
	lymphocyte of b lineage	0.0028	0.0796	TRUE	TRUE
HYPERCHOLESTEROLEMIA
HYPERLIPIDEMIAS
HYPERTENSION	mesenchymal stem cell - hepatic	0.0034	0.0906	FALSE	FALSE
HYPERTENSION, PREGNANCY-INDUCED
HYPERTROPHY, LEFT VENTRICULAR
IDIOPATHIC PULMONARY FIBROSIS	vascular associated smooth muscle cell	0.0006	0.025	FALSE	FALSE
INFERTILITY, MALE
INFLAMMATORY BOWEL DISEASES	cd14+ monocyte derived endothelial progenitor cell	0.0001	0.0051	TRUE	TRUE
	macrophage	0.0001	0.0051	TRUE	TRUE
	monocyte	0.0001	0.0051	TRUE	TRUE
	natural killer cell	0.0001	0.0051	TRUE	TRUE
	neutrophil	0.0001	0.0051	TRUE	TRUE
	dendritic cell - monocyte immature derived	0.0003	0.0141	TRUE	TRUE
	t cell	0.0017	0.0555	TRUE	TRUE
INTELLECTUAL DISABILITY
INTERVERTEBRAL DISC DEGENERATION
INTRACRANIAL ANEURYSM	cardiac fibroblast	0.0001	0.0051	FALSE	FALSE
	fibroblast of lymphatic vessel	0.0001	0.0051	TRUE	FALSE
	preadipocyte	0.0001	0.0051	TRUE	FALSE
	fibroblast of choroid plexus	0.002	0.0621	FALSE	FALSE
	stromal cell	0.0021	0.0646	TRUE	FALSE
	fat cell	0.0033	0.0889	FALSE	FALSE
	fibroblast of tunica adventitia of artery	0.0035	0.0924	FALSE	FALSE
IRRITABLE BOWEL SYNDROME
ISCHEMIC CEREBROVASCULAR ACCIDENT
ISCHEMIC STROKE	hepatic stellate cell	0.0024	0.0707	TRUE	FALSE
JUVENILE ARTHRITIS	monocyte	0.0001	0.0051	TRUE	TRUE
	neutrophil	0.0015	0.0503	TRUE	TRUE
	immature langerhans cell	0.0018	0.0579	FALSE	FALSE
	natural killer cell	0.0035	0.0924	FALSE	FALSE
KERATOCONUS	epithelial cell of malassez	0.0038	0.0971	FALSE	FALSE
KIDNEY DISEASES	kidney epithelial cell	0.0001	0.0051	FALSE	TRUE
KIDNEY FAILURE, CHRONIC
LEPROSY	monocyte	0.0001	0.0051	TRUE	TRUE
	neutrophil	0.001	0.0374	TRUE	FALSE
	cd14+ monocyte derived endothelial progenitor cell	0.0021	0.0646	TRUE	TRUE
	macrophage	0.0032	0.0874	FALSE	TRUE
LICHEN PLANUS, ORAL	monocyte	0.0001	0.0051	TRUE	FALSE
LIVER CIRRHOSIS, ALCOHOLIC	hepatic stellate cell	0.0015	0.0503	FALSE	TRUE
	urothelial cell	0.0037	0.0959	FALSE	FALSE
LIVER DISEASES, ALCOHOLIC	monocyte	0.0014	0.0476	TRUE	TRUE
LUNG DISEASES, INTERSTITIAL	monocyte	0.003	0.0833	TRUE	TRUE
LUPUS ERYTHEMATOSUS, DISCOID	cd14+ monocyte derived endothelial progenitor cell	0.0001	0.0051	TRUE	FALSE
	dendritic cell - monocyte immature derived	0.0001	0.0051	TRUE	FALSE
	macrophage	0.0001	0.0051	TRUE	FALSE
	monocyte	0.0001	0.0051	TRUE	FALSE
	neutrophil	0.0001	0.0051	TRUE	TRUE
	immature langerhans cell	0.0005	0.0217	TRUE	TRUE
	natural killer cell	0.0006	0.025	TRUE	FALSE
	t cell	0.0037	0.0959	TRUE	TRUE
LUPUS ERYTHEMATOSUS, SYSTEMIC	cd14+ monocyte derived endothelial progenitor cell	0.0001	0.0051	TRUE	TRUE
	dendritic cell - monocyte immature derived	0.0001	0.0051	TRUE	TRUE
	immature langerhans cell	0.0001	0.0051	TRUE	FALSE
	lymphocyte of b lineage	0.0001	0.0051	TRUE	TRUE
	macrophage	0.0001	0.0051	TRUE	TRUE
	monocyte	0.0001	0.0051	TRUE	TRUE
	natural killer cell	0.0001	0.0051	TRUE	TRUE
	neutrophil	0.0001	0.0051	TRUE	TRUE
	t cell	0.0004	0.0179	TRUE	TRUE
	migratory langerhans cell	0.0027	0.0779	TRUE	FALSE
LUPUS NEPHRITIS	macrophage	0.0001	0.0051	TRUE	TRUE
	cd14+ monocyte derived endothelial progenitor cell	0.0029	0.0818	TRUE	TRUE
LUPUS VULGARIS	cd14+ monocyte derived endothelial progenitor cell	0.0001	0.0051	TRUE	FALSE
	dendritic cell - monocyte immature derived	0.0001	0.0051	TRUE	TRUE
	macrophage	0.0001	0.0051	TRUE	FALSE
	monocyte	0.0001	0.0051	TRUE	FALSE
	neutrophil	0.0001	0.0051	TRUE	FALSE
	immature langerhans cell	0.0006	0.025	TRUE	TRUE
	natural killer cell	0.0008	0.0315	TRUE	FALSE
LYMPHEDEMA	endothelial cell of lymphatic vessel	0.0022	0.0663	TRUE	TRUE
	blood vessel endothelial cell	0.0037	0.0959	FALSE	FALSE
MACULAR DEGENERATION	chondrocyte	0.0003	0.0141	TRUE	FALSE
	tendon cell	0.0024	0.0707	TRUE	FALSE
MALARIA	cd14+ monocyte derived endothelial progenitor cell	0.0001	0.0051	TRUE	TRUE
	macrophage	0.0001	0.0051	TRUE	TRUE
	monocyte	0.0001	0.0051	TRUE	TRUE
	neutrophil	0.0001	0.0051	TRUE	FALSE
	dendritic cell - monocyte immature derived	0.0009	0.0342	TRUE	TRUE
	lymphocyte of b lineage	0.0038	0.0971	TRUE	TRUE
MALARIA, CEREBRAL	cd14+ monocyte derived endothelial progenitor cell	0.0001	0.0051	TRUE	TRUE
	dendritic cell - monocyte immature derived	0.0001	0.0051	TRUE	TRUE
	macrophage	0.0001	0.0051	TRUE	TRUE
	monocyte	0.0001	0.0051	TRUE	TRUE
MALARIA, FALCIPARUM	cd14+ monocyte derived endothelial progenitor cell	0.0001	0.0051	TRUE	TRUE
	macrophage	0.0001	0.0051	TRUE	FALSE
	monocyte	0.0001	0.0051	TRUE	TRUE
	neutrophil	0.0001	0.0051	TRUE	FALSE
	t cell	0.0001	0.0051	TRUE	TRUE
	dendritic cell - monocyte immature derived	0.0002	0.0097	TRUE	TRUE
MENINGOCOCCAL INFECTIONS	monocyte	0.0007	0.0282	TRUE	FALSE
	neutrophil	0.001	0.0374	TRUE	TRUE
	urothelial cell	0.001	0.0374	FALSE	FALSE
	epithelial cell of prostate	0.0021	0.0646	FALSE	FALSE
MENTAL DISORDERS	neuronal stem cell	0.0006	0.025	TRUE	FALSE
METABOLIC SYNDROME X	fat cell	0.0006	0.025	TRUE	TRUE
	monocyte	0.0008	0.0315	TRUE	FALSE
	immature langerhans cell	0.0014	0.0476	FALSE	FALSE
	hepatic stellate cell	0.0019	0.0604	TRUE	FALSE
MIGRAINE DISORDERS
MIGRAINE WITH AURA	cardiac myocyte	0.0013	0.0447	TRUE	FALSE
MITOCHONDRIAL COMPLEX I DEFICIENCY	mesenchymal stem cell - umbilical	0.0024	0.0707	FALSE	FALSE
MOOD DISORDERS	mesenchymal precursor cell	0.0038	0.0971	FALSE	FALSE
MUCOCUTANEOUS LYMPH NODE SYNDROME	cd14+ monocyte derived endothelial progenitor cell	0.0001	0.0051	TRUE	TRUE
	immature langerhans cell	0.0001	0.0051	TRUE	FALSE
	macrophage	0.0001	0.0051	TRUE	FALSE
	monocyte	0.0001	0.0051	TRUE	TRUE
	neutrophil	0.0001	0.0051	TRUE	TRUE
	dendritic cell - monocyte immature derived	0.0015	0.0503	TRUE	FALSE
MULTIPLE SCLEROSIS	cd14+ monocyte derived endothelial progenitor cell	0.0001	0.0051	TRUE	TRUE
	dendritic cell - monocyte immature derived	0.0001	0.0051	TRUE	TRUE
	immature langerhans cell	0.0001	0.0051	TRUE	FALSE
	lymphocyte of b lineage	0.0001	0.0051	TRUE	TRUE
	macrophage	0.0001	0.0051	TRUE	TRUE
	migratory langerhans cell	0.0001	0.0051	TRUE	FALSE
	monocyte	0.0001	0.0051	TRUE	TRUE
	natural killer cell	0.0001	0.0051	TRUE	TRUE
	neutrophil	0.0001	0.0051	TRUE	FALSE
	t cell	0.0001	0.0051	TRUE	TRUE
	mast cell	0.0002	0.0097	TRUE	FALSE
MULTIPLE SYSTEM ATROPHY	vascular associated smooth muscle cell	0.0001	0.0051	TRUE	FALSE
MYASTHENIA GRAVIS	cd14+ monocyte derived endothelial progenitor cell	0.0001	0.0051	TRUE	FALSE
	dendritic cell - monocyte immature derived	0.0001	0.0051	TRUE	TRUE
	monocyte	0.0001	0.0051	TRUE	FALSE
	natural killer cell	0.0001	0.0051	TRUE	FALSE
	t cell	0.0001	0.0051	TRUE	TRUE
	neutrophil	0.0011	0.0395	TRUE	FALSE
	immature langerhans cell	0.0013	0.0447	TRUE	FALSE
MYELODYSPLASTIC SYNDROMES
MYOCARDIAL INFARCTION	hepatic stellate cell	0.0018	0.0579	TRUE	FALSE
MYOCARDIAL ISCHEMIA	hepatic stellate cell	0.0002	0.0097	TRUE	FALSE
	cd14+ monocyte derived endothelial progenitor cell	0.0025	0.0729	FALSE	FALSE
NARCOLEPSY
NASAL POLYPS
NEPHROLITHIASIS
NEPHROTIC SYNDROME
NICOTINE DEPENDENCE
OBESITY	hepatic stellate cell	0.0006	0.025	TRUE	FALSE
OBESITY, MORBID	lymphocyte of b lineage	0.0031	0.0853	TRUE	FALSE
OROFACIAL DYSKINESIA
OSTEOARTHRITIS	chondrocyte	0.0001	0.0051	TRUE	TRUE
	tendon cell	0.0007	0.0282	TRUE	FALSE
	fibroblast of choroid plexus	0.0019	0.0604	FALSE	FALSE
	mesenchymal precursor cell	0.003	0.0833	TRUE	TRUE
	preadipocyte	0.0032	0.0874	TRUE	FALSE
	pericyte cell	0.0033	0.0889	TRUE	FALSE
OSTEOARTHRITIS, KNEE	mesenchymal precursor cell	0.0001	0.0051	FALSE	TRUE
	macrophage	0.0039	0.0991	FALSE	FALSE
OSTEOPOROSIS
OSTEOPOROSIS, POSTMENOPAUSAL
PANCREATITIS
PANCREATITIS, ALCOHOLIC
PANCREATITIS, CHRONIC	vascular associated smooth muscle cell	0.0001	0.0051	FALSE	FALSE
	monocyte	0.0004	0.0179	TRUE	FALSE
PANIC DISORDER
PERIODONTAL DISEASES	monocyte	0.0001	0.0051	TRUE	TRUE
	neutrophil	0.0006	0.025	TRUE	TRUE
PERIODONTITIS	cd14+ monocyte derived endothelial progenitor cell	0.0001	0.0051	TRUE	TRUE
	macrophage	0.0001	0.0051	TRUE	TRUE
	monocyte	0.0001	0.0051	TRUE	TRUE
	neutrophil	0.0001	0.0051	TRUE	TRUE
	immature langerhans cell	0.0011	0.0395	TRUE	TRUE
	dendritic cell - monocyte immature derived	0.0035	0.0924	TRUE	TRUE
PERIPHERAL VASCULAR DISEASES	hepatic stellate cell	0.0018	0.0579	TRUE	FALSE
PNEUMONIA	macrophage	0.0006	0.025	TRUE	TRUE
PRE-ECLAMPSIA	monocyte	0.0013	0.0447	FALSE	FALSE
	macrophage	0.0037	0.0959	FALSE	FALSE
PREGNANCY LOSS	hepatic stellate cell	0.0011	0.0395	FALSE	FALSE
PREMATURE BIRTH	immature langerhans cell	0.0001	0.0051	TRUE	FALSE
	monocyte	0.0001	0.0051	TRUE	FALSE
	neutrophil	0.0001	0.0051	TRUE	FALSE
	t cell	0.0001	0.0051	TRUE	FALSE
	natural killer cell	0.0029	0.0818	TRUE	FALSE
PRIMARY IDIOPATHIC DILATED CARDIOMYOPATHY	myoblast	0.0016	0.0529	TRUE	TRUE
	skeletal muscle cell	0.0027	0.0779	TRUE	TRUE
PRIMARY OVARIAN INSUFFICIENCY
PROSTATIC HYPERPLASIA
PSORIASIS	cd14+ monocyte derived endothelial progenitor cell	0.0001	0.0051	TRUE	TRUE
	dendritic cell - monocyte immature derived	0.0001	0.0051	TRUE	TRUE
	macrophage	0.0001	0.0051	TRUE	FALSE
	monocyte	0.0001	0.0051	TRUE	TRUE
	neutrophil	0.0001	0.0051	TRUE	TRUE
	natural killer cell	0.0005	0.0217	TRUE	TRUE
	immature langerhans cell	0.0019	0.0604	TRUE	TRUE
	t cell	0.0033	0.0889	TRUE	TRUE
PSYCHOTIC DISORDERS
PTERYGIUM	fibroblast of lymphatic vessel	0.002	0.0621	FALSE	FALSE
PULMONARY DISEASE, CHRONIC OBSTRUCTIVE	cd14+ monocyte derived endothelial progenitor cell	0.0001	0.0051	TRUE	FALSE
	macrophage	0.0001	0.0051	TRUE	TRUE
	monocyte	0.0001	0.0051	TRUE	FALSE
	neutrophil	0.0001	0.0051	TRUE	TRUE
	immature langerhans cell	0.0012	0.0426	TRUE	FALSE
	vascular associated smooth muscle cell	0.0033	0.0889	FALSE	FALSE
PULMONARY FIBROSIS	immature langerhans cell	0.0006	0.025	FALSE	FALSE
	macrophage	0.0007	0.0282	TRUE	TRUE
	dendritic cell - monocyte immature derived	0.0023	0.0686	TRUE	FALSE
	monocyte	0.0023	0.0686	TRUE	TRUE
RESPIRATORY DISTRESS SYNDROME, ADULT
RESPIRATORY TRACT INFECTIONS	monocyte	0.0011	0.0395	FALSE	FALSE
	immature langerhans cell	0.0014	0.0476	TRUE	FALSE
RETINAL DISEASES	lens epithelial cell	0.0001	0.0051	TRUE	FALSE
	neuronal stem cell	0.002	0.0621	FALSE	FALSE
RHEUMATIC HEART DISEASE
RHINITIS, ALLERGIC, SEASONAL	mast cell	0.0001	0.0051	TRUE	TRUE
	t cell	0.0001	0.0051	TRUE	TRUE
SARCOIDOSIS	cd14+ monocyte derived endothelial progenitor cell	0.0001	0.0051	TRUE	TRUE
	dendritic cell - monocyte immature derived	0.0001	0.0051	TRUE	FALSE
	immature langerhans cell	0.0001	0.0051	TRUE	TRUE
	macrophage	0.0001	0.0051	TRUE	TRUE
	monocyte	0.0001	0.0051	TRUE	TRUE
	neutrophil	0.0001	0.0051	TRUE	TRUE
	lymphocyte of b lineage	0.0004	0.0179	TRUE	TRUE
SARCOIDOSIS, PULMONARY	monocyte	0.0001	0.0051	TRUE	TRUE
	natural killer cell	0.0001	0.0051	TRUE	TRUE
	cd14+ monocyte derived endothelial progenitor cell	0.0005	0.0217	TRUE	TRUE
	t cell	0.0007	0.0282	FALSE	TRUE
	immature langerhans cell	0.0013	0.0447	FALSE	FALSE
	neutrophil	0.0016	0.0529	FALSE	TRUE
SCHIZOPHRENIA	astrocyte	0.0001	0.0051	TRUE	FALSE
	neuron	0.0001	0.0051	TRUE	TRUE
	neuronal stem cell	0.0001	0.0051	TRUE	FALSE
	neutrophil	0.0001	0.0051	TRUE	FALSE
	immature langerhans cell	0.0008	0.0315	FALSE	FALSE
	monocyte	0.0011	0.0395	TRUE	FALSE
	dendritic cell - monocyte immature derived	0.0013	0.0447	TRUE	FALSE
	macrophage	0.0033	0.0889	FALSE	FALSE
SCLERODERMA, SYSTEMIC	vascular associated smooth muscle cell	0.001	0.0374	FALSE	FALSE
	monocyte	0.0011	0.0395	TRUE	TRUE
	cd14+ monocyte derived endothelial progenitor cell	0.0016	0.0529	TRUE	TRUE
	fibroblast of tunica adventitia of artery	0.0016	0.0529	FALSE	FALSE
	mesenchymal precursor cell	0.002	0.0621	FALSE	FALSE
	dendritic cell - monocyte immature derived	0.003	0.0833	TRUE	FALSE
SEIZURES, FEBRILE
SEPSIS
SEVERE ACUTE RESPIRATORY SYNDROME	cd14+ monocyte derived endothelial progenitor cell	0.0001	0.0051	TRUE	FALSE
	dendritic cell - monocyte immature derived	0.0001	0.0051	TRUE	TRUE
	macrophage	0.0001	0.0051	TRUE	FALSE
	monocyte	0.0001	0.0051	TRUE	FALSE
	neutrophil	0.0032	0.0874	TRUE	FALSE
	natural killer cell	0.0034	0.0906	TRUE	FALSE
	lymphocyte of b lineage	0.0038	0.0971	TRUE	FALSE
SILICOSIS	immature langerhans cell	0.0001	0.0051	TRUE	FALSE
	monocyte	0.0001	0.0051	TRUE	FALSE
	neutrophil	0.0001	0.0051	FALSE	TRUE
	gingival epithelial cell	0.0032	0.0874	FALSE	FALSE
	epithelial cell of malassez	0.0034	0.0906	FALSE	FALSE
SJOGREN'S SYNDROME	cd14+ monocyte derived endothelial progenitor cell	0.0001	0.0051	TRUE	TRUE
	dendritic cell - monocyte immature derived	0.0001	0.0051	TRUE	TRUE
	migratory langerhans cell	0.0001	0.0051	TRUE	TRUE
	monocyte	0.0001	0.0051	TRUE	TRUE
	macrophage	0.0002	0.0097	TRUE	FALSE
	neutrophil	0.0004	0.0179	TRUE	TRUE
	natural killer cell	0.0011	0.0395	TRUE	TRUE
	t cell	0.0011	0.0395	TRUE	TRUE
SLEEP APNEA, OBSTRUCTIVE	hair follicle cell	0.002	0.0621	FALSE	FALSE
SLEEP DISORDERS
SPONDYLITIS, ANKYLOSING	monocyte	0.0001	0.0051	TRUE	FALSE
	neutrophil	0.0002	0.0097	TRUE	FALSE
	immature langerhans cell	0.0006	0.025	TRUE	FALSE
STROKE	mesenchymal precursor cell	0.0012	0.0426	FALSE	TRUE
	endothelial cell of hepatic sinusoid	0.0031	0.0853	TRUE	FALSE
SUBACUTE SCLEROSING PANENCEPHALITIS	monocyte	0.0001	0.0051	TRUE	FALSE
	t cell	0.0001	0.0051	TRUE	TRUE
	cd14+ monocyte derived endothelial progenitor cell	0.0013	0.0447	TRUE	FALSE
	macrophage	0.0017	0.0555	FALSE	FALSE
	natural killer cell	0.0022	0.0663	FALSE	FALSE
	dendritic cell - monocyte immature derived	0.0023	0.0686	TRUE	FALSE
SUBARACHNOID HEMORRHAGE
SUDDEN INFANT DEATH
SYNCOPE, VASOVAGAL	cardiac myocyte	0.0009	0.0342	TRUE	FALSE
THROMBOSIS	endothelial cell of hepatic sinusoid	0.0024	0.0707	FALSE	FALSE
	blood vessel endothelial cell	0.0029	0.0818	FALSE	TRUE
	endothelial cell of lymphatic vessel	0.0029	0.0818	FALSE	FALSE
THYROID DISEASES
TOBACCO USE DISORDER	astrocyte	0.0001	0.0051	TRUE	FALSE
	neuronal stem cell	0.0001	0.0051	TRUE	FALSE
	neuron	0.0005	0.0217	TRUE	FALSE
	ciliated epithelial cell	0.0021	0.0646	TRUE	FALSE
	lens epithelial cell	0.0025	0.0729	TRUE	FALSE
	cardiac fibroblast	0.0033	0.0889	FALSE	FALSE
TUBERCULOSIS	cd14+ monocyte derived endothelial progenitor cell	0.0001	0.0051	TRUE	TRUE
	dendritic cell - monocyte immature derived	0.0001	0.0051	TRUE	FALSE
	immature langerhans cell	0.0001	0.0051	TRUE	FALSE
	lymphocyte of b lineage	0.0001	0.0051	TRUE	FALSE
	macrophage	0.0001	0.0051	TRUE	TRUE
	monocyte	0.0001	0.0051	TRUE	TRUE
	natural killer cell	0.0001	0.0051	TRUE	FALSE
	neutrophil	0.0001	0.0051	TRUE	FALSE
	t cell	0.0002	0.0097	TRUE	TRUE
TUBERCULOSIS, PULMONARY	cd14+ monocyte derived endothelial progenitor cell	0.0001	0.0051	TRUE	TRUE
	dendritic cell - monocyte immature derived	0.0001	0.0051	TRUE	FALSE
	immature langerhans cell	0.0001	0.0051	TRUE	FALSE
	macrophage	0.0001	0.0051	TRUE	TRUE
	monocyte	0.0001	0.0051	TRUE	TRUE
	natural killer cell	0.0001	0.0051	TRUE	FALSE
	neutrophil	0.0001	0.0051	TRUE	FALSE
UNIPOLAR DEPRESSION
VARICOSE ULCER	cd14+ monocyte derived endothelial progenitor cell	0.0006	0.025	TRUE	FALSE
VASCULAR DISEASES	kidney epithelial cell	0.0015	0.0503	FALSE	FALSE
	hepatic stellate cell	0.0035	0.0924	TRUE	FALSE
VENOUS THROMBOEMBOLISM	blood vessel endothelial cell	0.0011	0.0395	TRUE	FALSE
	endothelial cell of lymphatic vessel	0.0022	0.0663	TRUE	FALSE
VENOUS THROMBOSIS	hepatic stellate cell	0.0008	0.0315	TRUE	FALSE
VESICO-URETERAL REFLUX	kidney epithelial cell	0.0037	0.0959	FALSE	FALSE
VIRUS DISEASES	cd14+ monocyte derived endothelial progenitor cell	0.0001	0.0051	TRUE	TRUE
	macrophage	0.0001	0.0051	TRUE	TRUE
	monocyte	0.0001	0.0051	TRUE	TRUE
	neutrophil	0.0009	0.0342	FALSE	FALSE
VITILIGO	cd14+ monocyte derived endothelial progenitor cell	0.0001	0.0051	TRUE	FALSE
	dendritic cell - monocyte immature derived	0.0001	0.0051	TRUE	TRUE
	monocyte	0.0001	0.0051	TRUE	FALSE
	neutrophil	0.0001	0.0051	TRUE	FALSE
	t cell	0.0001	0.0051	TRUE	TRUE
	immature langerhans cell	0.0004	0.0179	TRUE	TRUE
	migratory langerhans cell	0.0022	0.0663	TRUE	TRUE
	natural killer cell	0.0022	0.0663	TRUE	TRUE
	macrophage	0.0034	0.0906	TRUE	FALSE
