# Supplementary material for: Exploring the cellular basis of human disease through a large-scale mapping of deleterious genes to cell types
Source: Genome Med. 2015 Sep 1;7(1):95. doi: 10.1186/s13073-015-0212-9 (PMC4557825; doi:10.1186/s13073-015-0212-9)
Supplement: Additional file 19 — Table S12. The number of disease–cell-type associations identified by the GSC and GSO methods supported by text-mining at FDRs of 5, 10 and 20 %. Precision, recall and the F1 score are computed using associations identified by the text-mining method as true positives. Overlap significance was measured using Fisher’s exact test. (XLS 7.50 kb) [file 13073_2015_212_MOESM19_ESM.xls]

## Sheet: Sheet1
	5% FDR		10% FDR		20% FDR
	GSC	GSO	GSC	GSO	GSC	GSO
Supported by text-mining	274	215	320	269	363	322
Not supported by text-mining	262	206	340	294	496	451
Precision	0.511194	0.510689	0.484848	0.477797	0.422584	0.416559
Recall	0.2453	0.19248	0.278261	0.233913	0.303258	0.269006
F1 Score	0.331518	0.279584	0.353591	0.314069	0.353113	0.326904
Fisher's Exact Method	3.33145e-166	2.25582e-128	5.80727e-183	1.56834e-149	1.71637e-177	3.70958e-153
